# Supplementary material for: Dual effects of serum urate on stroke risk and prognosis: insights from Mendelian randomization
Source: Front Neurol. 2024 Apr 2;15:1359292. doi: 10.3389/fneur.2024.1359292 (PMC11018999; doi:10.3389/fneur.2024.1359292)
Supplement: Supplementary file 1 [file Data_Sheet_1.xlsx]

## Sheet: Supplementary Table 1
Supplementary Table 1:Detailed information on exposure, mediation and outcome GWAS data.
Num	Variables	source	samplesizes	n case	control case	Year published	GWAS_ID	PMID
1	SUA	Barton AR .et al	437354	-	-	2021	ebi-a-GCST90025965	34226706
2	Finngen_AS	FinnGen Consortium Round 9	311635	39818	271817	2021	-	36653562
3	MEGASTROKE_AS	MEGASTROKE consortium	446696	40585	406111	2018	ebi-a-GCST006906	29531354
4	Finngen_IS	FinnGen Consortium Round 5	212774	10551	202223	2021	finn-b-I9_STR_EXH	36653562
5	MEGASTROKE_IS	MEGASTROKE consortium	440328	34217	406111	2018	ebi-a-GCST006908	29531354
6	Finngen_ICH	FinnGen Consortium Round 9	343663	3749	339914	2021	-	36653562
7	ISGC_ICH	ISGC Consortium	3026	1545	1481	2014	-	24656865
8	Functional outcome adjusted NIHSS	GISCOME	4363	2567	1796	2019	-	30796134
9	Functional outcome unadjusted NIHSS	GISCOME	4363	2567	1796	2019	-	30796134
10	Motor recovery	Aldridge CM et al.	488	-	-	2023	-	37813584
11	BMI	GIANT Consortium	681275	-	-	2018	ieu-b-40	30124842
12	eGFR	Stanzick KJ et al.	1004040	-	-	2021	ebi-a-GCST90103634	34272381
13	SBP	ICBP Consortium	757601	-	-	2018	ieu-b-38	30224653
14	DBP	ICBP Consortium	757601	-	-	2018	ieu-b-39	30224653
Note: GWAS data from the FinnGen consortium, including the FinnGen_AS, FinnGen_IS, and FinnGen_ICH datasets, can be downloaded from the following link: https://www.finngen.fi/en/access_results.The GWAS datasets for intracerebral hemorrhage from the ISGC consortium, as well as those concerning functional outcomes and motor recovery after stroke, can be downloaded from the CMDKP, with the access li…
Abbreviations: SUA: serum urate; Finngen_AS: Finngen for any stroke; MEGASTROKE_AS: MEGASTROKE for any stroke; Finngen_IS: Finngen for ischemic stroke; MEGASTROKE _IS: MEGASTROKE for ischemic stroke; Finngen_ICH: Finngen for intracranial hemorrhage; GISCOME= the Genetics of Ischemic Stroke Functional Outcome network study; GIANT:=Genetic Investigation of ANthropometric Traits; ICBP=International …

## Sheet: Supplementary Table 2
Supplementary Table 2: Detailed genetic instrumental variables information on serum urate on stroke, post-stroke functional outcome and motor recovery.
Exposure	Outcome	SNP	chr	position	effect_allele.exposure	other_allele.exposure	effect_allele.outcome	other_allele.outcome	beta.exposure	eaf.exposure	se.exposure	pval.exposure	beta.outcome	eaf.outcome	se.outcome	pval.outcome	remove	palindromic	ambiguous	mr_keep.outcome	data_source.outcome	mr_keep.exposure	data_source.exposure	action	mr_keep	rsq.exposure	effective_n.exposure	rsq.outcome	effective_n.outcome	steiger_dir	steiger_pval	R2	F	FMean	F_pow_beta_se
SUA	Finngen_AS	rs10109414	8	23751151	T	C	T	C	0.0335927	0.413917	0.00197891	5.90065e-70	0.00665264	0.457964	0.00844236	0.430692	FALSE	FALSE	FALSE	TRUE	textfile	TRUE	igd	2	TRUE	0.000658447	437354	1.99258e-06	311635	TRUE	4.34641e-25	0.00054751	239.586	89.3235	288.163
SUA	Finngen_AS	rs10142834	14	60734963	G	A	G	A	0.0145452	0.35271	0.00205105	1.20005e-12	-0.00396188	0.277427	0.00939317	0.673183	FALSE	FALSE	FALSE	TRUE	textfile	TRUE	igd	2	TRUE	0.000114976	437354	5.70867e-07	311635	TRUE	2.11924e-05	9.66e-05	42.2532	89.3235	50.2906
SUA	Finngen_AS	rs10204284	2	183036519	T	C	T	C	-0.0156064	0.172553	0.00256344	7.79992e-10	-0.0254571	0.135627	0.0122882	0.0382957	FALSE	FALSE	FALSE	TRUE	textfile	TRUE	igd	2	TRUE	8.47405e-05	437354	1.37718e-05	311635	TRUE	0.0190827	6.96e-05	30.42	89.3235	37.0646
SUA	Finngen_AS	rs10205233	2	227614005	T	C	T	C	0.0259154	0.0457185	0.00464037	1.29999e-08	0.0246033	0.0235207	0.0278575	0.377137	FALSE	FALSE	FALSE	TRUE	textfile	TRUE	igd	2	TRUE	7.13097e-05	437354	2.50298e-06	311635	TRUE	0.00341748	5.86e-05	25.6313	89.3235	31.1897
SUA	Finngen_AS	rs10224002	7	151415041	G	A	G	A	0.0361004	0.289008	0.00214381	2.49977e-66	0.000491427	0.233611	0.00998753	0.960757	FALSE	FALSE	FALSE	TRUE	textfile	TRUE	igd	2	TRUE	0.000647946	437354	7.76888e-09	311635	TRUE	2.67165e-27	0.000535585	234.365	89.3235	283.564
SUA	Finngen_AS	rs10276670	7	30956489	G	A	G	A	0.0132757	0.234071	0.00229809	4.30002e-09	0.00228799	0.164375	0.011369	0.840504	FALSE	FALSE	FALSE	TRUE	textfile	TRUE	igd	2	TRUE	7.62986e-05	437354	1.29963e-07	311635	TRUE	0.000353665	6.32e-05	27.6401	89.3235	33.3719
SUA	Finngen_AS	rs10462921	5	159498320	G	A	G	A	0.0102934	0.594449	0.00198172	3.40001e-08	0.00431337	0.678955	0.00907108	0.634425	FALSE	FALSE	FALSE	TRUE	textfile	TRUE	igd	2	TRUE	6.16844e-05	437354	7.25557e-07	311635	TRUE	0.00281692	5.11e-05	22.344	89.3235	26.9795
SUA	Finngen_AS	rs1047891	2	211540507	A	C	A	C	-0.0402025	0.313356	0.00213241	6.09958e-85	-0.0288029	0.322118	0.00903963	0.00144112	FALSE	FALSE	FALSE	TRUE	textfile	TRUE	igd	2	TRUE	0.000812046	437354	3.25772e-05	311635	TRUE	2.37077e-22	0.000695514	304.396	89.3235	355.439
SUA	Finngen_AS	rs1048046	11	2924591	A	G	A	G	0.0156318	0.173996	0.00256433	2.5e-10	0.00874107	0.297069	0.00921622	0.342904	FALSE	FALSE	FALSE	TRUE	textfile	TRUE	igd	2	TRUE	8.49576e-05	437354	2.88655e-06	311635	TRUE	0.00134012	7.02e-05	30.7207	89.3235	37.1595
SUA	Finngen_AS	rs1051775	6	52658962	C	T	C	T	-0.0145921	0.423965	0.00197336	7.59976e-14	-0.00189041	0.435996	0.00848051	0.823604	FALSE	FALSE	FALSE	TRUE	textfile	TRUE	igd	2	TRUE	0.000125008	437354	1.5945e-07	311635	TRUE	4.23879e-06	0.000104003	45.4905	89.3235	54.6793
SUA	Finngen_AS	rs10579377	2	113953974	G	GACA	G	GACA	-0.0114502	0.467979	0.00198469	4.60002e-10	-0.00555025	0.416829	0.00853847	0.515674	FALSE	FALSE	FALSE	TRUE	textfile	TRUE	igd	2	TRUE	7.60986e-05	437354	1.35588e-06	311635	TRUE	0.00126139	6.53e-05	28.5542	89.3235	33.2844
SUA	Finngen_AS	rs1061157	2	203421199	A	G	A	G	0.0284538	0.118538	0.00299343	1.69981e-20	0.0073085	0.122542	0.0128636	0.569931	FALSE	FALSE	FALSE	TRUE	textfile	TRUE	igd	2	TRUE	0.000206548	437354	1.03583e-06	311635	TRUE	1.21949e-08	0.000169189	74.0076	89.3235	90.3529
SUA	Finngen_AS	rs1062062	2	101627925	T	C	T	C	0.0260687	0.139258	0.00282636	3.29989e-20	-0.0233546	0.149856	0.0117779	0.0473762	FALSE	FALSE	FALSE	TRUE	textfile	TRUE	igd	2	TRUE	0.000194477	437354	1.26171e-05	311635	TRUE	9.24964e-06	0.000162915	71.2629	89.3235	85.0714
SUA	Finngen_AS	rs10739971	9	96937680	A	G	A	G	0.0136637	0.318505	0.00209289	6.59933e-12	0.000426979	0.323713	0.00899657	0.962146	FALSE	FALSE	FALSE	TRUE	textfile	TRUE	igd	2	TRUE	9.74474e-05	437354	7.22796e-09	311635	TRUE	2.98155e-05	8.1e-05	35.4496	89.3235	42.623
SUA	Finngen_AS	rs10758189	9	33125804	C	T	C	T	-0.0277809	0.314978	0.00210184	3.59998e-41	-0.00290241	0.260799	0.00957212	0.761726	FALSE	FALSE	FALSE	TRUE	textfile	TRUE	igd	2	TRUE	0.00039929	437354	2.95024e-07	311635	TRUE	1.10007e-16	0.000333048	145.708	89.3235	174.7
SUA	Finngen_AS	rs1076160	9	135776034	T	C	T	C	-0.0109825	0.495218	0.00196129	9.29994e-09	-0.000232885	0.528113	0.00842582	0.97795	FALSE	FALSE	FALSE	TRUE	textfile	TRUE	igd	2	TRUE	7.16897e-05	437354	2.45141e-09	311635	TRUE	0.000329659	6.03e-05	26.3749	89.3235	31.3559
SUA	Finngen_AS	rs10832246	11	14380828	A	G	A	G	0.0121005	0.336792	0.00208377	5.80003e-10	0.0140366	0.372094	0.00868134	0.105906	FALSE	FALSE	FALSE	TRUE	textfile	TRUE	igd	2	TRUE	7.70979e-05	437354	8.38887e-06	311635	TRUE	0.0120674	6.54e-05	28.6093	89.3235	33.7215
SUA	Finngen_AS	rs10869148	9	74834384	T	C	T	C	-0.0117416	0.315745	0.00212284	5.80003e-09	-0.0137398	0.310404	0.00909496	0.130863	FALSE	FALSE	FALSE	TRUE	textfile	TRUE	igd	2	TRUE	6.99453e-05	437354	7.3234e-06	311635	TRUE	0.0158085	5.96e-05	26.0553	89.3235	30.5929
SUA	Finngen_AS	rs10900862	5	138732579	T	C	T	C	0.0127913	0.669373	0.00209497	3.50002e-10	-0.00543506	0.692193	0.00911188	0.550853	FALSE	FALSE	FALSE	TRUE	textfile	TRUE	igd	2	TRUE	8.52326e-05	437354	1.14169e-06	311635	TRUE	0.000496647	7.24e-05	31.6759	89.3235	37.2798
SUA	Finngen_AS	rs10923893	1	120267220	T	C	T	C	0.0531802	0.0221885	0.0065762	2.80027e-16	-0.0583709	0.0204706	0.0296599	0.0490671	FALSE	FALSE	FALSE	TRUE	textfile	TRUE	igd	2	TRUE	0.000149504	437354	1.24281e-05	311635	TRUE	0.000205397	0.000122719	53.6781	89.3235	65.3958
SUA	Finngen_AS	rs11042751	11	2149864	C	T	C	T	0.025872	0.24293	0.00226677	1.39991e-31	0.0111464	0.207931	0.0104406	0.285699	FALSE	FALSE	FALSE	TRUE	textfile	TRUE	igd	2	TRUE	0.000297773	437354	3.65741e-06	311635	TRUE	5.9091e-11	0.000246211	107.707	89.3235	130.27
SUA	Finngen_AS	rs11045893	12	21392819	C	T	C	T	0.0168992	0.185806	0.00249709	3.10027e-13	0.0321927	0.130531	0.0125165	0.0101109	FALSE	FALSE	FALSE	TRUE	textfile	TRUE	igd	2	TRUE	0.00010471	437354	2.12274e-05	311635	TRUE	0.016402	8.64e-05	37.7936	89.3235	45.7998
SUA	Finngen_AS	rs11056396	12	15344407	C	T	C	T	-0.0228554	0.121511	0.0029785	1.29987e-15	-0.020671	0.0873617	0.0149558	0.166929	FALSE	FALSE	FALSE	TRUE	textfile	TRUE	igd	2	TRUE	0.000134615	437354	6.12996e-06	311635	TRUE	9.88517e-05	0.000111522	48.7797	89.3235	58.882
SUA	Finngen_AS	rs11078597	17	1618363	C	T	C	T	0.0152339	0.186155	0.00250459	2.39999e-09	0.0170717	0.189961	0.0107478	0.112199	FALSE	FALSE	FALSE	TRUE	textfile	TRUE	igd	2	TRUE	8.45826e-05	437354	8.09594e-06	311635	TRUE	0.00673753	7.03e-05	30.756	89.3235	36.9955
SUA	Finngen_AS	rs111642750	1	29320013	A	G	A	G	0.0270219	0.0503865	0.00445119	1.6e-09	-0.0126058	0.0232444	0.0282553	0.655496	FALSE	FALSE	FALSE	TRUE	textfile	TRUE	igd	2	TRUE	8.42581e-05	437354	6.38701e-07	311635	TRUE	0.000350413	6.99e-05	30.5622	89.3235	36.8536
SUA	Finngen_AS	rs11169927	12	52249665	G	A	G	A	-0.0169077	0.252948	0.00225905	2.19989e-14	0.00106311	0.27386	0.00953397	0.911214	FALSE	FALSE	FALSE	TRUE	textfile	TRUE	igd	2	TRUE	0.000128065	437354	3.98993e-08	311635	TRUE	2.11179e-06	0.000108039	47.2562	89.3235	56.0167
SUA	Finngen_AS	rs11181388	12	42642541	A	C	A	C	0.0169848	0.205739	0.00240472	9.30037e-13	-0.00313766	0.153623	0.011673	0.788087	FALSE	FALSE	FALSE	TRUE	textfile	TRUE	igd	2	TRUE	0.000114054	437354	2.31848e-07	311635	TRUE	1.35841e-05	9.43e-05	41.2385	89.3235	49.8875
SUA	Finngen_AS	rs11264341	1	155151493	T	C	T	C	-0.0412798	0.427657	0.00195393	1.49968e-101	0.00454644	0.479087	0.00846339	0.591137	FALSE	FALSE	FALSE	TRUE	textfile	TRUE	igd	2	TRUE	0.00101949	437354	9.25999e-07	311635	TRUE	7.22748e-40	0.000834175	365.133	89.3235	446.331
SUA	Finngen_AS	rs114158982	4	10974887	G	C	G	C	0.0690801	0.0170682	0.00718375	1.9002e-22	-0.0167273	0.0271656	0.0263051	0.524844	FALSE	TRUE	FALSE	TRUE	textfile	TRUE	igd	2	TRUE	0.000211388	437354	1.29756e-06	311635	TRUE	1.0865e-08	0.000160121	70.0402	89.3235	92.4706
SUA	Finngen_AS	rs114165349	1	27021913	C	G	C	G	0.106467	0.0236369	0.00641145	7.00003e-63	0.0160052	0.0373521	0.0224065	0.475037	FALSE	TRUE	FALSE	TRUE	textfile	TRUE	igd	2	TRUE	0.000630105	437354	1.63731e-06	311635	TRUE	2.85987e-24	0.000523193	228.939	89.3235	275.751
SUA	Finngen_AS	rs114877749	1	147309666	T	C	T	C	-0.0672048	0.0162484	0.00766969	1.10002e-19	0.0269732	0.0465761	0.0200541	0.178619	FALSE	FALSE	FALSE	TRUE	textfile	TRUE	igd	2	TRUE	0.000175524	437354	5.80514e-06	311635	TRUE	3.76226e-06	0.000144387	63.1569	89.3235	76.7794
SUA	Finngen_AS	rs116215838	1	119136725	T	G	T	G	-0.0632339	0.0145978	0.00806773	2.70023e-15	-0.0157265	0.0214535	0.029105	0.588964	FALSE	FALSE	FALSE	TRUE	textfile	TRUE	igd	2	TRUE	0.000140445	437354	9.36882e-07	311635	TRUE	3.43877e-06	0.000115035	50.3167	89.3235	61.4324
SUA	Finngen_AS	rs11630969	15	39291535	T	C	T	C	-0.0147208	0.42811	0.00197231	8.99912e-14	0.0114526	0.392068	0.0086071	0.183322	FALSE	FALSE	FALSE	TRUE	textfile	TRUE	igd	2	TRUE	0.000127358	437354	5.68131e-06	311635	TRUE	0.000146159	0.000106111	46.4128	89.3235	55.7073
SUA	Finngen_AS	rs1165196	6	25813150	A	G	A	G	0.0888114	0.565884	0.00213787	1e-200	0.0126421	0.626642	0.00871444	0.14686	FALSE	FALSE	FALSE	TRUE	textfile	TRUE	igd	2	TRUE	0.00393037	437354	6.75325e-06	311635	TRUE	2.53039e-145	0.00387526	1701.45	89.3235	1725.74
SUA	Finngen_AS	rs11655704	17	47448172	C	T	C	T	-0.0119902	0.314338	0.0020988	3.50002e-09	-0.0194809	0.272688	0.00943533	0.0389538	FALSE	FALSE	FALSE	TRUE	textfile	TRUE	igd	2	TRUE	7.46186e-05	437354	1.3679e-05	311635	TRUE	0.0350953	6.2e-05	27.1049	89.3235	32.637
SUA	Finngen_AS	rs11666281	19	18234588	T	C	T	C	0.0125217	0.254042	0.00224142	3.40001e-08	0.00729002	0.261381	0.00957509	0.446446	FALSE	FALSE	FALSE	TRUE	textfile	TRUE	igd	2	TRUE	7.13539e-05	437354	1.86006e-06	311635	TRUE	0.00251384	5.94e-05	25.9916	89.3235	31.209
SUA	Finngen_AS	rs11672660	19	46180184	T	C	T	C	0.0198803	0.193554	0.00248462	7.89951e-16	0.00228972	0.259265	0.00960893	0.811655	FALSE	FALSE	FALSE	TRUE	textfile	TRUE	igd	2	TRUE	0.000146363	437354	1.8221e-07	311635	TRUE	6.39313e-07	0.000123382	53.9682	89.3235	64.0215
SUA	Finngen_AS	rs11674517	2	111903832	T	C	T	C	-0.0216409	0.471696	0.00197017	2.60016e-29	-0.00320594	0.489501	0.00840453	0.702867	FALSE	FALSE	FALSE	TRUE	textfile	TRUE	igd	2	TRUE	0.000275799	437354	4.66918e-07	311635	TRUE	1.09481e-11	0.000233414	102.108	89.3235	120.654
SUA	Finngen_AS	rs1169302	12	121432302	G	T	G	T	-0.0142381	0.427082	0.00197834	2.29985e-14	0.0122215	0.463854	0.00843439	0.147335	FALSE	FALSE	FALSE	TRUE	textfile	TRUE	igd	2	TRUE	0.000118419	437354	6.73745e-06	311635	TRUE	0.000407811	9.92e-05	43.3922	89.3235	51.7967
SUA	Finngen_AS	rs11708067	3	123065778	G	A	G	A	-0.0149866	0.242768	0.00226807	8.99912e-12	-0.0254403	0.170177	0.0111884	0.0229768	FALSE	FALSE	FALSE	TRUE	textfile	TRUE	igd	2	TRUE	9.98203e-05	437354	1.65904e-05	311635	TRUE	0.0115838	8.26e-05	36.118	89.3235	43.661
SUA	Finngen_AS	rs1171619	10	61465838	G	A	G	A	0.0671583	0.784387	0.00236559	2.19786e-184	0.0234786	0.843011	0.0115426	0.041944	FALSE	FALSE	FALSE	TRUE	textfile	TRUE	igd	2	TRUE	0.00183946	437354	1.32766e-05	311635	TRUE	5.43696e-63	0.00152558	668.234	89.3235	805.973
SUA	Finngen_AS	rs11722202	4	9443894	T	C	T	C	0.0334536	0.639192	0.00193088	1.10002e-66	0.00335071	0.576635	0.00855062	0.695156	FALSE	FALSE	FALSE	TRUE	textfile	TRUE	igd	2	TRUE	0.000685877	437354	4.92759e-07	311635	TRUE	1.51807e-27	0.000516206	225.88	89.3235	300.175
SUA	Finngen_AS	rs11755724	6	7118990	G	A	G	A	-0.0463165	0.634726	0.00201716	1.59956e-122	-0.019873	0.599035	0.00858894	0.020679	FALSE	FALSE	FALSE	TRUE	textfile	TRUE	igd	2	TRUE	0.00120403	437354	1.7179e-05	311635	TRUE	7.26494e-39	0.000994733	435.482	89.3235	527.219
SUA	Finngen_AS	rs1183394	1	54222571	G	A	G	A	-0.0248423	0.883451	0.00301625	3.10027e-17	0.00233548	0.894907	0.0137944	0.865556	FALSE	FALSE	FALSE	TRUE	textfile	TRUE	igd	2	TRUE	0.000155078	437354	9.19821e-08	311635	TRUE	2.18216e-07	0.000127088	55.5893	89.3235	67.8342
SUA	Finngen_AS	rs11850396	14	96919620	A	G	A	G	-0.0165753	0.361434	0.00203357	5.70033e-19	-0.00147864	0.332452	0.00895968	0.868919	FALSE	FALSE	FALSE	TRUE	textfile	TRUE	igd	2	TRUE	0.000151882	437354	8.7397e-08	311635	TRUE	2.87674e-07	0.00012682	55.472	89.3235	66.4362
SUA	Finngen_AS	rs11857366	15	99263801	G	A	G	A	-0.0336496	0.609744	0.00200167	3.29989e-67	-0.0147037	0.638391	0.00877117	0.0936656	FALSE	FALSE	FALSE	TRUE	textfile	TRUE	igd	2	TRUE	0.000645748	437354	9.0176e-06	311635	TRUE	1.16173e-21	0.000538874	235.805	89.3235	282.602
SUA	Finngen_AS	rs11864909	16	20400839	T	C	T	C	-0.0166493	0.286195	0.0021579	9.20026e-16	-0.00370522	0.306769	0.00913032	0.684879	FALSE	FALSE	FALSE	TRUE	textfile	TRUE	igd	2	TRUE	0.000136094	437354	5.2846e-07	311635	TRUE	3.06265e-06	0.000113257	49.5386	89.3235	59.5291
SUA	Finngen_AS	rs1187878	14	55493350	C	T	C	T	-0.0117355	0.617151	0.00204861	2.59998e-09	0.000407731	0.528147	0.00842361	0.961395	FALSE	FALSE	FALSE	TRUE	textfile	TRUE	igd	2	TRUE	7.50276e-05	437354	7.51809e-09	311635	TRUE	0.00025412	6.51e-05	28.465	89.3235	32.8159
SUA	Finngen_AS	rs11923253	3	58376992	A	G	A	G	-0.0136085	0.352814	0.00206649	9.60064e-12	-0.0032152	0.247851	0.00973874	0.74129	FALSE	FALSE	FALSE	TRUE	textfile	TRUE	igd	2	TRUE	9.9147e-05	437354	3.49757e-07	311635	TRUE	6.45785e-05	8.46e-05	36.9908	89.3235	43.3665
SUA	Finngen_AS	rs12123877	1	210461311	A	G	A	G	-0.0139295	0.373122	0.00200432	2.90001e-12	-0.0194701	0.339342	0.00890265	0.0287422	FALSE	FALSE	FALSE	TRUE	textfile	TRUE	igd	2	TRUE	0.000110423	437354	1.53479e-05	311635	TRUE	0.00493013	9.08e-05	39.7014	89.3235	48.2989
SUA	Finngen_AS	rs12133576	1	93816400	G	A	G	A	0.022753	0.631364	0.00200567	3.29989e-30	0.0215198	0.656105	0.00887118	0.0152743	FALSE	FALSE	FALSE	TRUE	textfile	TRUE	igd	2	TRUE	0.000294171	437354	1.88826e-05	311635	TRUE	4.66885e-08	0.000240982	105.419	89.3235	128.694
SUA	Finngen_AS	rs12141441	1	82944182	C	T	C	T	0.0138982	0.602591	0.00197907	9.70063e-12	-0.0105537	0.611632	0.00863201	0.22147	FALSE	FALSE	FALSE	TRUE	textfile	TRUE	igd	2	TRUE	0.00011275	437354	4.79667e-06	311635	TRUE	0.000323796	9.25e-05	40.4649	89.3235	49.3168
SUA	Finngen_AS	rs12239231	1	234661209	C	T	C	T	-0.050298	0.0164742	0.00761049	3.69999e-11	0.031831	0.0516507	0.0190441	0.0946346	FALSE	FALSE	FALSE	TRUE	textfile	TRUE	igd	2	TRUE	9.98623e-05	437354	8.96463e-06	311635	TRUE	0.0028286	8.2e-05	35.8582	89.3235	43.6794
SUA	Finngen_AS	rs1229984	4	100239319	C	T	C	T	-0.097415	0.970227	0.00597879	3.69999e-61	-0.0255989	0.994809	0.060197	0.670652	FALSE	FALSE	FALSE	TRUE	textfile	TRUE	igd	2	TRUE	0.000606639	437354	5.80296e-07	311635	TRUE	2.34125e-24	0.000548249	239.909	89.3235	265.476
SUA	Finngen_AS	rs12318839	12	78776597	T	C	T	C	-0.0148864	0.354201	0.00203577	2.99985e-14	-0.014388	0.331691	0.0089416	0.107592	FALSE	FALSE	FALSE	TRUE	textfile	TRUE	igd	2	TRUE	0.000122247	437354	8.30851e-06	311635	TRUE	0.000488316	0.000101381	44.3437	89.3235	53.4714
SUA	Finngen_AS	rs12374320	4	10120609	C	T	C	T	-0.0837852	0.617929	0.00191565	1e-200	0.0053148	0.591811	0.008551	0.534243	FALSE	FALSE	FALSE	TRUE	textfile	TRUE	igd	2	TRUE	0.00435488	437354	1.23964e-06	311635	TRUE	4.40017e-169	0.00331472	1454.52	89.3235	1912.94
SUA	Finngen_AS	rs12423171	12	96091058	G	A	G	A	0.0186699	0.23013	0.00230706	3.69999e-16	-0.00111888	0.20105	0.0104908	0.915064	FALSE	FALSE	FALSE	TRUE	textfile	TRUE	igd	2	TRUE	0.000149717	437354	3.65011e-08	311635	TRUE	2.77182e-07	0.000123511	54.0243	89.3235	65.4887
SUA	Finngen_AS	rs12454712	18	60845884	C	T	C	T	-0.0196075	0.374869	0.00202963	1.9002e-22	-0.0101165	0.489043	0.00845089	0.231272	FALSE	FALSE	FALSE	TRUE	textfile	TRUE	igd	2	TRUE	0.000213347	437354	4.59844e-06	311635	TRUE	1.05793e-07	0.000180188	78.8196	89.3235	93.3277
SUA	Finngen_AS	rs12459008	19	53454789	T	A	T	A	-0.0153544	0.333573	0.00208096	1.99986e-14	0.00265386	0.312514	0.00907634	0.769986	FALSE	TRUE	FALSE	TRUE	textfile	TRUE	igd	2	TRUE	0.000124467	437354	2.74341e-07	311635	TRUE	5.73624e-06	0.000104819	45.8475	89.3235	54.4425
SUA	Finngen_AS	rs12532359	7	46329673	A	G	A	G	0.0228817	0.0859197	0.00350014	1.29987e-11	-0.00577562	0.0585283	0.0180144	0.748506	FALSE	FALSE	FALSE	TRUE	textfile	TRUE	igd	2	TRUE	9.77085e-05	437354	3.29848e-07	311635	TRUE	7.13378e-05	8.22e-05	35.9708	89.3235	42.7372
SUA	Finngen_AS	rs1254701	10	126810140	G	A	G	A	-0.0201045	0.830475	0.00259483	2.60016e-17	-0.0031684	0.866918	0.012537	0.800482	FALSE	FALSE	FALSE	TRUE	textfile	TRUE	igd	2	TRUE	0.000137239	437354	2.04951e-07	311635	TRUE	1.55176e-06	0.000113809	49.7803	89.3235	60.0301
SUA	Finngen_AS	rs1260326	2	27730940	C	T	C	T	-0.0713967	0.598266	0.00200044	1e-200	-0.0124169	0.650993	0.00885247	0.160723	FALSE	FALSE	FALSE	TRUE	textfile	TRUE	igd	2	TRUE	0.0029041	437354	6.31322e-06	311635	TRUE	1.11042e-106	0.0024503	1074.28	89.3235	1273.81
SUA	Finngen_AS	rs12633047	3	53393844	T	C	T	C	0.0221666	0.068334	0.00384765	1.09999e-08	-0.00824631	0.034169	0.0230977	0.721078	FALSE	FALSE	FALSE	TRUE	textfile	TRUE	igd	2	TRUE	7.58827e-05	437354	4.09014e-07	311635	TRUE	0.000574782	6.26e-05	27.3642	89.3235	33.19
SUA	Finngen_AS	rs12691755	2	148189702	T	C	T	C	0.0172332	0.890714	0.00310494	9.09997e-09	0.0171656	0.819603	0.0109476	0.116887	FALSE	FALSE	FALSE	TRUE	textfile	TRUE	igd	2	TRUE	7.0431e-05	437354	7.88921e-06	311635	TRUE	0.0172233	5.78e-05	25.2884	89.3235	30.8053
SUA	Finngen_AS	rs12702509	7	1281064	A	G	A	G	0.0367353	0.753499	0.00225564	4.30031e-63	-0.0134068	0.756082	0.00979797	0.17121	FALSE	FALSE	FALSE	TRUE	textfile	TRUE	igd	2	TRUE	0.000606085	437354	6.00803e-06	311635	TRUE	3.12719e-21	0.000501301	219.355	89.3235	265.233
SUA	Finngen_AS	rs12796693	11	30429583	C	A	C	A	-0.0131873	0.243818	0.00225829	9.29994e-10	-0.0103767	0.206347	0.0103735	0.317163	FALSE	FALSE	FALSE	TRUE	textfile	TRUE	igd	2	TRUE	7.79628e-05	437354	3.21087e-06	311635	TRUE	0.0026798	6.41e-05	28.0474	89.3235	34.0998
SUA	Finngen_AS	rs12898397	15	75130093	C	T	C	T	-0.0152356	0.625406	0.00203272	3.10027e-14	0.0009607	0.550632	0.00845235	0.909507	FALSE	FALSE	FALSE	TRUE	textfile	TRUE	igd	2	TRUE	0.000128433	437354	4.1455e-08	311635	TRUE	2.05733e-06	0.000108761	47.5719	89.3235	56.1777
SUA	Finngen_AS	rs12967290	18	42600074	T	C	T	C	0.0161244	0.298391	0.0021362	5.19996e-14	0.000755065	0.359284	0.00876161	0.931324	FALSE	FALSE	FALSE	TRUE	textfile	TRUE	igd	2	TRUE	0.000130255	437354	2.38318e-08	311635	TRUE	1.56393e-06	0.000108862	47.6164	89.3235	56.9749
SUA	Finngen_AS	rs12987661	2	69813458	C	T	C	T	-0.0388501	0.124995	0.00292629	2.49977e-43	-0.0275832	0.122575	0.012869	0.0320826	FALSE	FALSE	FALSE	TRUE	textfile	TRUE	igd	2	TRUE	0.00040285	437354	1.47418e-05	311635	TRUE	4.35294e-12	0.000330155	144.441	89.3235	176.258
SUA	Finngen_AS	rs13065440	3	170611490	G	A	G	A	-0.0158293	0.236829	0.00228671	2.70023e-13	0.0151138	0.22421	0.0100689	0.133345	FALSE	FALSE	FALSE	TRUE	textfile	TRUE	igd	2	TRUE	0.000109553	437354	7.22997e-06	311635	TRUE	0.000906504	9.06e-05	39.6169	89.3235	47.9183
SUA	Finngen_AS	rs13094438	3	47277885	A	G	A	G	0.0193843	0.593562	0.00198456	6.59933e-23	-0.0227391	0.612387	0.00861581	0.00830941	FALSE	FALSE	FALSE	TRUE	textfile	TRUE	igd	2	TRUE	0.000218095	437354	2.23512e-05	311635	TRUE	1.84021e-05	0.000181297	79.305	89.3235	95.4051
SUA	Finngen_AS	rs13107325	4	103188709	T	C	T	C	-0.0478015	0.0748679	0.00358845	1.10002e-43	0.023278	0.0141523	0.0360204	0.518121	FALSE	FALSE	FALSE	TRUE	textfile	TRUE	igd	2	TRUE	0.000405566	437354	1.34014e-06	311635	TRUE	5.58315e-16	0.000316528	138.478	89.3235	177.447
SUA	Finngen_AS	rs13217139	6	131194481	T	C	T	C	0.0178526	0.694989	0.00210998	4.40048e-18	0.00644184	0.825441	0.0110703	0.560632	FALSE	FALSE	FALSE	TRUE	textfile	TRUE	igd	2	TRUE	0.000163661	437354	1.08657e-06	311635	TRUE	5.36254e-07	0.000135122	59.1039	89.3235	71.589
SUA	Finngen_AS	rs13316	14	93407301	A	C	A	C	-0.0170882	0.425556	0.00199759	1.39991e-17	-0.0157624	0.474103	0.00846712	0.0626585	FALSE	FALSE	FALSE	TRUE	textfile	TRUE	igd	2	TRUE	0.000167292	437354	1.11205e-05	311635	TRUE	4.21775e-05	0.000142767	62.4482	89.3235	73.1779
SUA	Finngen_AS	rs1371610	2	12119686	A	G	A	G	-0.0136849	0.772824	0.00231406	2.19999e-09	-0.00247935	0.712883	0.00930597	0.789911	FALSE	FALSE	FALSE	TRUE	textfile	TRUE	igd	2	TRUE	7.99592e-05	437354	2.27776e-07	311635	TRUE	0.000305039	6.58e-05	28.7618	89.3235	34.9731
SUA	Finngen_AS	rs1411992	9	71170702	C	G	C	G	-0.0155813	0.810208	0.00249073	6.4003e-11	0.00163247	0.836702	0.0113914	0.886047	FALSE	TRUE	FALSE	TRUE	textfile	TRUE	igd	2	TRUE	8.94714e-05	437354	6.59011e-08	311635	TRUE	8.65141e-05	7.47e-05	32.6569	89.3235	39.134
SUA	Finngen_AS	rs1445288	6	166517538	C	A	C	A	0.0129866	0.265264	0.0022032	1.6e-08	-0.00295665	0.343079	0.00886591	0.738768	FALSE	FALSE	FALSE	TRUE	textfile	TRUE	igd	2	TRUE	7.9436e-05	437354	3.5687e-07	311635	TRUE	0.000389291	6.57e-05	28.7535	89.3235	34.7443
SUA	Finngen_AS	rs1458562	4	89853598	T	C	T	C	0.0115105	0.572571	0.00188055	5.10035e-11	-0.00204376	0.536078	0.0084367	0.80859	FALSE	FALSE	FALSE	TRUE	textfile	TRUE	igd	2	TRUE	8.56545e-05	437354	1.88309e-07	311635	TRUE	0.000167899	6.49e-05	28.3642	89.3235	37.4644
SUA	Finngen_AS	rs1470144	11	15832567	T	C	T	C	0.0142207	0.296703	0.00212129	7.29962e-11	0.00538059	0.261844	0.009573	0.574075	FALSE	FALSE	FALSE	TRUE	textfile	TRUE	igd	2	TRUE	0.000102746	437354	1.01372e-06	311635	TRUE	9.83504e-05	8.44e-05	36.9148	89.3235	44.9409
SUA	Finngen_AS	rs151245	18	24449049	T	G	T	G	0.0139172	0.602896	0.002002	1.20005e-12	0.00529075	0.589875	0.00854123	0.535629	FALSE	FALSE	FALSE	TRUE	textfile	TRUE	igd	2	TRUE	0.000110483	437354	1.23126e-06	311635	TRUE	6.05531e-05	9.27e-05	40.565	89.3235	48.3254
SUA	Finngen_AS	rs1571256	13	48671081	G	A	G	A	-0.0159429	0.659651	0.00205909	1.20005e-14	0.00956335	0.666831	0.00890383	0.282791	FALSE	FALSE	FALSE	TRUE	textfile	TRUE	igd	2	TRUE	0.000137055	437354	3.70187e-06	311635	TRUE	3.00012e-05	0.000114131	49.9211	89.3235	59.9493
SUA	Finngen_AS	rs1625595	11	66078129	T	C	T	C	0.0172827	0.467555	0.00194655	5.00035e-20	-0.00203602	0.443419	0.00847681	0.810185	FALSE	FALSE	FALSE	TRUE	textfile	TRUE	igd	2	TRUE	0.000180212	437354	1.85121e-07	311635	TRUE	2.96766e-08	0.000148717	65.0514	89.3235	78.8301
SUA	Finngen_AS	rs164011	17	74273165	A	G	A	G	-0.0196292	0.314473	0.00212398	7.29962e-21	-0.00751774	0.25522	0.0096616	0.436507	FALSE	FALSE	FALSE	TRUE	textfile	TRUE	igd	2	TRUE	0.000195249	437354	1.94282e-06	311635	TRUE	8.02974e-08	0.000166128	72.6685	89.3235	85.4091
SUA	Finngen_AS	rs1664781	5	53276301	A	G	A	G	0.0239412	0.694019	0.00211299	1e-29	0.0131135	0.669063	0.00895376	0.143036	FALSE	FALSE	FALSE	TRUE	textfile	TRUE	igd	2	TRUE	0.000293453	437354	6.88303e-06	311635	TRUE	6.05219e-10	0.000243438	106.494	89.3235	128.38
SUA	Finngen_AS	rs16941230	12	111522000	C	A	C	A	-0.031732	0.034409	0.00533209	2.90001e-09	0.0347286	0.0242295	0.0274254	0.205408	FALSE	FALSE	FALSE	TRUE	textfile	TRUE	igd	2	TRUE	8.09718e-05	437354	5.14544e-06	311635	TRUE	0.00409157	6.69e-05	29.2651	89.3235	35.416
SUA	Finngen_AS	rs16956273	15	72117102	A	G	A	G	-0.0176531	0.236802	0.00229688	1.50003e-15	0.000440041	0.222122	0.010127	0.965341	FALSE	FALSE	FALSE	TRUE	textfile	TRUE	igd	2	TRUE	0.000135044	437354	6.05872e-09	311635	TRUE	8.46907e-07	0.00011264	49.2691	89.3235	59.0698
SUA	Finngen_AS	rs16998073	4	81184341	T	A	T	A	-0.0161987	0.291683	0.00204663	8.60003e-16	0.0331964	0.31409	0.00908325	0.000257496	FALSE	TRUE	FALSE	TRUE	textfile	TRUE	igd	2	TRUE	0.000143215	437354	4.28585e-05	311635	TRUE	0.0207489	0.000108425	47.425	89.3235	62.6443
SUA	Finngen_AS	rs17036326	3	12389313	G	A	G	A	-0.0303875	0.120588	0.00298022	5.60015e-25	-0.00985491	0.170631	0.0111947	0.378686	FALSE	FALSE	FALSE	TRUE	textfile	TRUE	igd	2	TRUE	0.000237662	437354	2.48677e-06	311635	TRUE	3.54588e-09	0.000195847	85.6708	89.3235	103.966
SUA	Finngen_AS	rs17050272	2	121306440	A	G	A	G	0.0306986	0.409907	0.00196974	4.00037e-56	-0.0163419	0.535266	0.00845992	0.0533986	FALSE	FALSE	FALSE	TRUE	textfile	TRUE	igd	2	TRUE	0.000555069	437354	1.19736e-05	311635	TRUE	9.82788e-18	0.000455904	199.481	89.3235	242.895
SUA	Finngen_AS	rs17073655	13	50560058	C	T	C	T	0.0149449	0.143544	0.00278751	6.29999e-09	-0.0172665	0.194987	0.0106159	0.103847	FALSE	FALSE	FALSE	TRUE	textfile	TRUE	igd	2	TRUE	6.57194e-05	437354	8.48883e-06	311635	TRUE	0.0267339	5.49e-05	24.0193	89.3235	28.7444
SUA	Finngen_AS	rs17179078	14	37923454	A	G	A	G	0.0168188	0.286852	0.00215908	3.19963e-14	-0.00806347	0.258366	0.00962179	0.402006	FALSE	FALSE	FALSE	TRUE	textfile	TRUE	igd	2	TRUE	0.000138727	437354	2.25366e-06	311635	TRUE	1.16412e-05	0.000115733	50.622	89.3235	60.681
SUA	Finngen_AS	rs17189719	13	96128875	G	A	G	A	0.0252739	0.102891	0.00321547	1.99986e-15	-0.0198586	0.165183	0.0113495	0.0801641	FALSE	FALSE	FALSE	TRUE	textfile	TRUE	igd	2	TRUE	0.000141242	437354	9.82418e-06	311635	TRUE	0.000189306	0.000117923	51.5798	89.3235	61.7811
SUA	Finngen_AS	rs17254556	19	7238771	G	A	G	A	0.0106858	0.460425	0.00196192	4.60002e-08	-0.016032	0.408545	0.00854806	0.0607225	FALSE	FALSE	FALSE	TRUE	textfile	TRUE	igd	2	TRUE	6.78252e-05	437354	1.12873e-05	311635	TRUE	0.0375209	5.67e-05	24.8148	89.3235	29.6655
SUA	Finngen_AS	rs1727884	3	153838368	C	A	C	A	0.0171944	0.855227	0.00276692	2.30001e-10	0.0312374	0.82076	0.0109877	0.00447003	FALSE	FALSE	FALSE	TRUE	textfile	TRUE	igd	2	TRUE	8.829e-05	437354	2.59347e-05	311635	TRUE	0.0663646	7.32e-05	32.0211	89.3235	38.6172
SUA	Finngen_AS	rs17300741	11	64331462	G	A	G	A	-0.0694721	0.547001	0.00195179	1e-200	-0.00641928	0.430383	0.00849059	0.449621	FALSE	FALSE	FALSE	TRUE	textfile	TRUE	igd	2	TRUE	0.00288847	437354	1.83423e-06	311635	TRUE	7.59895e-111	0.00239186	1048.59	89.3235	1266.94
SUA	Finngen_AS	rs17459939	5	136972187	T	C	T	C	0.0147383	0.214953	0.00237017	1e-09	-0.00727492	0.196096	0.0105941	0.492273	FALSE	FALSE	FALSE	TRUE	textfile	TRUE	igd	2	TRUE	8.84029e-05	437354	1.51316e-06	311635	TRUE	0.000489933	7.33e-05	32.0647	89.3235	38.6666
SUA	Finngen_AS	rs17485501	3	169130269	T	C	T	C	-0.0206171	0.258805	0.00222073	5.70033e-22	0.0140048	0.166482	0.0113219	0.216101	FALSE	FALSE	FALSE	TRUE	textfile	TRUE	igd	2	TRUE	0.000197037	437354	4.90987e-06	311635	TRUE	4.5816e-07	0.000163076	71.3333	89.3235	86.1913
SUA	Finngen_AS	rs17497828	1	67452322	A	G	A	G	-0.012094	0.26187	0.0022076	3.2e-08	-0.0152716	0.351114	0.00883509	0.0838958	FALSE	FALSE	FALSE	TRUE	textfile	TRUE	igd	2	TRUE	6.8618e-05	437354	9.58737e-06	311635	TRUE	0.0269078	5.65e-05	24.7311	89.3235	30.0123
SUA	Finngen_AS	rs17512836	18	53194961	C	T	C	T	-0.0323914	0.0259163	0.0061595	1.7e-08	0.029123	0.0304022	0.0243985	0.232621	FALSE	FALSE	FALSE	TRUE	textfile	TRUE	igd	2	TRUE	6.32281e-05	437354	4.57194e-06	311635	TRUE	0.0131402	5.3e-05	23.1693	89.3235	27.6547
SUA	Finngen_AS	rs17546879	7	50744908	T	C	T	C	-0.0326432	0.088512	0.00342333	3.40017e-22	-0.0186022	0.223112	0.0101332	0.0663911	FALSE	FALSE	FALSE	TRUE	textfile	TRUE	igd	2	TRUE	0.000207858	437354	1.0814e-05	311635	TRUE	2.05698e-06	0.000171937	75.2098	89.3235	90.926
SUA	Finngen_AS	rs17624477	16	24955183	C	T	C	T	0.0393599	0.0645684	0.00398074	6.59933e-24	0.00126182	0.0663793	0.0169106	0.940519	FALSE	FALSE	FALSE	TRUE	textfile	TRUE	igd	2	TRUE	0.000223487	437354	1.78662e-08	311635	TRUE	2.6055e-10	0.000187141	81.862	89.3235	97.7643
SUA	Finngen_AS	rs17630640	6	164107529	G	A	G	A	-0.0178946	0.131243	0.00287683	2.39999e-10	-0.017345	0.0824599	0.0152928	0.256714	FALSE	FALSE	FALSE	TRUE	textfile	TRUE	igd	2	TRUE	8.84598e-05	437354	4.1279e-06	311635	TRUE	0.00165782	7.3e-05	31.9383	89.3235	38.6915
SUA	Finngen_AS	rs17678338	10	82098146	T	C	T	C	0.0227585	0.12543	0.00294803	3.29989e-15	0.0214476	0.0871573	0.0149138	0.150404	FALSE	FALSE	FALSE	TRUE	textfile	TRUE	igd	2	TRUE	0.000136249	437354	6.63643e-06	311635	TRUE	0.000104207	0.000113635	49.7043	89.3235	59.5969
SUA	Finngen_AS	rs1801239	10	16919052	C	T	C	T	0.0205998	0.103147	0.00323264	2.70023e-11	-0.00242974	0.0816382	0.0153543	0.874264	FALSE	FALSE	FALSE	TRUE	textfile	TRUE	igd	2	TRUE	9.2841e-05	437354	8.03556e-08	311635	TRUE	6.62207e-05	7.85e-05	34.3399	89.3235	40.608
SUA	Finngen_AS	rs181673	10	119388528	C	A	C	A	0.0191821	0.538671	0.00195166	8.4004e-24	0.00662771	0.511184	0.00844714	0.432682	FALSE	FALSE	FALSE	TRUE	textfile	TRUE	igd	2	TRUE	0.000220829	437354	1.97544e-06	311635	TRUE	9.46644e-09	0.000182876	79.9958	89.3235	96.6015
SUA	Finngen_AS	rs1860158	7	156427016	T	C	T	C	0.0139542	0.714237	0.00215634	1.10002e-11	-0.00609119	0.686914	0.00907894	0.502276	FALSE	FALSE	FALSE	TRUE	textfile	TRUE	igd	2	TRUE	9.5742e-05	437354	1.44441e-06	311635	TRUE	0.000250797	7.95e-05	34.7659	89.3235	41.877
SUA	Finngen_AS	rs1862069	2	169933741	A	G	A	G	-0.0132155	0.539837	0.00194457	4.40048e-12	-0.00369011	0.562063	0.00850133	0.664243	FALSE	FALSE	FALSE	TRUE	textfile	TRUE	igd	2	TRUE	0.000105595	437354	6.0459e-07	311635	TRUE	5.07878e-05	8.68e-05	37.9525	89.3235	46.187
SUA	Finngen_AS	rs1866264	3	69106304	T	C	T	C	-0.0199273	0.357221	0.00202892	6.90081e-22	0.00366361	0.421432	0.00856009	0.668661	FALSE	FALSE	FALSE	TRUE	textfile	TRUE	igd	2	TRUE	0.000220516	437354	5.87784e-07	311635	TRUE	1.87787e-09	0.000182358	79.7693	89.3235	96.4644
SUA	Finngen_AS	rs1886603	10	119482303	A	G	A	G	0.0238963	0.150784	0.00272303	8.99912e-19	0.0112576	0.136594	0.0123827	0.363278	FALSE	FALSE	FALSE	TRUE	textfile	TRUE	igd	2	TRUE	0.000176055	437354	2.65226e-06	311635	TRUE	6.84467e-07	0.00014624	63.9675	89.3235	77.0117
SUA	Finngen_AS	rs1915747	2	213087563	G	A	G	A	0.015742	0.459226	0.00194423	2.60016e-17	-0.015289	0.392094	0.00862869	0.0764152	FALSE	FALSE	FALSE	TRUE	textfile	TRUE	igd	2	TRUE	0.000149875	437354	1.00744e-05	311635	TRUE	0.000109457	0.000123081	53.8365	89.3235	65.5578
SUA	Finngen_AS	rs1929861	1	227216662	C	T	C	T	0.0127338	0.460168	0.00194851	6.79986e-11	0.0104742	0.433754	0.00849395	0.217523	FALSE	FALSE	FALSE	TRUE	textfile	TRUE	igd	2	TRUE	9.76421e-05	437354	4.87952e-06	311635	TRUE	0.00106396	8.06e-05	35.236	89.3235	42.7082
SUA	Finngen_AS	rs1933437	13	28624294	A	G	A	G	0.0140773	0.615596	0.00204789	5.10035e-13	0.0130042	0.609683	0.00862085	0.131438	FALSE	FALSE	FALSE	TRUE	textfile	TRUE	igd	2	TRUE	0.000108031	437354	7.30164e-06	311635	TRUE	0.00103348	9.38e-05	41.0227	89.3235	47.2526
SUA	Finngen_AS	rs2008843	21	16534968	C	T	C	T	0.0166269	0.218646	0.00236619	5.70033e-12	-0.0021133	0.270477	0.00948733	0.82373	FALSE	FALSE	FALSE	TRUE	textfile	TRUE	igd	2	TRUE	0.000112887	437354	1.59217e-07	311635	TRUE	1.28709e-05	9.45e-05	41.3156	89.3235	49.3768
SUA	Finngen_AS	rs2047866	15	76136194	T	C	T	C	0.0392359	0.523875	0.0019662	4.40048e-94	0.0258043	0.434152	0.0084968	0.0023899	FALSE	FALSE	FALSE	TRUE	textfile	TRUE	igd	2	TRUE	0.000909673	437354	2.95949e-05	311635	TRUE	5.12231e-26	0.000767973	336.133	89.3235	398.21
SUA	Finngen_AS	rs2048010	5	39675610	G	A	G	A	-0.0134188	0.247407	0.00225587	1.2e-08	-0.0072751	0.194647	0.0106382	0.494061	FALSE	FALSE	FALSE	TRUE	textfile	TRUE	igd	2	TRUE	8.08971e-05	437354	1.50071e-06	311635	TRUE	0.000918712	6.71e-05	29.3285	89.3235	35.3834
SUA	Finngen_AS	rs2072977	20	25469844	G	A	G	A	0.0167659	0.17919	0.00255364	1.29987e-11	0.0129886	0.174717	0.0110276	0.238866	FALSE	FALSE	FALSE	TRUE	textfile	TRUE	igd	2	TRUE	9.85509e-05	437354	4.45161e-06	311635	TRUE	0.000853365	8.27e-05	36.1666	89.3235	43.1057
SUA	Finngen_AS	rs2075252	2	170010985	C	T	C	T	-0.0360265	0.750478	0.00227288	9.60064e-58	0.00387427	0.720025	0.00936889	0.679222	FALSE	FALSE	FALSE	TRUE	textfile	TRUE	igd	2	TRUE	0.00057413	437354	5.48731e-07	311635	TRUE	3.87176e-23	0.000486095	212.698	89.3235	251.241
SUA	Finngen_AS	rs2088712	3	132218196	T	C	T	C	-0.0161427	0.325485	0.00209287	1.99986e-15	0.0100518	0.313192	0.0091089	0.269804	FALSE	FALSE	FALSE	TRUE	textfile	TRUE	igd	2	TRUE	0.000136012	437354	3.90761e-06	311635	TRUE	3.59732e-05	0.000114421	50.0479	89.3235	59.4933
SUA	Finngen_AS	rs209960	20	52716084	C	T	C	T	0.0157847	0.721311	0.00218029	1.99986e-13	0.0108693	0.783951	0.0102446	0.288701	FALSE	FALSE	FALSE	TRUE	textfile	TRUE	igd	2	TRUE	0.000119829	437354	3.61217e-06	311635	TRUE	0.000113828	0.000100172	43.8147	89.3235	52.4136
SUA	Finngen_AS	rs2148563	14	94097287	A	G	A	G	-0.0159482	0.69235	0.00213689	2.09991e-14	-0.00270424	0.681021	0.00903561	0.764721	FALSE	FALSE	FALSE	TRUE	textfile	TRUE	igd	2	TRUE	0.000127342	437354	2.8743e-07	311635	TRUE	4.53365e-06	0.000108352	47.393	89.3235	55.7005
SUA	Finngen_AS	rs219779	21	37833751	A	G	A	G	-0.0309653	0.262417	0.00222389	2.90001e-43	0.00956022	0.214716	0.0102655	0.351701	FALSE	FALSE	FALSE	TRUE	textfile	TRUE	igd	2	TRUE	0.000443099	437354	2.78311e-06	311635	TRUE	1.3493e-16	0.000371179	162.396	89.3235	193.876
SUA	Finngen_AS	rs2229357	12	57843711	A	G	A	G	-0.0658615	0.239939	0.00228973	8.70964e-188	-0.00994029	0.234382	0.00992085	0.316363	FALSE	FALSE	FALSE	TRUE	textfile	TRUE	igd	2	TRUE	0.00188818	437354	3.22148e-06	311635	TRUE	9.69787e-71	0.00158213	693.045	89.3235	827.36
SUA	Finngen_AS	rs2236947	3	50371432	A	C	A	C	-0.0125127	0.479598	0.00194616	5.99998e-10	-0.00945583	0.425179	0.00855979	0.269298	FALSE	FALSE	FALSE	TRUE	textfile	TRUE	igd	2	TRUE	9.45089e-05	437354	3.91587e-06	311635	TRUE	0.000956516	7.82e-05	34.1833	89.3235	41.3376
SUA	Finngen_AS	rs2240390	7	101257075	C	T	C	T	-0.0173026	0.380288	0.00203781	1.29987e-11	-0.02144	0.373535	0.00871828	0.0139248	FALSE	FALSE	FALSE	TRUE	textfile	TRUE	igd	2	TRUE	0.000164813	437354	1.9406e-05	311635	TRUE	0.000321259	0.000141109	61.7231	89.3235	72.0934
SUA	Finngen_AS	rs2241957	16	56401294	C	T	C	T	-0.0106892	0.575472	0.00198731	4.09996e-08	0.00995127	0.45443	0.00846478	0.239751	FALSE	FALSE	FALSE	TRUE	textfile	TRUE	igd	2	TRUE	6.61454e-05	437354	4.43486e-06	311635	TRUE	0.0101376	5.58e-05	24.4178	89.3235	28.9307
SUA	Finngen_AS	rs2250010	12	47193818	T	C	T	C	-0.0210582	0.809584	0.00247884	1.20005e-17	0.00311121	0.808338	0.0107122	0.771482	FALSE	FALSE	FALSE	TRUE	textfile	TRUE	igd	2	TRUE	0.000164984	437354	2.70681e-07	311635	TRUE	1.45932e-07	0.000136722	59.8037	89.3235	72.1681
SUA	Finngen_AS	rs2252662	2	61670731	C	T	C	T	-0.0150459	0.610347	0.0019844	5.30029e-15	-0.00290903	0.663681	0.00892613	0.744501	FALSE	FALSE	FALSE	TRUE	textfile	TRUE	igd	2	TRUE	0.000131429	437354	3.40821e-07	311635	TRUE	3.45748e-06	0.000107677	47.0976	89.3235	57.4881
SUA	Finngen_AS	rs2266931	16	588054	G	C	G	C	-0.0124621	0.366117	0.00202884	2.19999e-09	-0.00112454	0.378801	0.00876151	0.897872	FALSE	TRUE	FALSE	TRUE	textfile	TRUE	igd	2	TRUE	8.62618e-05	437354	5.28626e-08	311635	TRUE	0.000111551	7.21e-05	31.5285	89.3235	37.73
SUA	Finngen_AS	rs2269524	22	42475703	G	T	G	T	-0.0140545	0.322442	0.00209724	7.50067e-12	0.0047717	0.376165	0.00866753	0.581958	FALSE	FALSE	FALSE	TRUE	textfile	TRUE	igd	2	TRUE	0.000102674	437354	9.72549e-07	311635	TRUE	9.54369e-05	8.63e-05	37.7509	89.3235	44.9091
SUA	Finngen_AS	rs2273061	20	10639543	A	G	A	G	-0.0127232	0.405812	0.00199246	4.10015e-12	0.002194	0.462193	0.00843146	0.794698	FALSE	FALSE	FALSE	TRUE	textfile	TRUE	igd	2	TRUE	9.3227e-05	437354	2.17282e-07	311635	TRUE	8.85169e-05	7.81e-05	34.1457	89.3235	40.7768
SUA	Finngen_AS	rs2286028	12	1015469	C	G	C	G	-0.0163396	0.19727	0.00248296	4.60045e-12	0.0198893	0.201633	0.0105126	0.0584979	FALSE	TRUE	FALSE	TRUE	textfile	TRUE	igd	2	TRUE	9.90078e-05	437354	1.1486e-05	311635	TRUE	0.00512625	8.46e-05	36.9838	89.3235	43.3055
SUA	Finngen_AS	rs2290851	11	47753370	T	C	T	C	-0.0159212	0.544125	0.00196597	4.00037e-16	0.00580311	0.629064	0.00873346	0.506391	FALSE	FALSE	FALSE	TRUE	textfile	TRUE	igd	2	TRUE	0.000149935	437354	1.41679e-06	311635	TRUE	2.40669e-06	0.000125755	55.0062	89.3235	65.584
SUA	Finngen_AS	rs2305407	3	160130110	A	G	A	G	-0.0126384	0.518517	0.0019707	1.79999e-10	-0.0199794	0.604081	0.00861192	0.0203428	FALSE	FALSE	FALSE	TRUE	textfile	TRUE	igd	2	TRUE	9.4031e-05	437354	1.72709e-05	311635	TRUE	0.0180859	7.98e-05	34.8838	89.3235	41.1285
SUA	Finngen_AS	rs234944	6	2198327	A	G	A	G	-0.0189763	0.624811	0.00200694	6.59933e-20	-0.00807088	0.694338	0.00918608	0.379618	FALSE	FALSE	FALSE	TRUE	textfile	TRUE	igd	2	TRUE	0.000204378	437354	2.47706e-06	311635	TRUE	5.71634e-08	0.000168831	73.851	89.3235	89.4035
SUA	Finngen_AS	rs2436969	8	103657109	G	A	G	A	-0.028996	0.85739	0.00278602	5.90065e-28	-0.0218279	0.914359	0.0150988	0.148269	FALSE	FALSE	FALSE	TRUE	textfile	TRUE	igd	2	TRUE	0.00024761	437354	6.70645e-06	311635	TRUE	2.04263e-08	0.000205605	89.9404	89.3235	108.32
SUA	Finngen_AS	rs2470514	3	15750344	C	A	C	A	-0.0120977	0.678445	0.00207911	4.20001e-09	-0.0110926	0.723797	0.00940333	0.238142	FALSE	FALSE	FALSE	TRUE	textfile	TRUE	igd	2	TRUE	7.7408e-05	437354	4.46538e-06	311635	TRUE	0.00434729	6.39e-05	27.9296	89.3235	33.8572
SUA	Finngen_AS	rs2503701	1	2121118	T	C	T	C	0.0115605	0.603509	0.00200717	7.10003e-09	-0.0127103	0.633131	0.00875539	0.146583	FALSE	FALSE	FALSE	TRUE	textfile	TRUE	igd	2	TRUE	7.58439e-05	437354	6.76261e-06	311635	TRUE	0.00916639	6.4e-05	27.9743	89.3235	33.173
SUA	Finngen_AS	rs2575368	16	1817397	G	T	G	T	0.0194071	0.910219	0.0035817	4.20001e-08	0.00197079	0.94656	0.0188822	0.916874	FALSE	FALSE	FALSE	TRUE	textfile	TRUE	igd	2	TRUE	6.71247e-05	437354	3.49568e-08	311635	TRUE	0.000637176	6.16e-05	26.924	89.3235	29.3591
SUA	Finngen_AS	rs2581778	3	53055311	A	G	A	G	0.0445545	0.426485	0.00196572	4.39542e-117	-0.000461937	0.389628	0.0086308	0.957316	FALSE	FALSE	FALSE	TRUE	textfile	TRUE	igd	2	TRUE	0.00117327	437354	9.19221e-09	311635	TRUE	3.96441e-48	0.000971095	425.123	89.3235	513.736
SUA	Finngen_AS	rs2664141	15	39879517	T	C	T	C	0.0148766	0.295856	0.00214839	3.50026e-14	0.00066812	0.221709	0.0101433	0.947483	FALSE	FALSE	FALSE	TRUE	textfile	TRUE	igd	2	TRUE	0.000109623	437354	1.39222e-08	311635	TRUE	1.00467e-05	9.22e-05	40.3321	89.3235	47.9492
SUA	Finngen_AS	rs2688	17	36046931	T	G	T	G	-0.0112057	0.60662	0.0020018	3.59998e-09	-0.0189354	0.589735	0.00861416	0.027937	FALSE	FALSE	FALSE	TRUE	textfile	TRUE	igd	2	TRUE	7.16431e-05	437354	1.5505e-05	311635	TRUE	0.05348	5.99e-05	26.2116	89.3235	31.3355
SUA	Finngen_AS	rs272893	5	131663062	C	T	C	T	0.017873	0.630869	0.00202127	1.99986e-20	-0.0155804	0.508578	0.00843148	0.064619	FALSE	FALSE	FALSE	TRUE	textfile	TRUE	igd	2	TRUE	0.000178746	437354	1.09572e-05	311635	TRUE	1.77482e-05	0.00014878	65.0789	89.3235	78.1891
SUA	Finngen_AS	rs2758886	6	39250837	A	G	A	G	0.0185752	0.2976	0.00212225	1.9002e-19	0.00785395	0.244176	0.0097918	0.422498	FALSE	FALSE	FALSE	TRUE	textfile	TRUE	igd	2	TRUE	0.000175132	437354	2.06446e-06	311635	TRUE	4.83712e-07	0.00014425	63.0969	89.3235	76.608
SUA	Finngen_AS	rs2760217	1	163641173	A	G	A	G	-0.0168058	0.399913	0.00197589	4.60045e-19	0.00688694	0.355854	0.00881168	0.434468	FALSE	FALSE	FALSE	TRUE	textfile	TRUE	igd	2	TRUE	0.000165383	437354	1.96016e-06	311635	TRUE	1.01385e-06	0.000135559	59.295	89.3235	72.3424
SUA	Finngen_AS	rs2768558	6	109258284	C	T	C	T	-0.0140067	0.208626	0.00247073	3.40001e-09	-0.00678077	0.196355	0.0105901	0.521983	FALSE	FALSE	FALSE	TRUE	textfile	TRUE	igd	2	TRUE	7.34781e-05	437354	1.31557e-06	311635	TRUE	0.00153796	6.48e-05	28.3342	89.3235	32.1382
SUA	Finngen_AS	rs2784128	1	50862183	T	C	T	C	0.0194437	0.520365	0.00193892	4.49987e-24	0.00576529	0.677963	0.00903195	0.523264	FALSE	FALSE	FALSE	TRUE	textfile	TRUE	igd	2	TRUE	0.000229883	437354	1.30748e-06	311635	TRUE	2.22483e-09	0.000188715	82.5505	89.3235	100.563
SUA	Finngen_AS	rs279941	13	103698168	C	A	C	A	-0.0212866	0.877878	0.00297975	1.99986e-13	-0.00308476	0.885865	0.0132473	0.815871	FALSE	FALSE	FALSE	TRUE	textfile	TRUE	igd	2	TRUE	0.000116673	437354	1.73998e-07	311635	TRUE	9.42525e-06	9.72e-05	42.4956	89.3235	51.0332
SUA	Finngen_AS	rs2808477	1	200300299	A	G	A	G	-0.0142605	0.677442	0.00207061	6.70039e-11	0.00191545	0.713457	0.00928138	0.836497	FALSE	FALSE	FALSE	TRUE	textfile	TRUE	igd	2	TRUE	0.000108441	437354	1.3667e-07	311635	TRUE	1.83025e-05	8.89e-05	38.8731	89.3235	47.4322
SUA	Finngen_AS	rs2823166	21	16594849	A	G	A	G	-0.0130904	0.521602	0.00195999	1.29987e-11	-0.0136668	0.509155	0.00846265	0.106321	FALSE	FALSE	FALSE	TRUE	textfile	TRUE	igd	2	TRUE	0.000101982	437354	8.36901e-06	311635	TRUE	0.00211252	8.55e-05	37.4053	89.3235	44.6065
SUA	Finngen_AS	rs2834318	21	35356814	T	G	T	G	-0.0109442	0.65898	0.00206524	2.99999e-08	0.000930675	0.645575	0.00882283	0.915991	FALSE	FALSE	FALSE	TRUE	textfile	TRUE	igd	2	TRUE	6.42049e-05	437354	3.57056e-08	311635	TRUE	0.00084517	5.38e-05	23.5453	89.3235	28.0819
SUA	Finngen_AS	rs28384289	16	79925400	T	C	T	C	0.038166	0.146689	0.00275491	3.90032e-44	0.00764763	0.160901	0.0114327	0.503544	FALSE	FALSE	FALSE	TRUE	textfile	TRUE	igd	2	TRUE	0.000438649	437354	1.43586e-06	311635	TRUE	3.62586e-17	0.00036466	159.543	89.3235	191.928
SUA	Finngen_AS	rs28384338	15	81166740	G	A	G	A	0.0139598	0.263858	0.0022156	4.79954e-11	-0.00852184	0.305459	0.00914964	0.351654	FALSE	FALSE	FALSE	TRUE	textfile	TRUE	igd	2	TRUE	9.07622e-05	437354	2.78365e-06	311635	TRUE	0.000801153	7.57e-05	33.1119	89.3235	39.6986
SUA	Finngen_AS	rs28548845	12	122594249	C	T	C	T	-0.0312996	0.478558	0.00194583	7.59976e-60	-0.0174966	0.40884	0.00856734	0.0411273	FALSE	FALSE	FALSE	TRUE	textfile	TRUE	igd	2	TRUE	0.000591262	437354	1.33834e-05	311635	TRUE	1.20623e-18	0.000488932	213.94	89.3235	258.743
SUA	Finngen_AS	rs2862616	1	179295532	G	A	G	A	0.0115467	0.519217	0.00193796	1.5e-09	0.00622614	0.467435	0.0084465	0.461046	FALSE	FALSE	FALSE	TRUE	textfile	TRUE	igd	2	TRUE	8.11633e-05	437354	1.74357e-06	311635	TRUE	0.00103839	6.66e-05	29.1141	89.3235	35.4998
SUA	Finngen_AS	rs28647848	17	27038533	A	G	A	G	0.0275846	0.086035	0.00349417	2.09991e-15	-0.0127004	0.0831568	0.0151947	0.403244	FALSE	FALSE	FALSE	TRUE	textfile	TRUE	igd	2	TRUE	0.000142479	437354	2.24185e-06	311635	TRUE	8.4525e-06	0.000119665	52.3421	89.3235	62.3226
SUA	Finngen_AS	rs2907608	12	2997397	A	G	A	G	0.0122904	0.34192	0.00207281	2.5e-09	0.0163255	0.369571	0.00871573	0.0610534	FALSE	FALSE	FALSE	TRUE	textfile	TRUE	igd	2	TRUE	8.03798e-05	437354	1.12584e-05	311635	TRUE	0.0166993	6.8e-05	29.7321	89.3235	35.1571
SUA	Finngen_AS	rs2954038	8	126507389	A	C	A	C	-0.0154268	0.697847	0.00212586	1.10002e-13	-0.0209901	0.741573	0.00960141	0.0288051	FALSE	FALSE	FALSE	TRUE	textfile	TRUE	igd	2	TRUE	0.000120392	437354	1.53359e-05	311635	TRUE	0.00261052	0.000100362	43.8979	89.3235	52.6602
SUA	Finngen_AS	rs2972146	2	227100698	T	G	T	G	0.0173922	0.647448	0.00202349	2.49977e-20	0.0245507	0.63906	0.0087595	0.00506699	FALSE	FALSE	FALSE	TRUE	textfile	TRUE	igd	2	TRUE	0.000168889	437354	2.52066e-05	311635	TRUE	0.000668163	0.000138092	60.403	89.3235	73.8766
SUA	Finngen_AS	rs2973450	5	90406998	G	A	G	A	-0.0264099	0.0952685	0.00331764	9.60064e-17	0.0175293	0.0813437	0.0153761	0.254273	FALSE	FALSE	FALSE	TRUE	textfile	TRUE	igd	2	TRUE	0.000144871	437354	4.17053e-06	311635	TRUE	2.01248e-05	0.000120235	52.5915	89.3235	63.3687
SUA	Finngen_AS	rs3065062	17	45700384	CCTA	C	CCTA	C	-0.0156296	0.514915	0.00195211	5.79963e-15	0.0143506	0.533775	0.00843579	0.088914	FALSE	FALSE	FALSE	TRUE	textfile	TRUE	igd	2	TRUE	0.000146552	437354	9.28627e-06	311635	TRUE	0.000111346	0.000122034	53.3781	89.3235	64.1043
SUA	Finngen_AS	rs3129270	6	33097423	T	C	T	C	0.0188396	0.122453	0.00315875	4.39997e-10	0.00935847	0.142217	0.012026	0.43646	FALSE	FALSE	FALSE	TRUE	textfile	TRUE	igd	2	TRUE	8.13292e-05	437354	1.94322e-06	311635	TRUE	0.00114409	7.63e-05	33.3639	89.3235	35.5724
SUA	Finngen_AS	rs3130999	6	31091197	G	A	G	A	0.022231	0.343915	0.00304352	2.19989e-15	-0.00818545	0.379177	0.00867176	0.345211	FALSE	FALSE	FALSE	TRUE	textfile	TRUE	igd	2	TRUE	0.000121978	437354	2.85908e-06	311635	TRUE	6.60184e-05	0.000223028	97.5635	89.3235	53.3538
SUA	Finngen_AS	rs33954397	22	32506143	T	C	T	C	-0.0248194	0.0802284	0.0036095	1.10002e-11	0.00427348	0.0595164	0.0177702	0.809953	FALSE	FALSE	FALSE	TRUE	textfile	TRUE	igd	2	TRUE	0.000108096	437354	1.85582e-07	311635	TRUE	2.12332e-05	9.09e-05	39.7641	89.3235	47.2812
SUA	Finngen_AS	rs34529039	19	33792631	A	C	A	C	0.0185646	0.137055	0.00286623	2.29985e-11	-0.0218017	0.0938925	0.0144591	0.131601	FALSE	FALSE	FALSE	TRUE	textfile	TRUE	igd	2	TRUE	9.59128e-05	437354	7.29544e-06	311635	TRUE	0.00248103	8.15e-05	35.6571	89.3235	41.9517
SUA	Finngen_AS	rs34552238	16	89920497	T	C	T	C	-0.0170234	0.2136	0.00238575	3.10027e-13	0.0161215	0.197477	0.0105975	0.128197	FALSE	FALSE	FALSE	TRUE	textfile	TRUE	igd	2	TRUE	0.000116402	437354	7.42604e-06	311635	TRUE	0.000581555	9.74e-05	42.5834	89.3235	50.9146
SUA	Finngen_AS	rs345748	15	33343118	G	A	G	A	0.0151045	0.751831	0.00225905	1.99986e-12	0.0113259	0.772165	0.0100113	0.257924	FALSE	FALSE	FALSE	TRUE	textfile	TRUE	igd	2	TRUE	0.000102208	437354	4.10695e-06	311635	TRUE	0.000564142	8.51e-05	37.2373	89.3235	44.7055
SUA	Finngen_AS	rs347685	3	141807137	A	C	A	C	0.0254922	0.725402	0.00217929	4.60045e-33	0.00588217	0.739772	0.00960944	0.540456	FALSE	FALSE	FALSE	TRUE	textfile	TRUE	igd	2	TRUE	0.000312765	437354	1.20236e-06	311635	TRUE	1.47141e-12	0.000258893	113.257	89.3235	136.831
SUA	Finngen_AS	rs35184622	15	86073035	G	A	G	A	0.0177984	0.3299	0.00207732	4.30031e-16	-0.00628913	0.280539	0.00937061	0.502122	FALSE	FALSE	FALSE	TRUE	textfile	TRUE	igd	2	TRUE	0.000167823	437354	1.44544e-06	311635	TRUE	5.34113e-07	0.00014006	61.2641	89.3235	73.41
SUA	Finngen_AS	rs35259333	3	195628735	G	A	G	A	0.0413667	0.0321623	0.00550938	8.49963e-14	-0.0173455	0.0147591	0.035096	0.621144	FALSE	FALSE	FALSE	TRUE	textfile	TRUE	igd	2	TRUE	0.000128887	437354	7.83817e-07	311635	TRUE	7.99068e-06	0.000106532	46.5971	89.3235	56.3763
SUA	Finngen_AS	rs35332062	7	73012042	A	G	A	G	-0.0623215	0.126756	0.002929	5.79429e-106	0.0130834	0.12899	0.0125699	0.297945	FALSE	FALSE	FALSE	TRUE	textfile	TRUE	igd	2	TRUE	0.00103409	437354	3.47642e-06	311635	TRUE	3.17053e-38	0.000859825	376.37	89.3235	452.728
SUA	Finngen_AS	rs35341285	7	139911944	C	A	C	A	-0.0175272	0.136107	0.00284083	1.29999e-09	-0.00704411	0.147534	0.0118791	0.553193	FALSE	FALSE	FALSE	TRUE	textfile	TRUE	igd	2	TRUE	8.70293e-05	437354	1.12834e-06	311635	TRUE	0.000421046	7.22e-05	31.5979	89.3235	38.0658
SUA	Finngen_AS	rs35383942	1	201437832	T	C	T	C	-0.022167	0.0627399	0.00404363	1.2e-08	-0.0148598	0.115848	0.0131736	0.259321	FALSE	FALSE	FALSE	TRUE	textfile	TRUE	igd	2	TRUE	6.87084e-05	437354	4.08293e-06	311635	TRUE	0.00749381	5.78e-05	25.2757	89.3235	30.0518
SUA	Finngen_AS	rs354524	6	111508109	A	G	A	G	0.0101878	0.56938	0.00196044	2.99999e-08	0.00542809	0.553505	0.00847332	0.521776	FALSE	FALSE	FALSE	TRUE	textfile	TRUE	igd	2	TRUE	6.17441e-05	437354	1.31687e-06	311635	TRUE	0.00420312	5.09e-05	22.2608	89.3235	27.0056
SUA	Finngen_AS	rs35640690	7	46719105	C	T	C	T	-0.0149771	0.272078	0.0021874	5.10035e-12	-0.00905241	0.181083	0.0109203	0.407132	FALSE	FALSE	FALSE	TRUE	textfile	TRUE	igd	2	TRUE	0.000107182	437354	2.20503e-06	311635	TRUE	0.000154926	8.89e-05	38.8627	89.3235	46.8812
SUA	Finngen_AS	rs358231	4	22820504	T	A	T	A	0.0231385	0.851938	0.00264588	9.20026e-18	-0.00168934	0.850488	0.0117752	0.885923	FALSE	TRUE	FALSE	TRUE	textfile	TRUE	igd	2	TRUE	0.000174833	437354	6.60471e-08	311635	TRUE	3.18189e-08	0.000135068	59.0802	89.3235	76.4769
SUA	Finngen_AS	rs3729931	3	12626516	A	G	A	G	-0.0149205	0.358036	0.00202965	1.59993e-14	-0.00618436	0.384641	0.00868772	0.476557	FALSE	FALSE	FALSE	TRUE	textfile	TRUE	igd	2	TRUE	0.000123549	437354	1.62605e-06	311635	TRUE	2.69543e-05	0.000102337	44.762	89.3235	54.0411
SUA	Finngen_AS	rs3739605	9	95475937	A	G	A	G	0.0219155	0.174513	0.00257189	1.9002e-18	-0.00988191	0.191607	0.0106855	0.355073	FALSE	FALSE	FALSE	TRUE	textfile	TRUE	igd	2	TRUE	0.000165995	437354	2.7444e-06	311635	TRUE	1.67088e-06	0.000138379	60.5288	89.3235	72.6103
SUA	Finngen_AS	rs3746575	20	43058096	G	C	G	C	-0.0241738	0.593527	0.00202555	1.29987e-35	-0.00463073	0.602057	0.00863541	0.591786	FALSE	TRUE	FALSE	TRUE	textfile	TRUE	igd	2	TRUE	0.00032556	437354	9.22761e-07	311635	TRUE	3.14683e-13	0.000281963	123.352	89.3235	142.431
SUA	Finngen_AS	rs375625223	8	57090635	CCTG	C	CCTG	C	0.0189379	0.177438	0.00260068	1.99986e-13	-0.00989129	0.166535	0.0113521	0.383579	FALSE	FALSE	FALSE	TRUE	textfile	TRUE	igd	2	TRUE	0.000121229	437354	2.43618e-06	311635	TRUE	5.54965e-05	0.000104691	45.7916	89.3235	53.0261
SUA	Finngen_AS	rs3764955	2	148674797	C	G	C	G	0.0222338	0.296999	0.00212347	2.60016e-26	0.0150196	0.334665	0.00890868	0.0918058	FALSE	TRUE	FALSE	TRUE	textfile	TRUE	igd	2	TRUE	0.000250608	437354	9.121e-06	311635	TRUE	4.62224e-08	0.000206428	90.3003	89.3235	109.631
SUA	Finngen_AS	rs3769598	2	32679732	G	A	G	A	-0.0201246	0.143555	0.00275801	1.50003e-13	0.0118272	0.130849	0.0125046	0.344236	FALSE	FALSE	FALSE	TRUE	textfile	TRUE	igd	2	TRUE	0.000121725	437354	2.87065e-06	311635	TRUE	6.78092e-05	9.96e-05	43.5589	89.3235	53.243
SUA	Finngen_AS	rs3813582	16	79749353	C	T	C	T	-0.0326455	0.314629	0.0020992	4.00037e-55	0.00775689	0.311399	0.00914403	0.39627	FALSE	FALSE	FALSE	TRUE	textfile	TRUE	igd	2	TRUE	0.000552672	437354	2.30917e-06	311635	TRUE	6.46876e-21	0.000459622	201.109	89.3235	241.846
SUA	Finngen_AS	rs3825725	14	68035879	G	A	G	A	-0.0116958	0.284035	0.00219928	2e-08	0.000149709	0.261337	0.00957161	0.987521	FALSE	FALSE	FALSE	TRUE	textfile	TRUE	igd	2	TRUE	6.46606e-05	437354	7.85023e-10	311635	TRUE	0.000630077	5.56e-05	24.3337	89.3235	28.2813
SUA	Finngen_AS	rs3934712	5	157928196	C	T	C	T	0.0150095	0.212769	0.00237877	1.59993e-11	0.00625214	0.15293	0.0117471	0.594569	FALSE	FALSE	FALSE	TRUE	textfile	TRUE	igd	2	TRUE	9.10242e-05	437354	9.08976e-07	311635	TRUE	0.000249013	7.55e-05	33.0093	89.3235	39.8132
SUA	Finngen_AS	rs4112791	9	16596140	C	T	C	T	0.0132591	0.51205	0.00195127	3.90032e-12	0.014688	0.515456	0.00846235	0.082619	FALSE	FALSE	FALSE	TRUE	textfile	TRUE	igd	2	TRUE	0.000105564	437354	9.66709e-06	311635	TRUE	0.0022379	8.79e-05	38.4251	89.3235	46.1736
SUA	Finngen_AS	rs4245008	10	52576068	A	G	A	G	-0.0434438	0.851949	0.00278291	7.29962e-58	-0.0027433	0.769673	0.0100266	0.78439	FALSE	FALSE	FALSE	TRUE	textfile	TRUE	igd	2	TRUE	0.000556909	437354	2.40213e-07	311635	TRUE	6.2288e-23	0.000476114	208.328	89.3235	243.701
SUA	Finngen_AS	rs4310250	9	134346315	C	T	C	T	0.0301927	0.942195	0.00438501	1.39991e-12	-0.0116942	0.912146	0.014943	0.433868	FALSE	FALSE	FALSE	TRUE	textfile	TRUE	igd	2	TRUE	0.000108389	437354	1.96527e-06	311635	TRUE	0.000121408	9.93e-05	43.4325	89.3235	47.4092
SUA	Finngen_AS	rs4425481	5	35185897	A	C	A	C	-0.0220853	0.0729101	0.00373999	1.09999e-09	-0.03739	0.0312918	0.0243389	0.124484	FALSE	FALSE	FALSE	TRUE	textfile	TRUE	igd	2	TRUE	7.9726e-05	437354	7.5729e-06	311635	TRUE	0.00841119	6.59e-05	28.8407	89.3235	34.8711
SUA	Finngen_AS	rs4468717	18	3457606	T	C	T	C	-0.0332771	0.0766711	0.0038241	1.39991e-20	-0.0161594	0.137962	0.0123531	0.190831	FALSE	FALSE	FALSE	TRUE	textfile	TRUE	igd	2	TRUE	0.000173112	437354	5.49102e-06	311635	TRUE	3.96307e-06	0.000156787	68.5817	89.3235	75.7238
SUA	Finngen_AS	rs4474021	8	12632903	T	G	T	G	0.0105839	0.31968	0.0020892	1.79999e-08	-0.0135114	0.366465	0.00875145	0.122613	FALSE	FALSE	FALSE	TRUE	textfile	TRUE	igd	2	TRUE	5.86779e-05	437354	7.64881e-06	311635	TRUE	0.0368017	4.87e-05	21.3109	89.3235	25.6644
SUA	Finngen_AS	rs45567235	9	35665153	A	C	A	C	-0.0186906	0.105546	0.00322162	7.29995e-10	-0.019975	0.0619402	0.0175264	0.254408	FALSE	FALSE	FALSE	TRUE	textfile	TRUE	igd	2	TRUE	7.69544e-05	437354	4.16815e-06	311635	TRUE	0.00408787	6.6e-05	28.8494	89.3235	33.6587
SUA	Finngen_AS	rs4567937	2	18676265	A	G	A	G	0.0238374	0.316771	0.00207753	8.60003e-32	0.00582597	0.251749	0.00971095	0.548548	FALSE	FALSE	FALSE	TRUE	textfile	TRUE	igd	2	TRUE	0.000300927	437354	1.15497e-06	311635	TRUE	3.85811e-12	0.000245957	107.596	89.3235	131.651
SUA	Finngen_AS	rs4582112	4	144111732	G	A	G	A	-0.0180672	0.599384	0.00189854	4.49987e-22	-0.013864	0.644097	0.00878683	0.114607	FALSE	FALSE	FALSE	TRUE	textfile	TRUE	igd	2	TRUE	0.000207024	437354	7.98851e-06	311635	TRUE	8.11801e-07	0.000156764	68.5716	89.3235	90.5612
SUA	Finngen_AS	rs464605	5	55807370	T	C	T	C	0.0231702	0.746587	0.0022337	1.29987e-25	0.0166924	0.68271	0.00902651	0.0644199	FALSE	FALSE	FALSE	TRUE	textfile	TRUE	igd	2	TRUE	0.000245964	437354	1.09736e-05	311635	TRUE	1.30894e-07	0.000203142	88.8624	89.3235	107.599
SUA	Finngen_AS	rs464634	5	34661066	C	T	C	T	0.0231911	0.450405	0.00195531	7.8001e-34	0.0044978	0.394491	0.00861057	0.601422	FALSE	FALSE	FALSE	TRUE	textfile	TRUE	igd	2	TRUE	0.000321544	437354	8.75574e-07	311635	TRUE	4.13894e-13	0.000266268	116.484	89.3235	140.673
SUA	Finngen_AS	rs4647907	8	38287555	T	C	T	C	-0.0158774	0.233563	0.00231482	5.70033e-12	-0.000379848	0.179442	0.010997	0.972446	FALSE	FALSE	FALSE	TRUE	textfile	TRUE	igd	2	TRUE	0.000107559	437354	3.82849e-09	311635	TRUE	1.0933e-05	9.03e-05	39.4766	89.3235	47.0462
SUA	Finngen_AS	rs4661718	1	16505908	T	C	T	C	0.0143376	0.6235	0.00199662	9.49948e-13	0.00837404	0.723649	0.00941528	0.373783	FALSE	FALSE	FALSE	TRUE	textfile	TRUE	igd	2	TRUE	0.000117891	437354	2.53839e-06	311635	TRUE	7.74244e-05	9.65e-05	42.2141	89.3235	51.5658
SUA	Finngen_AS	rs4722511	7	25779243	A	C	A	C	0.013707	0.288672	0.00214767	4.10015e-12	0.000351411	0.34832	0.00883314	0.968266	FALSE	FALSE	FALSE	TRUE	textfile	TRUE	igd	2	TRUE	9.31275e-05	437354	5.07875e-09	311635	TRUE	4.38246e-05	7.72e-05	33.7485	89.3235	40.7333
SUA	Finngen_AS	rs4724220	7	43591955	G	A	G	A	-0.0105241	0.566293	0.00197847	2.19999e-08	-0.019005	0.554698	0.00845729	0.0246292	FALSE	FALSE	FALSE	TRUE	textfile	TRUE	igd	2	TRUE	6.46922e-05	437354	1.6204e-05	311635	TRUE	0.0865391	5.44e-05	23.7954	89.3235	28.2951
SUA	Finngen_AS	rs4728152	7	128738544	T	C	T	C	-0.0148465	0.425492	0.00196897	2.09991e-16	-0.0124549	0.303868	0.00916855	0.174324	FALSE	FALSE	FALSE	TRUE	textfile	TRUE	igd	2	TRUE	0.000129982	437354	5.92152e-06	311635	TRUE	0.000130466	0.000107762	47.135	89.3235	56.8552
SUA	Finngen_AS	rs4753068	11	92577031	T	C	T	C	0.0113991	0.383782	0.00203054	1.29999e-09	0.00234499	0.445254	0.00845	0.781385	FALSE	FALSE	FALSE	TRUE	textfile	TRUE	igd	2	TRUE	7.20536e-05	437354	2.4713e-07	311635	TRUE	0.000651967	6.15e-05	26.8812	89.3235	31.5151
SUA	Finngen_AS	rs4792718	17	15954692	G	A	G	A	-0.0160624	0.570966	0.00197207	3.29989e-13	0.0238555	0.596822	0.00858968	0.00548252	FALSE	FALSE	FALSE	TRUE	textfile	TRUE	igd	2	TRUE	0.000151663	437354	2.47496e-05	311635	TRUE	0.00173947	0.000126402	55.289	89.3235	66.3401
SUA	Finngen_AS	rs4793788	17	53381796	A	C	A	C	-0.03911	0.635105	0.0020247	2.99985e-93	0.00542817	0.630857	0.00873462	0.5343	FALSE	FALSE	FALSE	TRUE	textfile	TRUE	igd	2	TRUE	0.000852418	437354	1.2393e-06	311635	TRUE	4.35393e-33	0.000708956	310.283	89.3235	373.125
SUA	Finngen_AS	rs4796224	17	34842521	G	A	G	A	-0.0150349	0.479039	0.0019994	6.20012e-14	0.00848094	0.440271	0.00847466	0.316952	FALSE	FALSE	FALSE	TRUE	textfile	TRUE	igd	2	TRUE	0.000129275	437354	3.21365e-06	311635	TRUE	4.39502e-05	0.000112825	49.35	89.3235	56.546
SUA	Finngen_AS	rs4804416	19	7223848	G	T	G	T	0.0262325	0.427839	0.00197291	2.29985e-41	0.0145598	0.396447	0.00860733	0.0907319	FALSE	FALSE	FALSE	TRUE	textfile	TRUE	igd	2	TRUE	0.000404071	437354	9.18177e-06	311635	TRUE	3.25375e-13	0.000336905	147.396	89.3235	176.793
SUA	Finngen_AS	rs4823085	22	30686226	C	T	C	T	0.0178089	0.800813	0.00244991	4.30031e-13	0.000640191	0.869125	0.0125073	0.959178	FALSE	FALSE	FALSE	TRUE	textfile	TRUE	igd	2	TRUE	0.000120807	437354	8.40715e-09	311635	TRUE	3.32421e-06	0.00010118	44.2559	89.3235	52.8414
SUA	Finngen_AS	rs4903064	14	73279420	C	T	C	T	-0.0176337	0.235758	0.0023034	1.10002e-13	0.00244379	0.167901	0.0112816	0.828507	FALSE	FALSE	FALSE	TRUE	textfile	TRUE	igd	2	TRUE	0.000133986	437354	1.50572e-07	311635	TRUE	1.82001e-06	0.000112051	49.0111	89.3235	58.6068
SUA	Finngen_AS	rs4951429	1	211988281	A	G	A	G	-0.0428903	0.963621	0.00517367	1.9002e-17	-0.00219896	0.964024	0.0226283	0.922585	FALSE	FALSE	FALSE	TRUE	textfile	TRUE	igd	2	TRUE	0.000157116	437354	3.03031e-08	311635	TRUE	1.3419e-07	0.000128975	56.4147	89.3235	68.7259
SUA	Finngen_AS	rs4954571	2	136918828	A	G	A	G	-0.0154216	0.193801	0.00246982	4.90004e-10	0.00532287	0.269551	0.00957858	0.578412	FALSE	FALSE	FALSE	TRUE	textfile	TRUE	igd	2	TRUE	8.91371e-05	437354	9.90936e-07	311635	TRUE	0.000314663	7.43e-05	32.505	89.3235	38.9878
SUA	Finngen_AS	rs4962696	10	126445630	G	A	G	A	-0.0221773	0.736531	0.00220968	1.59993e-23	0.00374097	0.701377	0.00918549	0.683809	FALSE	FALSE	FALSE	TRUE	textfile	TRUE	igd	2	TRUE	0.000230265	437354	5.32255e-07	311635	TRUE	7.16485e-10	0.000190883	83.4991	89.3235	100.73
SUA	Finngen_AS	rs503677	10	69827012	A	G	A	G	0.0194477	0.350868	0.00204142	1.20005e-20	-0.00332573	0.406001	0.00858145	0.69835	FALSE	FALSE	FALSE	TRUE	textfile	TRUE	igd	2	TRUE	0.000207468	437354	4.81958e-07	311635	TRUE	4.95663e-09	0.000172283	75.3614	89.3235	90.7553
SUA	Finngen_AS	rs555754	6	160769423	A	G	A	G	-0.0189316	0.468093	0.00195408	3.90032e-22	-0.0138839	0.49508	0.00842993	0.0995612	FALSE	FALSE	FALSE	TRUE	textfile	TRUE	igd	2	TRUE	0.000214568	437354	8.70418e-06	311635	TRUE	6.02185e-07	0.000178473	78.0695	89.3235	93.862
SUA	Finngen_AS	rs55670130	17	73357407	T	C	T	C	0.0222798	0.0702441	0.00382035	7.49998e-10	-0.0101278	0.131478	0.0125276	0.418836	FALSE	FALSE	FALSE	TRUE	textfile	TRUE	igd	2	TRUE	7.77591e-05	437354	2.09725e-06	311635	TRUE	0.0016668	6.48e-05	28.359	89.3235	34.0108
SUA	Finngen_AS	rs557441	6	10529087	C	T	C	T	-0.0229397	0.0757623	0.00367558	6.29941e-12	-0.0150875	0.0598849	0.0179924	0.401724	FALSE	FALSE	FALSE	TRUE	textfile	TRUE	igd	2	TRUE	8.90541e-05	437354	2.25638e-06	311635	TRUE	0.000712015	7.37e-05	32.2333	89.3235	38.9515
SUA	Finngen_AS	rs55747363	5	68730441	T	C	T	C	-0.0156118	0.475293	0.00195224	8.30042e-17	0.0130824	0.579611	0.00853461	0.125308	FALSE	FALSE	FALSE	TRUE	textfile	TRUE	igd	2	TRUE	0.000146199	437354	7.53982e-06	311635	TRUE	6.69673e-05	0.000121567	53.1739	89.3235	63.9499
SUA	Finngen_AS	rs55792109	16	20760021	T	C	T	C	0.0205842	0.183102	0.00252309	1.10002e-16	-0.00282213	0.179934	0.0109867	0.79728	FALSE	FALSE	FALSE	TRUE	textfile	TRUE	igd	2	TRUE	0.000152162	437354	2.11727e-07	311635	TRUE	4.06252e-07	0.000126753	55.4428	89.3235	66.5583
SUA	Finngen_AS	rs55840085	8	42339634	A	G	A	G	-0.0147452	0.355777	0.00203551	4.79954e-15	0.0198372	0.331856	0.00892989	0.0263209	FALSE	FALSE	FALSE	TRUE	textfile	TRUE	igd	2	TRUE	0.00011997	437354	1.5835e-05	311635	TRUE	0.00292954	9.97e-05	43.5933	89.3235	52.4753
SUA	Finngen_AS	rs55856036	6	39148170	C	A	C	A	-0.0169999	0.216086	0.00235975	1.10002e-13	-0.0045586	0.246241	0.00976641	0.640669	FALSE	FALSE	FALSE	TRUE	textfile	TRUE	igd	2	TRUE	0.000118653	437354	6.99116e-07	311635	TRUE	1.78554e-05	9.79e-05	42.8244	89.3235	51.8992
SUA	Finngen_AS	rs56310223	9	107695882	A	G	A	G	-0.0220355	0.0798077	0.00359972	2.80001e-09	-0.00965149	0.138207	0.0122975	0.432551	FALSE	FALSE	FALSE	TRUE	textfile	TRUE	igd	2	TRUE	8.56722e-05	437354	1.97656e-06	311635	TRUE	0.000811701	7.13e-05	31.1933	89.3235	37.4721
SUA	Finngen_AS	rs5751738	22	24145675	C	G	C	G	-0.0238186	0.921663	0.00385569	1.89998e-09	-0.0123201	0.937458	0.017443	0.479996	FALSE	TRUE	FALSE	TRUE	textfile	TRUE	igd	2	TRUE	8.72488e-05	437354	1.60082e-06	311635	TRUE	0.000571173	8.19e-05	35.8318	89.3235	38.1617
SUA	Finngen_AS	rs58367598	6	26370833	G	T	G	T	0.0340616	0.0366986	0.0052397	4.19952e-12	0.0109594	0.0145834	0.0348567	0.753208	FALSE	FALSE	FALSE	TRUE	textfile	TRUE	igd	2	TRUE	9.66149e-05	437354	3.17218e-07	311635	TRUE	7.72256e-05	8.2e-05	35.8789	89.3235	42.2588
SUA	Finngen_AS	rs58542926	19	19379549	T	C	T	C	0.0300548	0.0740898	0.00379342	2.60016e-16	-0.0298062	0.0645484	0.0171387	0.0820144	FALSE	FALSE	FALSE	TRUE	textfile	TRUE	igd	2	TRUE	0.000143507	437354	9.70532e-06	311635	TRUE	0.000155897	0.000123932	54.2088	89.3235	62.772
SUA	Finngen_AS	rs59215427	4	101132753	A	C	A	C	-0.0114898	0.352355	0.00194674	1.40001e-10	0.010055	0.436229	0.00857635	0.241034	FALSE	FALSE	FALSE	TRUE	textfile	TRUE	igd	2	TRUE	7.96422e-05	437354	4.41076e-06	311635	TRUE	0.0036015	6.03e-05	26.353	89.3235	34.8345
SUA	Finngen_AS	rs59536819	2	242272388	G	A	G	A	-0.0237821	0.16186	0.00262528	2.49977e-19	-0.00371286	0.135423	0.0123203	0.76314	FALSE	FALSE	FALSE	TRUE	textfile	TRUE	igd	2	TRUE	0.000187602	437354	2.91428e-07	311635	TRUE	1.99027e-08	0.000153457	67.125	89.3235	82.0633
SUA	Finngen_AS	rs59739006	11	64415903	T	C	T	C	0.0588179	0.147959	0.00274359	1.79887e-109	-0.00581665	0.215817	0.0102505	0.570407	FALSE	FALSE	FALSE	TRUE	textfile	TRUE	igd	2	TRUE	0.00104977	437354	1.03327e-06	311635	TRUE	6.69311e-41	0.00087227	381.822	89.3235	459.601
SUA	Finngen_AS	rs6129800	20	39914030	A	G	A	G	-0.0132891	0.222941	0.00234534	7.49998e-09	0.00424214	0.246762	0.00975122	0.663535	FALSE	FALSE	FALSE	TRUE	textfile	TRUE	igd	2	TRUE	7.34035e-05	437354	6.07307e-07	311635	TRUE	0.000892428	6.12e-05	26.7623	89.3235	32.1055
SUA	Finngen_AS	rs6142206	20	33212055	A	G	A	G	0.01667	0.420897	0.00197946	6.4003e-19	0.0235732	0.470748	0.00844149	0.00522962	FALSE	FALSE	FALSE	TRUE	textfile	TRUE	igd	2	TRUE	0.000162135	437354	2.50233e-05	311635	TRUE	0.000973364	0.000135467	59.2547	89.3235	70.9215
SUA	Finngen_AS	rs61744628	20	52186837	A	G	A	G	-0.0411067	0.0275306	0.00597044	8.4004e-11	-0.00367117	0.0326964	0.0237529	0.877171	FALSE	FALSE	FALSE	TRUE	textfile	TRUE	igd	2	TRUE	0.000108376	437354	7.66535e-08	311635	TRUE	1.53979e-05	9.05e-05	39.5747	89.3235	47.4037
SUA	Finngen_AS	rs61794851	4	10613798	T	C	T	C	-0.0264068	0.0591954	0.00394524	1.39991e-11	-0.00355998	0.0361913	0.0225523	0.874571	FALSE	FALSE	FALSE	TRUE	textfile	TRUE	igd	2	TRUE	0.000102426	437354	7.99595e-08	311635	TRUE	2.70775e-05	7.77e-05	33.9714	89.3235	44.8007
SUA	Finngen_AS	rs61795273	4	11052928	A	G	A	G	-0.0420259	0.0429817	0.00458813	2.99985e-19	0.00732451	0.0139299	0.0359276	0.838456	FALSE	FALSE	FALSE	TRUE	textfile	TRUE	igd	2	TRUE	0.0001918	437354	1.3337e-07	311635	TRUE	8.80009e-09	0.000145301	63.5568	89.3235	83.9001
SUA	Finngen_AS	rs62052820	16	69575238	A	G	A	G	0.028201	0.226979	0.00233125	2.80027e-35	0.0137902	0.219189	0.0102581	0.178846	FALSE	FALSE	FALSE	TRUE	textfile	TRUE	igd	2	TRUE	0.000334484	437354	5.79911e-06	311635	TRUE	1.24168e-11	0.000279085	122.092	89.3235	146.336
SUA	Finngen_AS	rs62326216	4	146845631	G	A	G	A	-0.0152696	0.182034	0.00240988	4.60002e-10	0.00747475	0.170749	0.0112572	0.506694	FALSE	FALSE	FALSE	TRUE	textfile	TRUE	igd	2	TRUE	9.17896e-05	437354	1.41478e-06	311635	TRUE	0.000344043	6.94e-05	30.3693	89.3235	40.1481
SUA	Finngen_AS	rs62519913	8	72668183	T	G	T	G	-0.0213162	0.0747223	0.00371669	3.40001e-09	-0.0060081	0.069084	0.0166404	0.718057	FALSE	FALSE	FALSE	TRUE	textfile	TRUE	igd	2	TRUE	7.52044e-05	437354	4.18315e-07	311635	TRUE	0.000618178	6.28e-05	27.4809	89.3235	32.8933
SUA	Finngen_AS	rs62580767	9	113035152	C	T	C	T	-0.0178875	0.180756	0.00253386	9.30037e-13	-0.0203659	0.106938	0.013734	0.138105	FALSE	FALSE	FALSE	TRUE	textfile	TRUE	igd	2	TRUE	0.000113934	437354	7.05613e-06	311635	TRUE	0.000625437	9.48e-05	41.4484	89.3235	49.835
SUA	Finngen_AS	rs62585347	9	130743618	T	C	T	C	-0.0407406	0.0480895	0.00455904	3.90032e-19	-0.0186439	0.0329802	0.0236953	0.43139	FALSE	FALSE	FALSE	TRUE	textfile	TRUE	igd	2	TRUE	0.000182557	437354	1.98657e-06	311635	TRUE	2.4332e-07	0.000151961	66.4704	89.3235	79.8561
SUA	Finngen_AS	rs62618693	11	32956492	T	C	T	C	-0.0254848	0.0442434	0.00479408	1.29999e-08	-0.025383	0.0251809	0.0266878	0.34155	FALSE	FALSE	FALSE	TRUE	textfile	TRUE	igd	2	TRUE	6.4609e-05	437354	2.90279e-06	311635	TRUE	0.00688991	5.49e-05	24.0239	89.3235	28.2587
SUA	Finngen_AS	rs641738	19	54676763	T	C	T	C	-0.0141759	0.445219	0.00199366	1.20005e-14	0.0115147	0.396352	0.00865388	0.183326	FALSE	FALSE	FALSE	TRUE	textfile	TRUE	igd	2	TRUE	0.000115589	437354	5.68117e-06	311635	TRUE	0.000357422	9.93e-05	43.4211	89.3235	50.5591
SUA	Finngen_AS	rs647080	11	111609174	A	G	A	G	0.0160121	0.326458	0.00209327	9.60064e-14	0.00804961	0.309175	0.0091295	0.377931	FALSE	FALSE	FALSE	TRUE	textfile	TRUE	igd	2	TRUE	0.000133769	437354	2.49466e-06	311635	TRUE	2.04222e-05	0.000112751	49.3172	89.3235	58.5122
SUA	Finngen_AS	rs6531975	4	88238448	G	A	G	A	-0.0170557	0.808154	0.00239336	1.69981e-12	-0.0101633	0.849066	0.0117604	0.387481	FALSE	FALSE	FALSE	TRUE	textfile	TRUE	igd	2	TRUE	0.000116102	437354	2.39652e-06	311635	TRUE	8.277e-05	9.02e-05	39.4536	89.3235	50.7835
SUA	Finngen_AS	rs655555	1	234863292	A	C	A	C	-0.0176796	0.370797	0.00200818	3.80014e-19	0.0147931	0.381111	0.00864101	0.086902	FALSE	FALSE	FALSE	TRUE	textfile	TRUE	igd	2	TRUE	0.000177187	437354	9.40463e-06	311635	TRUE	1.24014e-05	0.000145848	63.7964	89.3235	77.5068
SUA	Finngen_AS	rs6575900	14	102675350	C	G	C	G	0.0176355	0.204155	0.00243031	1.9002e-14	0.0061273	0.235193	0.00992397	0.536955	FALSE	TRUE	FALSE	TRUE	textfile	TRUE	igd	2	TRUE	0.000120384	437354	1.22327e-06	311635	TRUE	2.56731e-05	0.000101063	44.2048	89.3235	52.6565
SUA	Finngen_AS	rs6591182	11	65349756	G	T	G	T	0.0321313	0.483673	0.00197113	1.20005e-62	0.00504419	0.593595	0.00861305	0.558114	FALSE	FALSE	FALSE	TRUE	textfile	TRUE	igd	2	TRUE	0.000607199	437354	1.10059e-06	311635	TRUE	7.7985e-24	0.00051566	225.641	89.3235	265.721
SUA	Finngen_AS	rs6651267	8	87535573	A	G	A	G	-0.011929	0.75841	0.00227653	2.5e-08	-0.0328197	0.73559	0.009496	0.000547924	FALSE	FALSE	FALSE	TRUE	textfile	TRUE	igd	2	TRUE	6.27773e-05	437354	3.8329e-05	311635	TRUE	0.45994	5.21e-05	22.8074	89.3235	27.4575
SUA	Finngen_AS	rs6664244	1	40374386	C	T	C	T	-0.01032	0.390712	0.00198787	2.69998e-08	0.00197058	0.360572	0.00878753	0.822565	FALSE	FALSE	FALSE	TRUE	textfile	TRUE	igd	2	TRUE	6.16205e-05	437354	1.61366e-07	311635	TRUE	0.00148649	5.07e-05	22.178	89.3235	26.9515
SUA	Finngen_AS	rs66705636	6	55634724	G	T	G	T	0.0289655	0.0689106	0.00383214	4.70002e-13	-0.00706681	0.0603226	0.0177032	0.689758	FALSE	FALSE	FALSE	TRUE	textfile	TRUE	igd	2	TRUE	0.000130615	437354	5.11328e-07	311635	TRUE	4.86759e-06	0.000107664	47.092	89.3235	57.132
SUA	Finngen_AS	rs6694957	1	186508738	A	G	A	G	-0.0155464	0.259713	0.0022108	1.20005e-12	0.00915344	0.22098	0.0101294	0.366182	FALSE	FALSE	FALSE	TRUE	textfile	TRUE	igd	2	TRUE	0.000113053	437354	2.62033e-06	311635	TRUE	0.000120402	9.29e-05	40.6495	89.3235	49.4494
SUA	Finngen_AS	rs6708831	2	9234754	A	C	A	C	0.0134967	0.609022	0.00198251	3.90032e-12	-0.027309	0.614473	0.00861413	0.00152304	FALSE	FALSE	FALSE	TRUE	textfile	TRUE	igd	2	TRUE	0.000105961	437354	3.22501e-05	311635	TRUE	0.048985	8.68e-05	37.9437	89.3235	46.3473
SUA	Finngen_AS	rs67611724	20	32308275	T	C	T	C	0.0174764	0.154807	0.00269988	5.69994e-10	-0.00506324	0.161958	0.011443	0.658146	FALSE	FALSE	FALSE	TRUE	textfile	TRUE	igd	2	TRUE	9.57949e-05	437354	6.28251e-07	311635	TRUE	0.000124466	7.99e-05	34.958	89.3235	41.9001
SUA	Finngen_AS	rs6784842	3	185342723	T	C	T	C	0.019702	0.343604	0.00204742	1.9002e-22	0.0025731	0.310858	0.00908058	0.776898	FALSE	FALSE	FALSE	TRUE	textfile	TRUE	igd	2	TRUE	0.000211682	437354	2.57657e-07	311635	TRUE	2.09406e-09	0.000175095	76.5917	89.3235	92.5991
SUA	Finngen_AS	rs6822892	4	157734675	G	A	G	A	-0.0125411	0.327649	0.00198015	8.60003e-11	-0.00405022	0.249555	0.00973224	0.677289	FALSE	FALSE	FALSE	TRUE	textfile	TRUE	igd	2	TRUE	9.17073e-05	437354	5.55761e-07	311635	TRUE	0.000165084	6.93e-05	30.3087	89.3235	40.1121
SUA	Finngen_AS	rs6861681	5	173362458	A	G	A	G	-0.0118008	0.301984	0.00211833	4.90004e-08	-0.00207668	0.412546	0.00856439	0.80841	FALSE	FALSE	FALSE	TRUE	textfile	TRUE	igd	2	TRUE	7.09535e-05	437354	1.8867e-07	311635	TRUE	0.00065431	5.87e-05	25.6779	89.3235	31.0339
SUA	Finngen_AS	rs686364	21	31587793	G	A	G	A	0.0255604	0.236077	0.00231721	1.39991e-29	-0.00592753	0.212201	0.0103429	0.566576	FALSE	FALSE	FALSE	TRUE	textfile	TRUE	igd	2	TRUE	0.000278133	437354	1.05395e-06	311635	TRUE	2.44e-11	0.000235651	103.087	89.3235	121.676
SUA	Finngen_AS	rs6965823	7	4703360	A	C	A	C	-0.0170168	0.322184	0.00207952	8.4004e-16	-0.00467439	0.359742	0.00882783	0.596454	FALSE	FALSE	FALSE	TRUE	textfile	TRUE	igd	2	TRUE	0.000153085	437354	8.99701e-07	311635	TRUE	1.09579e-06	0.000126474	55.3207	89.3235	66.9622
SUA	Finngen_AS	rs6968865	7	17287269	T	A	T	A	-0.0110553	0.62826	0.00200908	5.69994e-09	0.00573588	0.662774	0.00890939	0.519704	FALSE	TRUE	FALSE	TRUE	textfile	TRUE	igd	2	TRUE	6.92286e-05	437354	1.33003e-06	311635	TRUE	0.0022325	5.71e-05	24.9693	89.3235	30.2794
SUA	Finngen_AS	rs703873	5	72426085	A	G	A	G	-0.0328925	0.418203	0.00197423	5.50047e-64	-0.00733908	0.384437	0.00866226	0.396857	FALSE	FALSE	FALSE	TRUE	textfile	TRUE	igd	2	TRUE	0.000634295	437354	2.30344e-06	311635	TRUE	5.61786e-24	0.000526481	230.379	89.3235	277.586
SUA	Finngen_AS	rs7081609	10	88939962	C	T	C	T	0.0336554	0.841106	0.00273758	1.9002e-36	0.00355892	0.821404	0.0110078	0.746461	FALSE	FALSE	FALSE	TRUE	textfile	TRUE	igd	2	TRUE	0.000345458	437354	3.35422e-07	311635	TRUE	1.56045e-14	0.000302759	132.453	89.3235	151.139
SUA	Finngen_AS	rs7089424	10	63752159	G	T	G	T	0.0109962	0.341588	0.00205397	7.19996e-09	-0.00616344	0.267814	0.00950575	0.516733	FALSE	FALSE	FALSE	TRUE	textfile	TRUE	igd	2	TRUE	6.55296e-05	437354	1.34905e-06	311635	TRUE	0.00309858	5.44e-05	23.7887	89.3235	28.6614
SUA	Finngen_AS	rs7188811	16	4654871	G	A	G	A	0.0144207	0.805528	0.00246484	2.69998e-08	0.000216889	0.819187	0.0109545	0.984204	FALSE	FALSE	FALSE	TRUE	textfile	TRUE	igd	2	TRUE	7.82582e-05	437354	1.2579e-09	311635	TRUE	0.000170833	6.52e-05	28.497	89.3235	34.2291
SUA	Finngen_AS	rs7190307	16	68218336	A	G	A	G	-0.0143126	0.453718	0.00196246	4.10015e-15	-0.00451309	0.494185	0.00842882	0.592349	FALSE	FALSE	FALSE	TRUE	textfile	TRUE	igd	2	TRUE	0.000121605	437354	9.19963e-07	311635	TRUE	1.74591e-05	0.000101548	44.4166	89.3235	53.1907
SUA	Finngen_AS	rs72683923	14	50735947	C	T	C	T	-0.0635936	0.0197102	0.00723117	4.30031e-19	-0.0803313	0.0114891	0.0399092	0.0441296	FALSE	FALSE	FALSE	TRUE	textfile	TRUE	igd	2	TRUE	0.000176808	437354	1.30009e-05	311635	TRUE	3.55867e-05	0.00015628	68.3599	89.3235	77.341
SUA	Finngen_AS	rs72692842	1	149992890	T	C	T	C	-0.0187537	0.0924789	0.0033397	4.79999e-09	-0.0230043	0.0639486	0.0172013	0.181104	FALSE	FALSE	FALSE	TRUE	textfile	TRUE	igd	2	TRUE	7.20936e-05	437354	5.73918e-06	311635	TRUE	0.00931841	5.9e-05	25.8202	89.3235	31.5325
SUA	Finngen_AS	rs72813185	5	176739110	A	C	A	C	0.0252782	0.220394	0.00236801	6.00067e-28	0.00141979	0.24774	0.00977981	0.884572	FALSE	FALSE	FALSE	TRUE	textfile	TRUE	igd	2	TRUE	0.000260484	437354	6.76307e-08	311635	TRUE	1.2488e-11	0.000219582	96.0558	89.3235	113.953
SUA	Finngen_AS	rs72923454	2	176984544	T	C	T	C	0.0768086	0.0249134	0.00621307	1.20005e-35	0.0565805	0.0371683	0.0223335	0.0112951	FALSE	FALSE	FALSE	TRUE	textfile	TRUE	igd	2	TRUE	0.000349321	437354	2.05953e-05	311635	TRUE	1.56194e-09	0.000286633	125.395	89.3235	152.83
SUA	Finngen_AS	rs7302925	12	56861458	G	A	G	A	-0.0321435	0.80126	0.00243342	5.00035e-40	0.00647822	0.810759	0.0107306	0.546036	FALSE	FALSE	FALSE	TRUE	textfile	TRUE	igd	2	TRUE	0.000398793	437354	1.16955e-06	311635	TRUE	7.72248e-16	0.00032906	143.962	89.3235	174.483
SUA	Finngen_AS	rs731146	9	119094545	C	A	C	A	0.0156682	0.230508	0.00233207	2.70023e-13	0.0135345	0.223754	0.0101182	0.181014	FALSE	FALSE	FALSE	TRUE	textfile	TRUE	igd	2	TRUE	0.0001032	437354	5.74159e-06	311635	TRUE	0.000927965	8.71e-05	38.0914	89.3235	45.1393
SUA	Finngen_AS	rs73234156	8	32425102	G	A	G	A	0.0253247	0.0865943	0.00346611	3.29989e-14	0.000220984	0.0847984	0.0151389	0.988354	FALSE	FALSE	FALSE	TRUE	textfile	TRUE	igd	2	TRUE	0.000122045	437354	6.83738e-10	311635	TRUE	2.58091e-06	0.000101455	44.3759	89.3235	53.3831
SUA	Finngen_AS	rs73488277	7	155665303	T	G	T	G	0.0166831	0.132545	0.00288182	3.50002e-10	-0.00390801	0.140978	0.0121026	0.746765	FALSE	FALSE	FALSE	TRUE	textfile	TRUE	igd	2	TRUE	7.66223e-05	437354	3.34588e-07	311635	TRUE	0.000487784	6.4e-05	27.9932	89.3235	33.5135
SUA	Finngen_AS	rs738408	22	44324730	T	C	T	C	-0.0204849	0.208209	0.00245449	4.30031e-17	-0.00249767	0.227232	0.0100314	0.803371	FALSE	FALSE	FALSE	TRUE	textfile	TRUE	igd	2	TRUE	0.000159237	437354	1.98931e-07	311635	TRUE	2.06931e-07	0.000138359	60.52	89.3235	69.6539
SUA	Finngen_AS	rs7406228	17	79766825	A	C	A	C	0.0172391	0.170392	0.00267788	3.2e-10	0.00813205	0.147836	0.0119227	0.495199	FALSE	FALSE	FALSE	TRUE	textfile	TRUE	igd	2	TRUE	9.4749e-05	437354	1.49282e-06	311635	TRUE	0.000282085	8.4e-05	36.7493	89.3235	41.4426
SUA	Finngen_AS	rs74397112	12	133094111	T	C	T	C	0.0271776	0.141416	0.00278733	7.29962e-23	0.0313288	0.126275	0.0126473	0.0132452	FALSE	FALSE	FALSE	TRUE	textfile	TRUE	igd	2	TRUE	0.00021733	437354	1.96897e-05	311635	TRUE	1.1013e-05	0.000179363	78.459	89.3235	95.0704
SUA	Finngen_AS	rs7451021	6	130381246	C	T	C	T	0.0164157	0.68554	0.00211326	1.29987e-14	0.00928968	0.688	0.00904352	0.304317	FALSE	FALSE	FALSE	TRUE	textfile	TRUE	igd	2	TRUE	0.00013795	437354	3.38596e-06	311635	TRUE	2.38357e-05	0.000116184	50.8193	89.3235	60.3411
SUA	Finngen_AS	rs75406471	10	5257647	A	G	A	G	-0.0188758	0.154303	0.00269679	7.10068e-12	0.00158588	0.141856	0.0121067	0.895782	FALSE	FALSE	FALSE	TRUE	textfile	TRUE	igd	2	TRUE	0.000112005	437354	5.50612e-08	311635	TRUE	1.01168e-05	9.3e-05	40.6725	89.3235	48.991
SUA	Finngen_AS	rs7564166	2	177787845	T	C	T	C	0.0114986	0.364934	0.00200922	2.80001e-09	0.000847543	0.426396	0.00852478	0.920804	FALSE	FALSE	FALSE	TRUE	textfile	TRUE	igd	2	TRUE	7.48809e-05	437354	3.17186e-08	311635	TRUE	0.000299798	6.13e-05	26.8047	89.3235	32.7518
SUA	Finngen_AS	rs7586329	2	158759642	C	T	C	T	0.0658373	0.992359	0.0111197	8.79995e-10	-0.00414003	0.997255	0.0829804	0.960209	FALSE	FALSE	FALSE	TRUE	textfile	TRUE	igd	2	TRUE	8.01479e-05	437354	7.98753e-09	311635	TRUE	0.000156234	6.57e-05	28.751	89.3235	35.0556
SUA	Finngen_AS	rs76057237	10	104678350	A	G	A	G	0.0235029	0.0556081	0.00424808	2.99999e-08	0.00757941	0.0556907	0.0184706	0.681549	FALSE	FALSE	FALSE	TRUE	textfile	TRUE	igd	2	TRUE	6.99836e-05	437354	5.40338e-07	311635	TRUE	0.00113346	5.8e-05	25.3758	89.3235	30.6096
SUA	Finngen_AS	rs7629369	3	121566282	C	T	C	T	0.0133662	0.293285	0.00213409	5.1e-10	-0.0117665	0.284545	0.00933081	0.207294	FALSE	FALSE	FALSE	TRUE	textfile	TRUE	igd	2	TRUE	8.96851e-05	437354	5.10282e-06	311635	TRUE	0.00209584	7.41e-05	32.3924	89.3235	39.2275
SUA	Finngen_AS	rs76358556	3	126014827	G	A	G	A	-0.0258653	0.203876	0.00241396	8.4004e-28	-0.0222451	0.199597	0.0105701	0.035333	FALSE	FALSE	FALSE	TRUE	textfile	TRUE	igd	2	TRUE	0.00026244	437354	1.42122e-05	311635	TRUE	1.13902e-07	0.000217176	95.003	89.3235	114.809
SUA	Finngen_AS	rs77542162	17	67081278	G	A	G	A	-0.0640761	0.0227008	0.0066911	7.10068e-22	0.0658167	0.00693475	0.0521559	0.206976	FALSE	FALSE	FALSE	TRUE	textfile	TRUE	igd	2	TRUE	0.00020964	437354	5.10999e-06	311635	TRUE	1.86247e-07	0.000182176	79.6895	89.3235	91.7059
SUA	Finngen_AS	rs7826700	8	102703451	T	C	T	C	-0.0116238	0.651689	0.00206225	9.90011e-09	-0.0205576	0.686271	0.00907667	0.0235196	FALSE	FALSE	FALSE	TRUE	textfile	TRUE	igd	2	TRUE	7.26358e-05	437354	1.64604e-05	311635	TRUE	0.0567828	6.13e-05	26.8282	89.3235	31.7697
SUA	Finngen_AS	rs7893954	10	104318966	G	A	G	A	-0.020078	0.287315	0.0021491	6.59933e-22	0.00556295	0.271831	0.0094541	0.556253	FALSE	FALSE	FALSE	TRUE	textfile	TRUE	igd	2	TRUE	0.000199531	437354	1.11103e-06	311635	TRUE	2.45507e-08	0.000165092	72.2154	89.3235	87.2826
SUA	Finngen_AS	rs7953751	12	66383817	C	T	C	T	0.0172502	0.100962	0.00322653	2.5e-08	-0.00634361	0.0975886	0.0142529	0.656266	FALSE	FALSE	FALSE	TRUE	textfile	TRUE	igd	2	TRUE	6.53518e-05	437354	6.35657e-07	311635	TRUE	0.00188065	5.4e-05	23.627	89.3235	28.5836
SUA	Finngen_AS	rs79744561	4	89283562	A	G	A	G	0.0566221	0.0351152	0.00505422	3.40017e-31	-0.0052745	0.0670129	0.0169114	0.755125	FALSE	FALSE	FALSE	TRUE	textfile	TRUE	igd	2	TRUE	0.000286885	437354	3.12148e-07	311635	TRUE	2.79568e-12	0.000217256	95.0382	89.3235	125.506
SUA	Finngen_AS	rs79822587	4	146686414	T	C	T	C	-0.0195065	0.13727	0.00271665	1.59993e-13	-0.00828254	0.229734	0.0100051	0.407767	FALSE	FALSE	FALSE	TRUE	textfile	TRUE	igd	2	TRUE	0.000117872	437354	2.19907e-06	311635	TRUE	6.36341e-05	9.01e-05	39.4194	89.3235	51.5574
SUA	Finngen_AS	rs80152199	17	7749621	G	A	G	A	0.0244087	0.0738282	0.00380446	2.1e-10	0.021717	0.107493	0.0135501	0.108998	FALSE	FALSE	FALSE	TRUE	textfile	TRUE	igd	2	TRUE	9.4109e-05	437354	8.24266e-06	311635	TRUE	0.00357224	8.15e-05	35.6369	89.3235	41.1626
SUA	Finngen_AS	rs807628	2	15778300	G	A	G	A	-0.0175081	0.20294	0.00240546	1.9002e-13	-0.0151511	0.127061	0.012635	0.230476	FALSE	FALSE	FALSE	TRUE	textfile	TRUE	igd	2	TRUE	0.000121115	437354	4.61416e-06	311635	TRUE	0.000157791	9.92e-05	43.3751	89.3235	52.9763
SUA	Finngen_AS	rs8101881	19	33364628	T	C	T	C	-0.022576	0.603005	0.00199716	5.50047e-31	-0.015831	0.676889	0.00900548	0.0787608	FALSE	FALSE	FALSE	TRUE	textfile	TRUE	igd	2	TRUE	0.000292086	437354	9.91643e-06	311635	TRUE	2.71677e-09	0.000244023	106.75	89.3235	127.782
SUA	Finngen_AS	rs8121509	20	62712053	C	T	C	T	-0.0166345	0.452539	0.00196409	1.50003e-17	-0.00401436	0.509474	0.00848443	0.63611	FALSE	FALSE	FALSE	TRUE	textfile	TRUE	igd	2	TRUE	0.000163981	437354	7.18362e-07	311635	TRUE	3.37294e-07	0.000137107	59.9721	89.3235	71.7293
SUA	Finngen_AS	rs848471	7	77594550	A	C	A	C	0.0150876	0.558258	0.00195882	5.10035e-15	0.00478207	0.61981	0.00865765	0.580707	FALSE	FALSE	FALSE	TRUE	textfile	TRUE	igd	2	TRUE	0.000135632	437354	9.79012e-07	311635	TRUE	5.46399e-06	0.000112273	49.1082	89.3235	59.3268
SUA	Finngen_AS	rs8565	7	75630274	C	T	C	T	0.0146835	0.724968	0.00222514	1.29987e-11	-0.00362674	0.60968	0.00863088	0.674335	FALSE	FALSE	FALSE	TRUE	textfile	TRUE	igd	2	TRUE	9.95566e-05	437354	5.66603e-07	311635	TRUE	8.30684e-05	8.6e-05	37.6062	89.3235	43.5456
SUA	Finngen_AS	rs881858	6	43806609	A	G	A	G	0.0428496	0.693778	0.00210513	4.10015e-95	-0.00620256	0.679063	0.00906333	0.493749	FALSE	FALSE	FALSE	TRUE	textfile	TRUE	igd	2	TRUE	0.000946441	437354	1.50287e-06	311635	TRUE	1.99171e-36	0.000780154	341.468	89.3235	414.32
SUA	Finngen_AS	rs883247	11	119217254	T	C	T	C	-0.0185185	0.573764	0.00198937	5.79963e-23	0.00632243	0.528567	0.00846294	0.455019	FALSE	FALSE	FALSE	TRUE	textfile	TRUE	igd	2	TRUE	0.00019809	437354	1.79094e-06	311635	TRUE	5.52908e-08	0.000167736	73.3718	89.3235	86.6524
SUA	Finngen_AS	rs884546	9	32987451	A	G	A	G	0.016693	0.223773	0.00236114	1.20005e-11	0.00577165	0.216869	0.0102139	0.572022	FALSE	FALSE	FALSE	TRUE	textfile	TRUE	igd	2	TRUE	0.000114273	437354	1.02464e-06	311635	TRUE	3.65219e-05	9.68e-05	42.3417	89.3235	49.9833
SUA	Finngen_AS	rs894680	17	19440538	A	G	A	G	-0.0140241	0.386541	0.00200413	2.19989e-12	-0.000762504	0.277699	0.0094974	0.93601	FALSE	FALSE	FALSE	TRUE	textfile	TRUE	igd	2	TRUE	0.000111949	437354	2.06838e-08	311635	TRUE	8.4965e-06	9.33e-05	40.7974	89.3235	48.9664
SUA	Finngen_AS	rs911353	20	17681410	T	C	T	C	-0.0158015	0.148649	0.00274961	5.19996e-09	-0.00820659	0.139796	0.0121365	0.498918	FALSE	FALSE	FALSE	TRUE	textfile	TRUE	igd	2	TRUE	7.55076e-05	437354	1.46722e-06	311635	TRUE	0.00142199	6.32e-05	27.6411	89.3235	33.0259
SUA	Finngen_AS	rs9297949	8	95969445	C	A	C	A	0.0250222	0.529582	0.00195298	4.30031e-39	-0.0145107	0.552292	0.00846688	0.0865605	FALSE	FALSE	FALSE	TRUE	textfile	TRUE	igd	2	TRUE	0.000375199	437354	9.42502e-06	311635	TRUE	3.54346e-12	0.000311959	136.479	89.3235	164.155
SUA	Finngen_AS	rs932768	13	72347501	C	T	C	T	-0.0254347	0.381138	0.00200954	1.80011e-39	0.000167805	0.401921	0.00859718	0.984427	FALSE	FALSE	FALSE	TRUE	textfile	TRUE	igd	2	TRUE	0.000366159	437354	1.22252e-09	311635	TRUE	3.67544e-16	0.000305182	133.513	89.3235	160.199
SUA	Finngen_AS	rs9330813	22	46364161	A	G	A	G	0.0124788	0.315344	0.00210786	3.40001e-09	-0.00430631	0.313008	0.00938521	0.646349	FALSE	FALSE	FALSE	TRUE	textfile	TRUE	igd	2	TRUE	8.01302e-05	437354	6.75583e-07	311635	TRUE	0.000524294	6.72e-05	29.4099	89.3235	35.0479
SUA	Finngen_AS	rs9380102	6	28951014	A	C	A	C	-0.0536593	0.0807199	0.00510836	2.39994e-27	0.0297825	0.111271	0.0133812	0.0260345	FALSE	FALSE	FALSE	TRUE	textfile	TRUE	igd	2	TRUE	0.000252224	437354	1.58958e-05	311635	TRUE	3.88397e-07	0.000427315	186.967	89.3235	110.338
SUA	Finngen_AS	rs946711	10	21806832	C	A	C	A	-0.0119942	0.326769	0.00208656	1.40001e-08	-0.0110515	0.325891	0.00903717	0.22137	FALSE	FALSE	FALSE	TRUE	textfile	TRUE	igd	2	TRUE	7.55469e-05	437354	4.79879e-06	311635	TRUE	0.00554817	6.33e-05	27.6845	89.3235	33.0431
SUA	Finngen_AS	rs9549092	13	40754324	C	T	C	T	-0.0163958	0.180969	0.00253711	4.19952e-11	-0.00447734	0.169505	0.0111759	0.688697	FALSE	FALSE	FALSE	TRUE	textfile	TRUE	igd	2	TRUE	9.54804e-05	437354	5.15029e-07	311635	TRUE	0.000112335	7.97e-05	34.855	89.3235	41.7625
SUA	Finngen_AS	rs963837	11	30749090	C	T	C	T	-0.0308558	0.453194	0.0019493	6.4003e-57	-0.000323655	0.48429	0.00854859	0.969799	FALSE	FALSE	FALSE	TRUE	textfile	TRUE	igd	2	TRUE	0.00057258	437354	4.59973e-09	311635	TRUE	2.42332e-24	0.000471869	206.47	89.3235	250.563
SUA	Finngen_AS	rs964707	7	33236298	C	T	C	T	0.0159428	0.84714	0.00270578	1.7e-08	0.00292322	0.863069	0.0122975	0.812107	FALSE	FALSE	FALSE	TRUE	textfile	TRUE	igd	2	TRUE	7.93741e-05	437354	1.8132e-07	311635	TRUE	0.000295807	6.58e-05	28.7917	89.3235	34.7172
SUA	Finngen_AS	rs9660710	1	1099342	C	A	C	A	0.0246664	0.933022	0.00387427	1.79999e-10	0.00196417	0.908672	0.0146262	0.893172	FALSE	FALSE	FALSE	TRUE	textfile	TRUE	igd	2	TRUE	9.26745e-05	437354	5.78698e-08	311635	TRUE	6.22571e-05	7.6e-05	33.2606	89.3235	40.5351
SUA	Finngen_AS	rs9877741	3	71195778	A	C	A	C	0.0101453	0.497053	0.00194791	3.59998e-08	-0.00155708	0.48355	0.00841733	0.853241	FALSE	FALSE	FALSE	TRUE	textfile	TRUE	igd	2	TRUE	6.20203e-05	437354	1.09807e-07	311635	TRUE	0.00129018	5.15e-05	22.5081	89.3235	27.1264
SUA	Finngen_AS	rs9899415	17	59164245	C	T	C	T	0.0166402	0.169872	0.00260101	2.29985e-11	0.00995328	0.161992	0.0113928	0.382312	FALSE	FALSE	FALSE	TRUE	textfile	TRUE	igd	2	TRUE	9.35753e-05	437354	2.44922e-06	311635	TRUE	0.000542141	7.81e-05	34.1569	89.3235	40.9292
SUA	Finngen_AS	rs9907597	17	59435497	C	A	C	A	0.014501	0.715598	0.00216699	6.4998e-12	0.0107974	0.749774	0.00973937	0.267587	FALSE	FALSE	FALSE	TRUE	textfile	TRUE	igd	2	TRUE	0.000102378	437354	3.94395e-06	311635	TRUE	0.000522004	8.56e-05	37.4366	89.3235	44.7798
SUA	Finngen_AS	rs9988963	12	122991478	G	C	G	C	-0.0130891	0.725034	0.00222237	1.40001e-09	-0.00431258	0.794577	0.0103973	0.678303	FALSE	TRUE	FALSE	TRUE	textfile	TRUE	igd	2	TRUE	7.93088e-05	437354	5.52064e-07	311635	TRUE	0.000497549	6.83e-05	29.8777	89.3235	34.6886
SUA	Finngen_AS	rs9997843	4	128134605	A	C	A	C	0.0111519	0.599451	0.0018968	2e-09	-0.0152172	0.715657	0.00930589	0.102002	FALSE	FALSE	FALSE	TRUE	textfile	TRUE	igd	2	TRUE	7.90295e-05	437354	8.58038e-06	311635	TRUE	0.0109975	5.97e-05	26.1213	89.3235	34.5664
SUA	MEGASTROKE_AS	rs10109414	8	23751151	T	C	T	C	0.0335927	0.413917	0.00197891	5.90065e-70	0.0079	0.4186	0.0096	0.4136	FALSE	FALSE	FALSE	TRUE	igd	TRUE	igd	2	TRUE	0.000658447	437354	1.51601e-06	446696	TRUE	1.54237e-30	0.00054751	239.586	101.626	288.163
SUA	MEGASTROKE_AS	rs10142834	14	60734963	G	A	G	A	0.0145452	0.35271	0.00205105	1.20005e-12	0.0165	0.3479	0.0096	0.0850903	FALSE	FALSE	FALSE	TRUE	igd	TRUE	igd	2	TRUE	0.000114976	437354	6.61321e-06	446696	TRUE	0.00012714	9.66e-05	42.2532	101.626	50.2906
SUA	MEGASTROKE_AS	rs10204284	2	183036519	T	C	T	C	-0.0156064	0.172553	0.00256344	7.79992e-10	0.0097	0.1659	0.0122	0.4265	FALSE	FALSE	FALSE	TRUE	igd	TRUE	igd	2	TRUE	8.47405e-05	437354	1.41518e-06	446696	TRUE	0.000164359	6.96e-05	30.42	101.626	37.0646
SUA	MEGASTROKE_AS	rs10205233	2	227614005	T	C	T	C	0.0259154	0.0457185	0.00464037	1.29999e-08	0.003	0.0513	0.022	0.8932	FALSE	FALSE	FALSE	TRUE	igd	TRUE	igd	2	TRUE	7.13097e-05	437354	4.16281e-08	446696	TRUE	0.000107118	5.86e-05	25.6313	101.626	31.1897
SUA	MEGASTROKE_AS	rs10224002	7	151415041	G	A	G	A	0.0361004	0.289008	0.00214381	2.49977e-66	0.0196	0.2876	0.0105	0.0606499	FALSE	FALSE	FALSE	TRUE	igd	TRUE	igd	2	TRUE	0.000647946	437354	7.80046e-06	446696	TRUE	1.63946e-26	0.000535585	234.365	101.626	283.564
SUA	MEGASTROKE_AS	rs10276670	7	30956489	G	A	G	A	0.0132757	0.234071	0.00229809	4.30002e-09	0.0111	0.225	0.0117	0.3423	FALSE	FALSE	FALSE	TRUE	igd	TRUE	igd	2	TRUE	7.62986e-05	437354	2.01495e-06	446696	TRUE	0.000583818	6.32e-05	27.6401	101.626	33.3719
SUA	MEGASTROKE_AS	rs10462921	5	159498320	G	A	G	A	0.0102934	0.594449	0.00198172	3.40001e-08	-0.0024	0.594	0.0094	0.7951	FALSE	FALSE	FALSE	TRUE	igd	TRUE	igd	2	TRUE	6.16844e-05	437354	1.45934e-07	446696	TRUE	0.000443799	5.11e-05	22.344	101.626	26.9795
SUA	MEGASTROKE_AS	rs1047891	2	211540507	A	C	A	C	-0.0402025	0.313356	0.00213241	6.09958e-85	0.0004	0.3078	0.0107	0.9688	FALSE	FALSE	FALSE	TRUE	igd	TRUE	igd	2	TRUE	0.000812046	437354	3.12854e-09	446696	TRUE	8.66457e-41	0.000695514	304.396	101.626	355.439
SUA	MEGASTROKE_AS	rs1048046	11	2924591	A	G	A	G	0.0156318	0.173996	0.00256433	2.5e-10	0.0208	0.1847	0.0122	0.08686	FALSE	FALSE	FALSE	TRUE	igd	TRUE	igd	2	TRUE	8.49576e-05	437354	6.5072e-06	446696	TRUE	0.00172497	7.02e-05	30.7207	101.626	37.1595
SUA	MEGASTROKE_AS	rs1051775	6	52658962	C	T	C	T	-0.0145921	0.423965	0.00197336	7.59976e-14	-0.0036	0.4209	0.0093	0.6978	FALSE	FALSE	FALSE	TRUE	igd	TRUE	igd	2	TRUE	0.000125008	437354	3.35451e-07	446696	TRUE	6.23141e-07	0.000104003	45.4905	101.626	54.6793
SUA	MEGASTROKE_AS	rs1061157	2	203421199	A	G	A	G	0.0284538	0.118538	0.00299343	1.69981e-20	0.0099	0.1158	0.0141	0.4827	FALSE	FALSE	FALSE	TRUE	igd	TRUE	igd	2	TRUE	0.000206548	437354	1.10363e-06	446696	TRUE	3.78426e-10	0.000169189	74.0076	101.626	90.3529
SUA	MEGASTROKE_AS	rs1062062	2	101627925	T	C	T	C	0.0260687	0.139258	0.00282636	3.29989e-20	-0.0376	0.1388	0.0149	0.01149	FALSE	FALSE	FALSE	TRUE	igd	TRUE	igd	2	TRUE	0.000194477	437354	1.42556e-05	446696	TRUE	1.74275e-06	0.000162915	71.2629	101.626	85.0714
SUA	MEGASTROKE_AS	rs10739971	9	96937680	A	G	A	G	0.0136637	0.318505	0.00209289	6.59933e-12	-0.0002	0.3236	0.0098	0.9871	FALSE	FALSE	FALSE	TRUE	igd	TRUE	igd	2	TRUE	9.74474e-05	437354	9.3239e-10	446696	TRUE	3.72203e-06	8.1e-05	35.4496	101.626	42.623
SUA	MEGASTROKE_AS	rs10758189	9	33125804	C	T	C	T	-0.0277809	0.314978	0.00210184	3.59998e-41	0.0068	0.3109	0.0099	0.4869	FALSE	FALSE	FALSE	TRUE	igd	TRUE	igd	2	TRUE	0.00039929	437354	1.05618e-06	446696	TRUE	5.02892e-19	0.000333048	145.708	101.626	174.7
SUA	MEGASTROKE_AS	rs1076160	9	135776034	T	C	T	C	-0.0109825	0.495218	0.00196129	9.29994e-09	-0.0001	0.4934	0.0092	0.9929	FALSE	FALSE	FALSE	TRUE	igd	TRUE	igd	2	TRUE	7.16897e-05	437354	2.64493e-10	446696	TRUE	7.10609e-05	6.03e-05	26.3749	101.626	31.3559
SUA	MEGASTROKE_AS	rs10832246	11	14380828	A	G	A	G	0.0121005	0.336792	0.00208377	5.80003e-10	0.0125	0.3674	0.0101	0.2129	FALSE	FALSE	FALSE	TRUE	igd	TRUE	igd	2	TRUE	7.70979e-05	437354	3.42899e-06	446696	TRUE	0.00112489	6.54e-05	28.6093	101.626	33.7215
SUA	MEGASTROKE_AS	rs10869148	9	74834384	T	C	T	C	-0.0117416	0.315745	0.00212284	5.80003e-09	-0.0081	0.3228	0.0098	0.4076	FALSE	FALSE	FALSE	TRUE	igd	TRUE	igd	2	TRUE	6.99453e-05	437354	1.52935e-06	446696	TRUE	0.000807309	5.96e-05	26.0553	101.626	30.5929
SUA	MEGASTROKE_AS	rs10900862	5	138732579	T	C	T	C	0.0127913	0.669373	0.00209497	3.50002e-10	0.0108	0.6767	0.0098	0.2675	FALSE	FALSE	FALSE	TRUE	igd	TRUE	igd	2	TRUE	8.52326e-05	437354	2.71884e-06	446696	TRUE	0.000363925	7.24e-05	31.6759	101.626	37.2798
SUA	MEGASTROKE_AS	rs10923893	1	120267220	T	C	T	C	0.0531802	0.0221885	0.0065762	2.80027e-16	-0.0215	0.0245	0.0333	0.5194	FALSE	FALSE	FALSE	TRUE	igd	TRUE	igd	2	TRUE	0.000149504	437354	9.33207e-07	446696	TRUE	1.19623e-07	0.000122719	53.6781	101.626	65.3958
SUA	MEGASTROKE_AS	rs11042751	11	2149864	C	T	C	T	0.025872	0.24293	0.00226677	1.39991e-31	-0.0058	0.2284	0.0119	0.622499	FALSE	FALSE	FALSE	TRUE	igd	TRUE	igd	2	TRUE	0.000297773	437354	5.31804e-07	446696	TRUE	7.85255e-15	0.000246211	107.707	101.626	130.27
SUA	MEGASTROKE_AS	rs11045893	12	21392819	C	T	C	T	0.0168992	0.185806	0.00249709	3.10027e-13	0.0275	0.1783	0.0118	0.01986	FALSE	FALSE	FALSE	TRUE	igd	TRUE	igd	2	TRUE	0.00010471	437354	1.21587e-05	446696	TRUE	0.00151742	8.64e-05	37.7936	101.626	45.7998
SUA	MEGASTROKE_AS	rs11056396	12	15344407	C	T	C	T	-0.0228554	0.121511	0.0029785	1.29987e-15	-0.0141	0.1167	0.0145	0.3313	FALSE	FALSE	FALSE	TRUE	igd	TRUE	igd	2	TRUE	0.000134615	437354	2.11686e-06	446696	TRUE	1.83802e-06	0.000111522	48.7797	101.626	58.882
SUA	MEGASTROKE_AS	rs11078597	17	1618363	C	T	C	T	0.0152339	0.186155	0.00250459	2.39999e-09	0.0034	0.1941	0.0119	0.772601	FALSE	FALSE	FALSE	TRUE	igd	TRUE	igd	2	TRUE	8.45826e-05	437354	1.82748e-07	446696	TRUE	3.74717e-05	7.03e-05	30.756	101.626	36.9955
SUA	MEGASTROKE_AS	rs111239279	7	155670175	C	T	C	T	-0.0580654	0.0174641	0.00746214	4.90004e-14	0.0152	0.0206	0.0431	0.724101	FALSE	FALSE	FALSE	TRUE	igd	TRUE	igd	2	TRUE	0.000138426	437354	2.78434e-07	446696	TRUE	1.27056e-07	0.000115707	50.6105	101.626	60.5492
SUA	MEGASTROKE_AS	rs111642750	1	29320013	A	G	A	G	0.0270219	0.0503865	0.00445119	1.6e-09	-0.0087	0.0537	0.0233	0.709999	FALSE	FALSE	FALSE	TRUE	igd	TRUE	igd	2	TRUE	8.42581e-05	437354	3.12116e-07	446696	TRUE	5.06579e-05	6.99e-05	30.5622	101.626	36.8536
SUA	MEGASTROKE_AS	rs11169927	12	52249665	G	A	G	A	-0.0169077	0.252948	0.00225905	2.19989e-14	0.0117	0.2759	0.0105	0.2643	FALSE	FALSE	FALSE	TRUE	igd	TRUE	igd	2	TRUE	0.000128065	437354	2.7796e-06	446696	TRUE	5.72452e-06	0.000108039	47.2562	101.626	56.0167
SUA	MEGASTROKE_AS	rs11181388	12	42642541	A	C	A	C	0.0169848	0.205739	0.00240472	9.30037e-13	0.0141	0.2087	0.0114	0.2161	FALSE	FALSE	FALSE	TRUE	igd	TRUE	igd	2	TRUE	0.000114054	437354	3.42466e-06	446696	TRUE	3.31538e-05	9.43e-05	41.2385	101.626	49.8875
SUA	MEGASTROKE_AS	rs11264341	1	155151493	T	C	T	C	-0.0412798	0.427657	0.00195393	1.49968e-101	-0.0069	0.4253	0.0094	0.4604	FALSE	FALSE	FALSE	TRUE	igd	TRUE	igd	2	TRUE	0.00101949	437354	1.20623e-06	446696	TRUE	1.23674e-47	0.000834175	365.133	101.626	446.331
SUA	MEGASTROKE_AS	rs114158982	4	10974887	G	C	G	C	0.0690801	0.0170682	0.00718375	1.9002e-22	0.0067	0.0194	0.0474	0.8878	FALSE	TRUE	FALSE	TRUE	igd	TRUE	igd	2	TRUE	0.000211388	437354	4.47283e-08	446696	TRUE	1.63011e-11	0.000160121	70.0402	101.626	92.4706
SUA	MEGASTROKE_AS	rs114165349	1	27021913	C	G	C	G	0.106467	0.0236369	0.00641145	7.00003e-63	0.0236	0.0299	0.0303	0.4364	FALSE	TRUE	FALSE	TRUE	igd	TRUE	igd	2	TRUE	0.000630105	437354	1.35809e-06	446696	TRUE	2.19227e-29	0.000523193	228.939	101.626	275.751
SUA	MEGASTROKE_AS	rs114877749	1	147309666	T	C	T	C	-0.0672048	0.0162484	0.00766969	1.10002e-19	0.0924	0.0251	0.0484	0.0560299	FALSE	FALSE	FALSE	TRUE	igd	TRUE	igd	2	TRUE	0.000175524	437354	8.15905e-06	446696	TRUE	1.03099e-06	0.000144387	63.1569	101.626	76.7794
SUA	MEGASTROKE_AS	rs116215838	1	119136725	T	G	T	G	-0.0632339	0.0145978	0.00806773	2.70023e-15	0.0759	0.0188	0.0377	0.0441398	FALSE	FALSE	FALSE	TRUE	igd	TRUE	igd	2	TRUE	0.000140445	437354	9.07375e-06	446696	TRUE	3.24944e-05	0.000115035	50.3167	101.626	61.4324
SUA	MEGASTROKE_AS	rs11630969	15	39291535	T	C	T	C	-0.0147208	0.42811	0.00197231	8.99912e-14	-0.0028	0.4385	0.0092	0.7616	FALSE	FALSE	FALSE	TRUE	igd	TRUE	igd	2	TRUE	0.000127358	437354	2.07362e-07	446696	TRUE	3.55644e-07	0.000106111	46.4128	101.626	55.7073
SUA	MEGASTROKE_AS	rs1165196	6	25813150	A	G	A	G	0.0888114	0.565884	0.00213787	1e-200	0.0146	0.5359	0.0094	0.1227	FALSE	FALSE	FALSE	TRUE	igd	TRUE	igd	2	TRUE	0.00393037	437354	5.40054e-06	446696	TRUE	1.22717e-177	0.00387526	1701.45	101.626	1725.74
SUA	MEGASTROKE_AS	rs11655704	17	47448172	C	T	C	T	-0.0119902	0.314338	0.0020988	3.50002e-09	0.0026	0.3078	0.0098	0.7947	FALSE	FALSE	FALSE	TRUE	igd	TRUE	igd	2	TRUE	7.46186e-05	437354	1.57574e-07	446696	TRUE	0.000106955	6.2e-05	27.1049	101.626	32.637
SUA	MEGASTROKE_AS	rs11666281	19	18234588	T	C	T	C	0.0125217	0.254042	0.00224142	3.40001e-08	0.0083	0.2515	0.0106	0.432	FALSE	FALSE	FALSE	TRUE	igd	TRUE	igd	2	TRUE	7.13539e-05	437354	1.37257e-06	446696	TRUE	0.000625577	5.94e-05	25.9916	101.626	31.209
SUA	MEGASTROKE_AS	rs11672660	19	46180184	T	C	T	C	0.0198803	0.193554	0.00248462	7.89951e-16	0.0108	0.2157	0.0113	0.3429	FALSE	FALSE	FALSE	TRUE	igd	TRUE	igd	2	TRUE	0.000146363	437354	2.04494e-06	446696	TRUE	5.2968e-07	0.000123382	53.9682	101.626	64.0215
SUA	MEGASTROKE_AS	rs11674517	2	111903832	T	C	T	C	-0.0216409	0.471696	0.00197017	2.60016e-29	0.0036	0.4822	0.0091	0.691399	FALSE	FALSE	FALSE	TRUE	igd	TRUE	igd	2	TRUE	0.000275799	437354	3.50358e-07	446696	TRUE	5.09858e-14	0.000233414	102.108	101.626	120.654
SUA	MEGASTROKE_AS	rs1169302	12	121432302	G	T	G	T	-0.0142381	0.427082	0.00197834	2.29985e-14	-0.0069	0.4321	0.0093	0.4568	FALSE	FALSE	FALSE	TRUE	igd	TRUE	igd	2	TRUE	0.000118419	437354	1.23231e-06	446696	TRUE	4.35024e-06	9.92e-05	43.3922	101.626	51.7967
SUA	MEGASTROKE_AS	rs11708067	3	123065778	G	A	G	A	-0.0149866	0.242768	0.00226807	8.99912e-12	-0.024	0.2213	0.0113	0.0336798	FALSE	FALSE	FALSE	TRUE	igd	TRUE	igd	2	TRUE	9.98203e-05	437354	1.00984e-05	446696	TRUE	0.00136009	8.26e-05	36.118	101.626	43.661
SUA	MEGASTROKE_AS	rs1171619	10	61465838	G	A	G	A	0.0671583	0.784387	0.00236559	2.19786e-184	0.0003	0.786	0.0114	0.9771	FALSE	FALSE	FALSE	TRUE	igd	TRUE	igd	2	TRUE	0.00183946	437354	1.55032e-09	446696	TRUE	2.40399e-90	0.00152558	668.234	101.626	805.973
SUA	MEGASTROKE_AS	rs11722202	4	9443894	T	C	T	C	0.0334536	0.639192	0.00193088	1.10002e-66	-0.0049	0.6378	0.0106	0.645199	FALSE	FALSE	FALSE	TRUE	igd	TRUE	igd	2	TRUE	0.000685877	437354	4.78377e-07	446696	TRUE	4.05632e-33	0.000516206	225.88	101.626	300.175
SUA	MEGASTROKE_AS	rs11755724	6	7118990	G	A	G	A	-0.0463165	0.634726	0.00201716	1.59956e-122	-0.0009	0.6453	0.0096	0.9208	FALSE	FALSE	FALSE	TRUE	igd	TRUE	igd	2	TRUE	0.00120403	437354	1.96758e-08	446696	TRUE	2.14877e-59	0.000994733	435.482	101.626	527.219
SUA	MEGASTROKE_AS	rs1183394	1	54222571	G	A	G	A	-0.0248423	0.883451	0.00301625	3.10027e-17	-0.0009	0.888	0.0151	0.9531	FALSE	FALSE	FALSE	TRUE	igd	TRUE	igd	2	TRUE	0.000155078	437354	7.95282e-09	446696	TRUE	6.15648e-09	0.000127088	55.5893	101.626	67.8342
SUA	MEGASTROKE_AS	rs11850396	14	96919620	A	G	A	G	-0.0165753	0.361434	0.00203357	5.70033e-19	0.0122	0.3688	0.0104	0.2442	FALSE	FALSE	FALSE	TRUE	igd	TRUE	igd	2	TRUE	0.000151882	437354	3.08064e-06	446696	TRUE	6.74251e-07	0.00012682	55.472	101.626	66.4362
SUA	MEGASTROKE_AS	rs11857366	15	99263801	G	A	G	A	-0.0336496	0.609744	0.00200167	3.29989e-67	-0.0144	0.601	0.0093	0.1217	FALSE	FALSE	FALSE	TRUE	igd	TRUE	igd	2	TRUE	0.000645748	437354	5.36719e-06	446696	TRUE	1.80176e-27	0.000538874	235.805	101.626	282.602
SUA	MEGASTROKE_AS	rs11864909	16	20400839	T	C	T	C	-0.0166493	0.286195	0.0021579	9.20026e-16	-0.0143	0.2832	0.0102	0.1611	FALSE	FALSE	FALSE	TRUE	igd	TRUE	igd	2	TRUE	0.000136094	437354	4.40007e-06	446696	TRUE	6.85225e-06	0.000113257	49.5386	101.626	59.5291
SUA	MEGASTROKE_AS	rs1187878	14	55493350	C	T	C	T	-0.0117355	0.617151	0.00204861	2.59998e-09	-0.0064	0.6283	0.0093	0.4865	FALSE	FALSE	FALSE	TRUE	igd	TRUE	igd	2	TRUE	7.50276e-05	437354	1.06019e-06	446696	TRUE	0.000333311	6.51e-05	28.465	101.626	32.8159
SUA	MEGASTROKE_AS	rs11923253	3	58376992	A	G	A	G	-0.0136085	0.352814	0.00206649	9.60064e-12	0.0144	0.3588	0.0094	0.1268	FALSE	FALSE	FALSE	TRUE	igd	TRUE	igd	2	TRUE	9.9147e-05	437354	5.2536e-06	446696	TRUE	0.000313967	8.46e-05	36.9908	101.626	43.3665
SUA	MEGASTROKE_AS	rs12123877	1	210461311	A	G	A	G	-0.0139295	0.373122	0.00200432	2.90001e-12	-0.0142	0.3752	0.0095	0.1356	FALSE	FALSE	FALSE	TRUE	igd	TRUE	igd	2	TRUE	0.000110423	437354	5.00169e-06	446696	TRUE	0.000100795	9.08e-05	39.7014	101.626	48.2989
SUA	MEGASTROKE_AS	rs12133576	1	93816400	G	A	G	A	0.022753	0.631364	0.00200567	3.29989e-30	0.009	0.6403	0.0092	0.3297	FALSE	FALSE	FALSE	TRUE	igd	TRUE	igd	2	TRUE	0.000294171	437354	2.14239e-06	446696	TRUE	1.63782e-13	0.000240982	105.419	101.626	128.694
SUA	MEGASTROKE_AS	rs12141441	1	82944182	C	T	C	T	0.0138982	0.602591	0.00197907	9.70063e-12	-0.0147	0.6022	0.0094	0.118	FALSE	FALSE	FALSE	TRUE	igd	TRUE	igd	2	TRUE	0.00011275	437354	5.47478e-06	446696	TRUE	9.94801e-05	9.25e-05	40.4649	101.626	49.3168
SUA	MEGASTROKE_AS	rs12239231	1	234661209	C	T	C	T	-0.050298	0.0164742	0.00761049	3.69999e-11	0.0197	0.0223	0.039	0.613999	FALSE	FALSE	FALSE	TRUE	igd	TRUE	igd	2	TRUE	9.98623e-05	437354	5.71206e-07	446696	TRUE	1.40838e-05	8.2e-05	35.8582	101.626	43.6794
SUA	MEGASTROKE_AS	rs1229984	4	100239319	C	T	C	T	-0.097415	0.970227	0.00597879	3.69999e-61	0.0078	0.9423	0.0282	0.7817	FALSE	FALSE	FALSE	TRUE	igd	TRUE	igd	2	TRUE	0.000606639	437354	1.7127e-07	446696	TRUE	4.90012e-30	0.000548249	239.909	101.626	265.476
SUA	MEGASTROKE_AS	rs12318839	12	78776597	T	C	T	C	-0.0148864	0.354201	0.00203577	2.99985e-14	-0.0066	0.346	0.0099	0.5059	FALSE	FALSE	FALSE	TRUE	igd	TRUE	igd	2	TRUE	0.000122247	437354	9.94963e-07	446696	TRUE	2.25751e-06	0.000101381	44.3437	101.626	53.4714
SUA	MEGASTROKE_AS	rs12374320	4	10120609	C	T	C	T	-0.0837852	0.617929	0.00191565	1e-200	0.0102	0.6171	0.0094	0.2783	FALSE	FALSE	FALSE	TRUE	igd	TRUE	igd	2	TRUE	0.00435488	437354	2.63593e-06	446696	TRUE	1.01579e-201	0.00331472	1454.52	101.626	1912.94
SUA	MEGASTROKE_AS	rs12423171	12	96091058	G	A	G	A	0.0186699	0.23013	0.00230706	3.69999e-16	-0.0015	0.2248	0.0111	0.8916	FALSE	FALSE	FALSE	TRUE	igd	TRUE	igd	2	TRUE	0.000149717	437354	4.08815e-08	446696	TRUE	1.53842e-08	0.000123511	54.0243	101.626	65.4887
SUA	MEGASTROKE_AS	rs12454712	18	60845884	C	T	C	T	-0.0196075	0.374869	0.00202963	1.9002e-22	0.0231	0.386	0.0102	0.0226898	FALSE	FALSE	FALSE	TRUE	igd	TRUE	igd	2	TRUE	0.000213347	437354	1.14818e-05	446696	TRUE	1.33525e-07	0.000180188	78.8196	101.626	93.3277
SUA	MEGASTROKE_AS	rs12459008	19	53454789	T	A	T	A	-0.0153544	0.333573	0.00208096	1.99986e-14	0.0063	0.3457	0.0105	0.5459	FALSE	TRUE	FALSE	TRUE	igd	TRUE	igd	2	TRUE	0.000124467	437354	8.0592e-07	446696	TRUE	1.41583e-06	0.000104819	45.8475	101.626	54.4425
SUA	MEGASTROKE_AS	rs12532359	7	46329673	A	G	A	G	0.0228817	0.0859197	0.00350014	1.29987e-11	0.0559	0.0837	0.0166	0.000750101	FALSE	FALSE	FALSE	TRUE	igd	TRUE	igd	2	TRUE	9.77085e-05	437354	2.53855e-05	446696	TRUE	0.022705	8.22e-05	35.9708	101.626	42.7372
SUA	MEGASTROKE_AS	rs1254701	10	126810140	G	A	G	A	-0.0201045	0.830475	0.00259483	2.60016e-17	-0.01	0.8284	0.0128	0.4352	FALSE	FALSE	FALSE	TRUE	igd	TRUE	igd	2	TRUE	0.000137239	437354	1.36637e-06	446696	TRUE	7.12827e-07	0.000113809	49.7803	101.626	60.0301
SUA	MEGASTROKE_AS	rs1260326	2	27730940	C	T	C	T	-0.0713967	0.598266	0.00200044	1e-200	-0.0064	0.6032	0.01	0.5239	FALSE	FALSE	FALSE	TRUE	igd	TRUE	igd	2	TRUE	0.0029041	437354	9.16958e-07	446696	TRUE	6.16941e-137	0.0024503	1074.28	101.626	1273.81
SUA	MEGASTROKE_AS	rs12633047	3	53393844	T	C	T	C	0.0221666	0.068334	0.00384765	1.09999e-08	-0.0172	0.0594	0.021	0.4133	FALSE	FALSE	FALSE	TRUE	igd	TRUE	igd	2	TRUE	7.58827e-05	437354	1.50178e-06	446696	TRUE	0.000433142	6.26e-05	27.3642	101.626	33.19
SUA	MEGASTROKE_AS	rs12691755	2	148189702	T	C	T	C	0.0172332	0.890714	0.00310494	9.09997e-09	-0.0047	0.8857	0.0144	0.746	FALSE	FALSE	FALSE	TRUE	igd	TRUE	igd	2	TRUE	7.0431e-05	437354	2.38485e-07	446696	TRUE	0.000202655	5.78e-05	25.2884	101.626	30.8053
SUA	MEGASTROKE_AS	rs12702509	7	1281064	A	G	A	G	0.0367353	0.753499	0.00225564	4.30031e-63	0.0173	0.7379	0.0124	0.1629	FALSE	FALSE	FALSE	TRUE	igd	TRUE	igd	2	TRUE	0.000606085	437354	4.35749e-06	446696	TRUE	3.17284e-26	0.000501301	219.355	101.626	265.233
SUA	MEGASTROKE_AS	rs12796693	11	30429583	C	A	C	A	-0.0131873	0.243818	0.00225829	9.29994e-10	-0.0055	0.2448	0.0107	0.6038	FALSE	FALSE	FALSE	TRUE	igd	TRUE	igd	2	TRUE	7.79628e-05	437354	5.9149e-07	446696	TRUE	0.000151063	6.41e-05	28.0474	101.626	34.0998
SUA	MEGASTROKE_AS	rs12898397	15	75130093	C	T	C	T	-0.0152356	0.625406	0.00203272	3.10027e-14	-0.0196	0.602	0.0095	0.0385896	FALSE	FALSE	FALSE	TRUE	igd	TRUE	igd	2	TRUE	0.000128433	437354	9.52907e-06	446696	TRUE	0.000105943	0.000108761	47.5719	101.626	56.1777
SUA	MEGASTROKE_AS	rs12927956	16	51755371	T	C	T	C	0.0235986	0.221711	0.00234972	2.99985e-23	0.0035	0.2194	0.0111	0.751299	FALSE	FALSE	FALSE	TRUE	igd	TRUE	igd	2	TRUE	0.000230573	437354	2.22577e-07	446696	TRUE	4.61492e-12	0.00019219	84.0708	101.626	100.865
SUA	MEGASTROKE_AS	rs12967290	18	42600074	T	C	T	C	0.0161244	0.298391	0.0021362	5.19996e-14	-0.0027	0.3013	0.0099	0.785001	FALSE	FALSE	FALSE	TRUE	igd	TRUE	igd	2	TRUE	0.000130255	437354	1.66513e-07	446696	TRUE	2.29699e-07	0.000108862	47.6164	101.626	56.9749
SUA	MEGASTROKE_AS	rs12987661	2	69813458	C	T	C	T	-0.0388501	0.124995	0.00292629	2.49977e-43	-0.0066	0.1345	0.0138	0.631899	FALSE	FALSE	FALSE	TRUE	igd	TRUE	igd	2	TRUE	0.00040285	437354	5.12058e-07	446696	TRUE	9.02074e-20	0.000330155	144.441	101.626	176.258
SUA	MEGASTROKE_AS	rs13065440	3	170611490	G	A	G	A	-0.0158293	0.236829	0.00228671	2.70023e-13	0.0047	0.2314	0.0108	0.663599	FALSE	FALSE	FALSE	TRUE	igd	TRUE	igd	2	TRUE	0.000109553	437354	4.23973e-07	446696	TRUE	3.94204e-06	9.06e-05	39.6169	101.626	47.9183
SUA	MEGASTROKE_AS	rs13094438	3	47277885	A	G	A	G	0.0193843	0.593562	0.00198456	6.59933e-23	-0.0079	0.5982	0.0096	0.4071	FALSE	FALSE	FALSE	TRUE	igd	TRUE	igd	2	TRUE	0.000218095	437354	1.51601e-06	446696	TRUE	1.96522e-10	0.000181297	79.305	101.626	95.4051
SUA	MEGASTROKE_AS	rs13107325	4	103188709	T	C	T	C	-0.0478015	0.0748679	0.00358845	1.10002e-43	-0.001	0.0729	0.0196	0.9589	FALSE	FALSE	FALSE	TRUE	igd	TRUE	igd	2	TRUE	0.000405566	437354	5.82744e-09	446696	TRUE	4.00724e-21	0.000316528	138.478	101.626	177.447
SUA	MEGASTROKE_AS	rs13217139	6	131194481	T	C	T	C	0.0178526	0.694989	0.00210998	4.40048e-18	-0.0078	0.6929	0.0099	0.4299	FALSE	FALSE	FALSE	TRUE	igd	TRUE	igd	2	TRUE	0.000163661	437354	1.38966e-06	446696	TRUE	4.76013e-08	0.000135122	59.1039	101.626	71.589
SUA	MEGASTROKE_AS	rs13316	14	93407301	A	C	A	C	-0.0170882	0.425556	0.00199759	1.39991e-17	-0.0052	0.4207	0.0099	0.5968	FALSE	FALSE	FALSE	TRUE	igd	TRUE	igd	2	TRUE	0.000167292	437354	6.17626e-07	446696	TRUE	1.12223e-08	0.000142767	62.4482	101.626	73.1779
SUA	MEGASTROKE_AS	rs1371610	2	12119686	A	G	A	G	-0.0136849	0.772824	0.00231406	2.19999e-09	-0.011	0.7724	0.011	0.3172	FALSE	FALSE	FALSE	TRUE	igd	TRUE	igd	2	TRUE	7.99592e-05	437354	2.23866e-06	446696	TRUE	0.000464721	6.58e-05	28.7618	101.626	34.9731
SUA	MEGASTROKE_AS	rs1411992	9	71170702	C	G	C	G	-0.0155813	0.810208	0.00249073	6.4003e-11	-0.015	0.8108	0.0118	0.2051	FALSE	TRUE	FALSE	TRUE	igd	TRUE	igd	2	TRUE	8.94714e-05	437354	3.61749e-06	446696	TRUE	0.000381448	7.47e-05	32.6569	101.626	39.134
SUA	MEGASTROKE_AS	rs1445288	6	166517538	C	A	C	A	0.0129866	0.265264	0.0022032	1.6e-08	0.0078	0.2756	0.0104	0.4557	FALSE	FALSE	FALSE	TRUE	igd	TRUE	igd	2	TRUE	7.9436e-05	437354	1.25925e-06	446696	TRUE	0.00024989	6.57e-05	28.7535	101.626	34.7443
SUA	MEGASTROKE_AS	rs1458562	4	89853598	T	C	T	C	0.0115105	0.572571	0.00188055	5.10035e-11	0.0129	0.5751	0.0094	0.1696	FALSE	FALSE	FALSE	TRUE	igd	TRUE	igd	2	TRUE	8.56545e-05	437354	4.21611e-06	446696	TRUE	0.000710325	6.49e-05	28.3642	101.626	37.4644
SUA	MEGASTROKE_AS	rs1470144	11	15832567	T	C	T	C	0.0142207	0.296703	0.00212129	7.29962e-11	0.0017	0.2983	0.0099	0.8643	FALSE	FALSE	FALSE	TRUE	igd	TRUE	igd	2	TRUE	0.000102746	437354	6.60112e-08	446696	TRUE	3.41041e-06	8.44e-05	36.9148	101.626	44.9409
SUA	MEGASTROKE_AS	rs151245	18	24449049	T	G	T	G	0.0139172	0.602896	0.002002	1.20005e-12	0.0171	0.6043	0.0095	0.0731307	FALSE	FALSE	FALSE	TRUE	igd	TRUE	igd	2	TRUE	0.000110483	437354	7.25323e-06	446696	TRUE	0.000237553	9.27e-05	40.565	101.626	48.3254
SUA	MEGASTROKE_AS	rs1571256	13	48671081	G	A	G	A	-0.0159429	0.659651	0.00205909	1.20005e-14	-0.0096	0.6578	0.0099	0.3317	FALSE	FALSE	FALSE	TRUE	igd	TRUE	igd	2	TRUE	0.000137055	437354	2.10504e-06	446696	TRUE	1.42423e-06	0.000114131	49.9211	101.626	59.9493
SUA	MEGASTROKE_AS	rs1617563	18	5589112	G	A	G	A	-0.0128488	0.476557	0.00195808	1.5e-10	-0.0167	0.4583	0.0092	0.0699697	FALSE	FALSE	FALSE	TRUE	igd	TRUE	igd	2	TRUE	9.84443e-05	437354	7.37639e-06	446696	TRUE	0.000705041	8.24e-05	36.0252	101.626	43.059
SUA	MEGASTROKE_AS	rs1625595	11	66078129	T	C	T	C	0.0172827	0.467555	0.00194655	5.00035e-20	-0.008	0.4766	0.0092	0.3836	FALSE	FALSE	FALSE	TRUE	igd	TRUE	igd	2	TRUE	0.000180212	437354	1.69275e-06	446696	TRUE	1.20222e-08	0.000148717	65.0514	101.626	78.8301
SUA	MEGASTROKE_AS	rs164011	17	74273165	A	G	A	G	-0.0196292	0.314473	0.00212398	7.29962e-21	-0.0138	0.321	0.0111	0.211	FALSE	FALSE	FALSE	TRUE	igd	TRUE	igd	2	TRUE	0.000195249	437354	3.4602e-06	446696	TRUE	1.23631e-08	0.000166128	72.6685	101.626	85.4091
SUA	MEGASTROKE_AS	rs1664781	5	53276301	A	G	A	G	0.0239412	0.694019	0.00211299	1e-29	0.0072	0.6894	0.0099	0.4668	FALSE	FALSE	FALSE	TRUE	igd	TRUE	igd	2	TRUE	0.000293453	437354	1.18409e-06	446696	TRUE	4.62302e-14	0.000243438	106.494	101.626	128.38
SUA	MEGASTROKE_AS	rs16941230	12	111522000	C	A	C	A	-0.031732	0.034409	0.00533209	2.90001e-09	-0.0323	0.0355	0.0303	0.2862	FALSE	FALSE	FALSE	TRUE	igd	TRUE	igd	2	TRUE	8.09718e-05	437354	2.54395e-06	446696	TRUE	0.000500633	6.69e-05	29.2651	101.626	35.416
SUA	MEGASTROKE_AS	rs16956273	15	72117102	A	G	A	G	-0.0176531	0.236802	0.00229688	1.50003e-15	-0.0094	0.2221	0.0111	0.3985	FALSE	FALSE	FALSE	TRUE	igd	TRUE	igd	2	TRUE	0.000135044	437354	1.60546e-06	446696	TRUE	1.13034e-06	0.00011264	49.2691	101.626	59.0698
SUA	MEGASTROKE_AS	rs16998073	4	81184341	T	A	T	A	-0.0161987	0.291683	0.00204663	8.60003e-16	0.0229	0.3013	0.0102	0.0252802	FALSE	TRUE	FALSE	TRUE	igd	TRUE	igd	2	TRUE	0.000143215	437354	1.12838e-05	446696	TRUE	5.19085e-05	0.000108425	47.425	101.626	62.6443
SUA	MEGASTROKE_AS	rs17036326	3	12389313	G	A	G	A	-0.0303875	0.120588	0.00298022	5.60015e-25	-0.0044	0.1259	0.0137	0.7488	FALSE	FALSE	FALSE	TRUE	igd	TRUE	igd	2	TRUE	0.000237662	437354	2.30916e-07	446696	TRUE	2.19118e-12	0.000195847	85.6708	101.626	103.966
SUA	MEGASTROKE_AS	rs17050272	2	121306440	A	G	A	G	0.0306986	0.409907	0.00196974	4.00037e-56	0.0023	0.4232	0.0096	0.8072	FALSE	FALSE	FALSE	TRUE	igd	TRUE	igd	2	TRUE	0.000555069	437354	1.285e-07	446696	TRUE	1.04565e-27	0.000455904	199.481	101.626	242.895
SUA	MEGASTROKE_AS	rs17073655	13	50560058	C	T	C	T	0.0149449	0.143544	0.00278751	6.29999e-09	-0.0135	0.1503	0.0128	0.2934	FALSE	FALSE	FALSE	TRUE	igd	TRUE	igd	2	TRUE	6.57194e-05	437354	2.49021e-06	446696	TRUE	0.0021465	5.49e-05	24.0193	101.626	28.7444
SUA	MEGASTROKE_AS	rs17179078	14	37923454	A	G	A	G	0.0168188	0.286852	0.00215908	3.19963e-14	-0.0157	0.2885	0.01	0.1178	FALSE	FALSE	FALSE	TRUE	igd	TRUE	igd	2	TRUE	0.000138727	437354	5.51806e-06	446696	TRUE	9.30005e-06	0.000115733	50.622	101.626	60.681
SUA	MEGASTROKE_AS	rs17189719	13	96128875	G	A	G	A	0.0252739	0.102891	0.00321547	1.99986e-15	0.0202	0.1082	0.015	0.1786	FALSE	FALSE	FALSE	TRUE	igd	TRUE	igd	2	TRUE	0.000141242	437354	4.05983e-06	446696	TRUE	3.486e-06	0.000117923	51.5798	101.626	61.7811
SUA	MEGASTROKE_AS	rs17254556	19	7238771	G	A	G	A	0.0106858	0.460425	0.00196192	4.60002e-08	0.0114	0.4591	0.0091	0.2125	FALSE	FALSE	FALSE	TRUE	igd	TRUE	igd	2	TRUE	6.78252e-05	437354	3.5133e-06	446696	TRUE	0.0027857	5.67e-05	24.8148	101.626	29.6655
SUA	MEGASTROKE_AS	rs1727884	3	153838368	C	A	C	A	0.0171944	0.855227	0.00276692	2.30001e-10	0.0191	0.8652	0.0133	0.151	FALSE	FALSE	FALSE	TRUE	igd	TRUE	igd	2	TRUE	8.829e-05	437354	4.61691e-06	446696	TRUE	0.00065644	7.32e-05	32.0211	101.626	38.6172
SUA	MEGASTROKE_AS	rs17300741	11	64331462	G	A	G	A	-0.0694721	0.547001	0.00195179	1e-200	0.02	0.5218	0.0093	0.0320302	FALSE	FALSE	FALSE	TRUE	igd	TRUE	igd	2	TRUE	0.00288847	437354	1.03533e-05	446696	TRUE	5.8335e-125	0.00239186	1048.59	101.626	1266.94
SUA	MEGASTROKE_AS	rs17459939	5	136972187	T	C	T	C	0.0147383	0.214953	0.00237017	1e-09	-0.0155	0.2075	0.0115	0.1763	FALSE	FALSE	FALSE	TRUE	igd	TRUE	igd	2	TRUE	8.84029e-05	437354	4.06683e-06	446696	TRUE	0.000516484	7.33e-05	32.0647	101.626	38.6666
SUA	MEGASTROKE_AS	rs17485501	3	169130269	T	C	T	C	-0.0206171	0.258805	0.00222073	5.70033e-22	-0.0027	0.2471	0.0106	0.7989	FALSE	FALSE	FALSE	TRUE	igd	TRUE	igd	2	TRUE	0.000197037	437354	1.45246e-07	446696	TRUE	1.36326e-10	0.000163076	71.3333	101.626	86.1913
SUA	MEGASTROKE_AS	rs17497828	1	67452322	A	G	A	G	-0.012094	0.26187	0.0022076	3.2e-08	0.0135	0.2592	0.0105	0.1956	FALSE	FALSE	FALSE	TRUE	igd	TRUE	igd	2	TRUE	6.8618e-05	437354	3.70064e-06	446696	TRUE	0.0027914	5.65e-05	24.7311	101.626	30.0123
SUA	MEGASTROKE_AS	rs17512836	18	53194961	C	T	C	T	-0.0323914	0.0259163	0.0061595	1.7e-08	-0.0664	0.0281	0.0306	0.0297098	FALSE	FALSE	FALSE	TRUE	igd	TRUE	igd	2	TRUE	6.32281e-05	437354	1.05409e-05	446696	TRUE	0.0269789	5.3e-05	23.1693	101.626	27.6547
SUA	MEGASTROKE_AS	rs17546879	7	50744908	T	C	T	C	-0.0326432	0.088512	0.00342333	3.40017e-22	-0.0118	0.0967	0.0158	0.4535	FALSE	FALSE	FALSE	TRUE	igd	TRUE	igd	2	TRUE	0.000207858	437354	1.24865e-06	446696	TRUE	4.03624e-10	0.000171937	75.2098	101.626	90.926
SUA	MEGASTROKE_AS	rs17624477	16	24955183	C	T	C	T	0.0393599	0.0645684	0.00398074	6.59933e-24	-0.0274	0.0727	0.018	0.1277	FALSE	FALSE	FALSE	TRUE	igd	TRUE	igd	2	TRUE	0.000223487	437354	5.18733e-06	446696	TRUE	2.56153e-09	0.000187141	81.862	101.626	97.7643
SUA	MEGASTROKE_AS	rs17630640	6	164107529	G	A	G	A	-0.0178946	0.131243	0.00287683	2.39999e-10	-0.0443	0.1298	0.0139	0.001424	FALSE	FALSE	FALSE	TRUE	igd	TRUE	igd	2	TRUE	8.84598e-05	437354	2.27383e-05	446696	TRUE	0.0292683	7.3e-05	31.9383	101.626	38.6915
SUA	MEGASTROKE_AS	rs17678338	10	82098146	T	C	T	C	0.0227585	0.12543	0.00294803	3.29989e-15	0.0045	0.1264	0.0137	0.7422	FALSE	FALSE	FALSE	TRUE	igd	TRUE	igd	2	TRUE	0.000136249	437354	2.41531e-07	446696	TRUE	1.46903e-07	0.000113635	49.7043	101.626	59.5969
SUA	MEGASTROKE_AS	rs1801239	10	16919052	C	T	C	T	0.0205998	0.103147	0.00323264	2.70023e-11	0.0136	0.1079	0.0151	0.367	FALSE	FALSE	FALSE	TRUE	igd	TRUE	igd	2	TRUE	9.2841e-05	437354	1.81599e-06	446696	TRUE	9.77236e-05	7.85e-05	34.3399	101.626	40.608
SUA	MEGASTROKE_AS	rs181673	10	119388528	C	A	C	A	0.0191821	0.538671	0.00195166	8.4004e-24	0.0114	0.5447	0.0092	0.2168	FALSE	FALSE	FALSE	TRUE	igd	TRUE	igd	2	TRUE	0.000220829	437354	3.43734e-06	446696	TRUE	9.67509e-10	0.000182876	79.9958	101.626	96.6015
SUA	MEGASTROKE_AS	rs1860158	7	156427016	T	C	T	C	0.0139542	0.714237	0.00215634	1.10002e-11	0.0083	0.7164	0.0107	0.4403	FALSE	FALSE	FALSE	TRUE	igd	TRUE	igd	2	TRUE	9.5742e-05	437354	1.34703e-06	446696	TRUE	5.02851e-05	7.95e-05	34.7659	101.626	41.877
SUA	MEGASTROKE_AS	rs1862069	2	169933741	A	G	A	G	-0.0132155	0.539837	0.00194457	4.40048e-12	-0.007	0.537	0.0091	0.4447	FALSE	FALSE	FALSE	TRUE	igd	TRUE	igd	2	TRUE	0.000105595	437354	1.32465e-06	446696	TRUE	1.78867e-05	8.68e-05	37.9525	101.626	46.187
SUA	MEGASTROKE_AS	rs1866264	3	69106304	T	C	T	C	-0.0199273	0.357221	0.00202892	6.90081e-22	0.0017	0.334	0.0106	0.8705	FALSE	FALSE	FALSE	TRUE	igd	TRUE	igd	2	TRUE	0.000220516	437354	5.75806e-08	446696	TRUE	6.48935e-12	0.000182358	79.7693	101.626	96.4644
SUA	MEGASTROKE_AS	rs1886603	10	119482303	A	G	A	G	0.0238963	0.150784	0.00272303	8.99912e-19	-0.0054	0.1503	0.0134	0.686	FALSE	FALSE	FALSE	TRUE	igd	TRUE	igd	2	TRUE	0.000176055	437354	3.63553e-07	446696	TRUE	2.6107e-09	0.00014624	63.9675	101.626	77.0117
SUA	MEGASTROKE_AS	rs1915747	2	213087563	G	A	G	A	0.015742	0.459226	0.00194423	2.60016e-17	-0.0016	0.4564	0.0092	0.8644	FALSE	FALSE	FALSE	TRUE	igd	TRUE	igd	2	TRUE	0.000149875	437354	6.77102e-08	446696	TRUE	1.77118e-08	0.000123081	53.8365	101.626	65.5578
SUA	MEGASTROKE_AS	rs1929861	1	227216662	C	T	C	T	0.0127338	0.460168	0.00194851	6.79986e-11	-0.001	0.4568	0.0091	0.9115	FALSE	FALSE	FALSE	TRUE	igd	TRUE	igd	2	TRUE	9.76421e-05	437354	2.70338e-08	446696	TRUE	4.9234e-06	8.06e-05	35.236	101.626	42.7082
SUA	MEGASTROKE_AS	rs1933437	13	28624294	A	G	A	G	0.0140773	0.615596	0.00204789	5.10035e-13	0.0071	0.6142	0.0094	0.448	FALSE	FALSE	FALSE	TRUE	igd	TRUE	igd	2	TRUE	0.000108031	437354	1.27717e-06	446696	TRUE	1.33098e-05	9.38e-05	41.0227	101.626	47.2526
SUA	MEGASTROKE_AS	rs2008843	21	16534968	C	T	C	T	0.0166269	0.218646	0.00236619	5.70033e-12	0.0195	0.2114	0.0114	0.0856801	FALSE	FALSE	FALSE	TRUE	igd	TRUE	igd	2	TRUE	0.000112887	437354	6.55008e-06	446696	TRUE	0.000149611	9.45e-05	41.3156	101.626	49.3768
SUA	MEGASTROKE_AS	rs2047866	15	76136194	T	C	T	C	0.0392359	0.523875	0.0019662	4.40048e-94	0.0096	0.5067	0.0095	0.309	FALSE	FALSE	FALSE	TRUE	igd	TRUE	igd	2	TRUE	0.000909673	437354	2.28604e-06	446696	TRUE	2.28961e-41	0.000767973	336.133	101.626	398.21
SUA	MEGASTROKE_AS	rs2048010	5	39675610	G	A	G	A	-0.0134188	0.247407	0.00225587	1.2e-08	-0.0073	0.2468	0.0105	0.4888	FALSE	FALSE	FALSE	TRUE	igd	TRUE	igd	2	TRUE	8.08971e-05	437354	1.08207e-06	446696	TRUE	0.00018457	6.71e-05	29.3285	101.626	35.3834
SUA	MEGASTROKE_AS	rs2072977	20	25469844	G	A	G	A	0.0167659	0.17919	0.00255364	1.29987e-11	0.0118	0.1772	0.0119	0.3221	FALSE	FALSE	FALSE	TRUE	igd	TRUE	igd	2	TRUE	9.85509e-05	437354	2.2012e-06	446696	TRUE	7.20427e-05	8.27e-05	36.1666	101.626	43.1057
SUA	MEGASTROKE_AS	rs2075252	2	170010985	C	T	C	T	-0.0360265	0.750478	0.00227288	9.60064e-58	0.0111	0.7553	0.0107	0.2996	FALSE	FALSE	FALSE	TRUE	igd	TRUE	igd	2	TRUE	0.00057413	437354	2.40917e-06	446696	TRUE	5.87142e-26	0.000486095	212.698	101.626	251.241
SUA	MEGASTROKE_AS	rs2088712	3	132218196	T	C	T	C	-0.0161427	0.325485	0.00209287	1.99986e-15	0.0116	0.3344	0.0095	0.2247	FALSE	FALSE	FALSE	TRUE	igd	TRUE	igd	2	TRUE	0.000136012	437354	3.33778e-06	446696	TRUE	3.76737e-06	0.000114421	50.0479	101.626	59.4933
SUA	MEGASTROKE_AS	rs209960	20	52716084	C	T	C	T	0.0157847	0.721311	0.00218029	1.99986e-13	-0.0053	0.7165	0.0103	0.6083	FALSE	FALSE	FALSE	TRUE	igd	TRUE	igd	2	TRUE	0.000119829	437354	5.92744e-07	446696	TRUE	1.71666e-06	0.000100172	43.8147	101.626	52.4136
SUA	MEGASTROKE_AS	rs2148563	14	94097287	A	G	A	G	-0.0159482	0.69235	0.00213689	2.09991e-14	0.0169	0.7017	0.01	0.0893902	FALSE	FALSE	FALSE	TRUE	igd	TRUE	igd	2	TRUE	0.000127342	437354	6.39382e-06	446696	TRUE	3.84923e-05	0.000108352	47.393	101.626	55.7005
SUA	MEGASTROKE_AS	rs219779	21	37833751	A	G	A	G	-0.0309653	0.262417	0.00222389	2.90001e-43	0.0079	0.2505	0.0108	0.4626	FALSE	FALSE	FALSE	TRUE	igd	TRUE	igd	2	TRUE	0.000443099	437354	1.19783e-06	446696	TRUE	6.45144e-21	0.000371179	162.396	101.626	193.876
SUA	MEGASTROKE_AS	rs2229357	12	57843711	A	G	A	G	-0.0658615	0.239939	0.00228973	8.70964e-188	0.0024	0.2494	0.0108	0.8239	FALSE	FALSE	FALSE	TRUE	igd	TRUE	igd	2	TRUE	0.00188818	437354	1.10552e-07	446696	TRUE	1.79702e-91	0.00158213	693.045	101.626	827.36
SUA	MEGASTROKE_AS	rs2231142	4	89052323	T	G	T	G	0.208096	0.113103	0.0029458	1e-200	0.0041	0.106	0.015	0.782699	FALSE	FALSE	FALSE	TRUE	igd	TRUE	igd	2	TRUE	0.0112814	437354	1.67253e-07	446696	TRUE	0	0.0086877	3832.88	101.626	4990.23
SUA	MEGASTROKE_AS	rs2236947	3	50371432	A	C	A	C	-0.0125127	0.479598	0.00194616	5.99998e-10	0.0059	0.49	0.0091	0.5183	FALSE	FALSE	FALSE	TRUE	igd	TRUE	igd	2	TRUE	9.45089e-05	437354	9.41046e-07	446696	TRUE	3.88609e-05	7.82e-05	34.1833	101.626	41.3376
SUA	MEGASTROKE_AS	rs2240390	7	101257075	C	T	C	T	-0.0173026	0.380288	0.00203781	1.29987e-11	-0.0111	0.407	0.0096	0.2497	FALSE	FALSE	FALSE	TRUE	igd	TRUE	igd	2	TRUE	0.000164813	437354	2.9929e-06	446696	TRUE	1.76909e-07	0.000141109	61.7231	101.626	72.0934
SUA	MEGASTROKE_AS	rs2241957	16	56401294	C	T	C	T	-0.0106892	0.575472	0.00198731	4.09996e-08	0.0068	0.5678	0.0092	0.462	FALSE	FALSE	FALSE	TRUE	igd	TRUE	igd	2	TRUE	6.61454e-05	437354	1.22301e-06	446696	TRUE	0.000955007	5.58e-05	24.4178	101.626	28.9307
SUA	MEGASTROKE_AS	rs2250010	12	47193818	T	C	T	C	-0.0210582	0.809584	0.00247884	1.20005e-17	0.01	0.8118	0.0117	0.3944	FALSE	FALSE	FALSE	TRUE	igd	TRUE	igd	2	TRUE	0.000164984	437354	1.63538e-06	446696	TRUE	5.40873e-08	0.000136722	59.8037	101.626	72.1681
SUA	MEGASTROKE_AS	rs2252662	2	61670731	C	T	C	T	-0.0150459	0.610347	0.0019844	5.30029e-15	0.0151	0.6223	0.0094	0.1066	FALSE	FALSE	FALSE	TRUE	igd	TRUE	igd	2	TRUE	0.000131429	437354	5.77678e-06	446696	TRUE	2.04782e-05	0.000107677	47.0976	101.626	57.4881
SUA	MEGASTROKE_AS	rs2252862	2	122004596	G	C	G	C	-0.0201959	0.360017	0.00202643	1.20005e-24	-0.0091	0.3729	0.0093	0.3283	FALSE	TRUE	FALSE	TRUE	igd	TRUE	igd	2	TRUE	0.000227056	437354	2.14341e-06	446696	TRUE	1.5968e-10	0.000187952	82.2168	101.626	99.3261
SUA	MEGASTROKE_AS	rs2266931	16	588054	G	C	G	C	-0.0124621	0.366117	0.00202884	2.19999e-09	0.0174	0.3667	0.0126	0.1649	FALSE	TRUE	FALSE	TRUE	igd	TRUE	igd	2	TRUE	8.62618e-05	437354	4.26919e-06	446696	TRUE	0.000686534	7.21e-05	31.5285	101.626	37.73
SUA	MEGASTROKE_AS	rs2269524	22	42475703	G	T	G	T	-0.0140545	0.322442	0.00209724	7.50067e-12	0.0042	0.3276	0.0104	0.6834	FALSE	FALSE	FALSE	TRUE	igd	TRUE	igd	2	TRUE	0.000102674	437354	3.65108e-07	446696	TRUE	7.48322e-06	8.63e-05	37.7509	101.626	44.9091
SUA	MEGASTROKE_AS	rs2273061	20	10639543	A	G	A	G	-0.0127232	0.405812	0.00199246	4.10015e-12	-0.0017	0.415	0.0092	0.8519	FALSE	FALSE	FALSE	TRUE	igd	TRUE	igd	2	TRUE	9.3227e-05	437354	7.64385e-08	446696	TRUE	1.03799e-05	7.81e-05	34.1457	101.626	40.7768
SUA	MEGASTROKE_AS	rs2286028	12	1015469	C	G	C	G	-0.0163396	0.19727	0.00248296	4.60045e-12	0.0087	0.188	0.0119	0.4631	FALSE	TRUE	FALSE	TRUE	igd	TRUE	igd	2	TRUE	9.90078e-05	437354	1.19656e-06	446696	TRUE	3.13445e-05	8.46e-05	36.9838	101.626	43.3055
SUA	MEGASTROKE_AS	rs2290851	11	47753370	T	C	T	C	-0.0159212	0.544125	0.00196597	4.00037e-16	0.023	0.5498	0.0092	0.01262	FALSE	FALSE	FALSE	TRUE	igd	TRUE	igd	2	TRUE	0.000149935	437354	1.39915e-05	446696	TRUE	6.38637e-05	0.000125755	55.0062	101.626	65.584
SUA	MEGASTROKE_AS	rs2305407	3	160130110	A	G	A	G	-0.0126384	0.518517	0.0019707	1.79999e-10	0.0003	0.5377	0.009	0.9735	FALSE	FALSE	FALSE	TRUE	igd	TRUE	igd	2	TRUE	9.4031e-05	437354	2.48741e-09	446696	TRUE	5.75601e-06	7.98e-05	34.8838	101.626	41.1285
SUA	MEGASTROKE_AS	rs234944	6	2198327	A	G	A	G	-0.0189763	0.624811	0.00200694	6.59933e-20	-0.0049	0.6424	0.0099	0.6201	FALSE	FALSE	FALSE	TRUE	igd	TRUE	igd	2	TRUE	0.000204378	437354	5.48418e-07	446696	TRUE	1.85603e-10	0.000168831	73.851	101.626	89.4035
SUA	MEGASTROKE_AS	rs2436969	8	103657109	G	A	G	A	-0.028996	0.85739	0.00278602	5.90065e-28	0.0089	0.8681	0.0137	0.5156	FALSE	FALSE	FALSE	TRUE	igd	TRUE	igd	2	TRUE	0.00024761	437354	9.44775e-07	446696	TRUE	3.89662e-12	0.000205605	89.9404	101.626	108.32
SUA	MEGASTROKE_AS	rs2470514	3	15750344	C	A	C	A	-0.0120977	0.678445	0.00207911	4.20001e-09	-0.0086	0.6857	0.0099	0.3819	FALSE	FALSE	FALSE	TRUE	igd	TRUE	igd	2	TRUE	7.7408e-05	437354	1.68933e-06	446696	TRUE	0.000423385	6.39e-05	27.9296	101.626	33.8572
SUA	MEGASTROKE_AS	rs2503701	1	2121118	T	C	T	C	0.0115605	0.603509	0.00200717	7.10003e-09	-0.0111	0.6139	0.01	0.2681	FALSE	FALSE	FALSE	TRUE	igd	TRUE	igd	2	TRUE	7.58439e-05	437354	2.75826e-06	446696	TRUE	0.000921922	6.4e-05	27.9743	101.626	33.173
SUA	MEGASTROKE_AS	rs2575368	16	1817397	G	T	G	T	0.0194071	0.910219	0.0035817	4.20001e-08	-0.0029	0.9254	0.018	0.8708	FALSE	FALSE	FALSE	TRUE	igd	TRUE	igd	2	TRUE	6.71247e-05	437354	5.81087e-08	446696	TRUE	0.000185332	6.16e-05	26.924	101.626	29.3591
SUA	MEGASTROKE_AS	rs2581778	3	53055311	A	G	A	G	0.0445545	0.426485	0.00196572	4.39542e-117	-0.0077	0.4208	0.0092	0.4041	FALSE	FALSE	FALSE	TRUE	igd	TRUE	igd	2	TRUE	0.00117327	437354	1.56818e-06	446696	TRUE	2.55218e-54	0.000971095	425.123	101.626	513.736
SUA	MEGASTROKE_AS	rs2664141	15	39879517	T	C	T	C	0.0148766	0.295856	0.00214839	3.50026e-14	0.0102	0.292	0.01	0.3103	FALSE	FALSE	FALSE	TRUE	igd	TRUE	igd	2	TRUE	0.000109623	437354	2.32911e-06	446696	TRUE	2.61468e-05	9.22e-05	40.3321	101.626	47.9492
SUA	MEGASTROKE_AS	rs272893	5	131663062	C	T	C	T	0.017873	0.630869	0.00202127	1.99986e-20	0.0059	0.6181	0.0096	0.536801	FALSE	FALSE	FALSE	TRUE	igd	TRUE	igd	2	TRUE	0.000178746	437354	8.45573e-07	446696	TRUE	4.82651e-09	0.00014878	65.0789	101.626	78.1891
SUA	MEGASTROKE_AS	rs2758886	6	39250837	A	G	A	G	0.0185752	0.2976	0.00212225	1.9002e-19	0.0064	0.2961	0.0099	0.521	FALSE	FALSE	FALSE	TRUE	igd	TRUE	igd	2	TRUE	0.000175132	437354	9.35576e-07	446696	TRUE	8.08149e-09	0.00014425	63.0969	101.626	76.608
SUA	MEGASTROKE_AS	rs2768558	6	109258284	C	T	C	T	-0.0140067	0.208626	0.00247073	3.40001e-09	0.0155	0.2373	0.0108	0.1497	FALSE	FALSE	FALSE	TRUE	igd	TRUE	igd	2	TRUE	7.34781e-05	437354	4.61109e-06	446696	TRUE	0.0025257	6.48e-05	28.3342	101.626	32.1382
SUA	MEGASTROKE_AS	rs2784128	1	50862183	T	C	T	C	0.0194437	0.520365	0.00193892	4.49987e-24	0.0112	0.5287	0.0091	0.2175	FALSE	FALSE	FALSE	TRUE	igd	TRUE	igd	2	TRUE	0.000229883	437354	3.39111e-06	446696	TRUE	3.79202e-10	0.000188715	82.5505	101.626	100.563
SUA	MEGASTROKE_AS	rs279941	13	103698168	C	A	C	A	-0.0212866	0.877878	0.00297975	1.99986e-13	-0.0214	0.8826	0.0148	0.1484	FALSE	FALSE	FALSE	TRUE	igd	TRUE	igd	2	TRUE	0.000116673	437354	4.6805e-06	446696	TRUE	4.88855e-05	9.72e-05	42.4956	101.626	51.0332
SUA	MEGASTROKE_AS	rs2808477	1	200300299	A	G	A	G	-0.0142605	0.677442	0.00207061	6.70039e-11	-0.0076	0.6785	0.0098	0.4365	FALSE	FALSE	FALSE	TRUE	igd	TRUE	igd	2	TRUE	0.000108441	437354	1.34637e-06	446696	TRUE	1.36124e-05	8.89e-05	38.8731	101.626	47.4322
SUA	MEGASTROKE_AS	rs2823166	21	16594849	A	G	A	G	-0.0130904	0.521602	0.00195999	1.29987e-11	-0.0124	0.5169	0.0093	0.1797	FALSE	FALSE	FALSE	TRUE	igd	TRUE	igd	2	TRUE	0.000101982	437354	3.97984e-06	446696	TRUE	0.000139181	8.55e-05	37.4053	101.626	44.6065
SUA	MEGASTROKE_AS	rs2834318	21	35356814	T	G	T	G	-0.0109442	0.65898	0.00206524	2.99999e-08	-0.0059	0.6517	0.0098	0.5477	FALSE	FALSE	FALSE	TRUE	igd	TRUE	igd	2	TRUE	6.42049e-05	437354	8.11412e-07	446696	TRUE	0.00082765	5.38e-05	23.5453	101.626	28.0819
SUA	MEGASTROKE_AS	rs28384289	16	79925400	T	C	T	C	0.038166	0.146689	0.00275491	3.90032e-44	0.0023	0.152	0.0127	0.8543	FALSE	FALSE	FALSE	TRUE	igd	TRUE	igd	2	TRUE	0.000438649	437354	7.3424e-08	446696	TRUE	2.48671e-22	0.00036466	159.543	101.626	191.928
SUA	MEGASTROKE_AS	rs28384338	15	81166740	G	A	G	A	0.0139598	0.263858	0.0022156	4.79954e-11	-0.0124	0.2634	0.0105	0.2382	FALSE	FALSE	FALSE	TRUE	igd	TRUE	igd	2	TRUE	9.07622e-05	437354	3.12215e-06	446696	TRUE	0.00026426	7.57e-05	33.1119	101.626	39.6986
SUA	MEGASTROKE_AS	rs28548845	12	122594249	C	T	C	T	-0.0312996	0.478558	0.00194583	7.59976e-60	-0.0218	0.4877	0.0092	0.0184901	FALSE	FALSE	FALSE	TRUE	igd	TRUE	igd	2	TRUE	0.000591262	437354	1.25696e-05	446696	TRUE	1.57094e-22	0.000488932	213.94	101.626	258.743
SUA	MEGASTROKE_AS	rs2862616	1	179295532	G	A	G	A	0.0115467	0.519217	0.00193796	1.5e-09	-0.0012	0.5254	0.0092	0.894	FALSE	FALSE	FALSE	TRUE	igd	TRUE	igd	2	TRUE	8.11633e-05	437354	3.8087e-08	446696	TRUE	3.42103e-05	6.66e-05	29.1141	101.626	35.4998
SUA	MEGASTROKE_AS	rs28647848	17	27038533	A	G	A	G	0.0275846	0.086035	0.00349417	2.09991e-15	-0.0302	0.0859	0.0163	0.0638602	FALSE	FALSE	FALSE	TRUE	igd	TRUE	igd	2	TRUE	0.000142479	437354	7.68467e-06	446696	TRUE	1.64476e-05	0.000119665	52.3421	101.626	62.3226
SUA	MEGASTROKE_AS	rs2907608	12	2997397	A	G	A	G	0.0122904	0.34192	0.00207281	2.5e-09	-0.0097	0.3561	0.0101	0.3358	FALSE	FALSE	FALSE	TRUE	igd	TRUE	igd	2	TRUE	8.03798e-05	437354	2.06486e-06	446696	TRUE	0.00040133	6.8e-05	29.7321	101.626	35.1571
SUA	MEGASTROKE_AS	rs2954038	8	126507389	A	C	A	C	-0.0154268	0.697847	0.00212586	1.10002e-13	-0.0203	0.6923	0.0102	0.0472803	FALSE	FALSE	FALSE	TRUE	igd	TRUE	igd	2	TRUE	0.000120392	437354	8.86702e-06	446696	TRUE	0.000171007	0.000100362	43.8979	101.626	52.6602
SUA	MEGASTROKE_AS	rs2972146	2	227100698	T	G	T	G	0.0173922	0.647448	0.00202349	2.49977e-20	0.0025	0.6359	0.0099	0.7981	FALSE	FALSE	FALSE	TRUE	igd	TRUE	igd	2	TRUE	0.000168889	437354	1.42758e-07	446696	TRUE	2.99409e-09	0.000138092	60.403	101.626	73.8766
SUA	MEGASTROKE_AS	rs2973450	5	90406998	G	A	G	A	-0.0264099	0.0952685	0.00331764	9.60064e-17	-0.0043	0.0909	0.0161	0.791199	FALSE	FALSE	FALSE	TRUE	igd	TRUE	igd	2	TRUE	0.000144871	437354	1.59689e-07	446696	TRUE	4.48634e-08	0.000120235	52.5915	101.626	63.3687
SUA	MEGASTROKE_AS	rs3129270	6	33097423	T	C	T	C	0.0188396	0.122453	0.00315875	4.39997e-10	0.0178	0.1132	0.0219	0.4163	FALSE	FALSE	FALSE	TRUE	igd	TRUE	igd	2	TRUE	8.13292e-05	437354	1.47891e-06	446696	TRUE	0.0002446	7.63e-05	33.3639	101.626	35.5724
SUA	MEGASTROKE_AS	rs3130999	6	31091197	G	A	G	A	0.022231	0.343915	0.00304352	2.19989e-15	0.0028	0.3665	0.0113	0.8047	FALSE	FALSE	FALSE	TRUE	igd	TRUE	igd	2	TRUE	0.000121978	437354	1.37451e-07	446696	TRUE	5.22683e-07	0.000223028	97.5635	101.626	53.3538
SUA	MEGASTROKE_AS	rs33954397	22	32506143	T	C	T	C	-0.0248194	0.0802284	0.0036095	1.10002e-11	0.011	0.0859	0.017	0.519	FALSE	FALSE	FALSE	TRUE	igd	TRUE	igd	2	TRUE	0.000108096	437354	9.37297e-07	446696	TRUE	9.31149e-06	9.09e-05	39.7641	101.626	47.2812
SUA	MEGASTROKE_AS	rs34529039	19	33792631	A	C	A	C	0.0185646	0.137055	0.00286623	2.29985e-11	0.0014	0.1354	0.0136	0.9164	FALSE	FALSE	FALSE	TRUE	igd	TRUE	igd	2	TRUE	9.59128e-05	437354	2.37229e-08	446696	TRUE	5.85416e-06	8.15e-05	35.6571	101.626	41.9517
SUA	MEGASTROKE_AS	rs34552238	16	89920497	T	C	T	C	-0.0170234	0.2136	0.00238575	3.10027e-13	0.007	0.1982	0.0127	0.5824	FALSE	FALSE	FALSE	TRUE	igd	TRUE	igd	2	TRUE	0.000116402	437354	6.80109e-07	446696	TRUE	2.80876e-06	9.74e-05	42.5834	101.626	50.9146
SUA	MEGASTROKE_AS	rs345748	15	33343118	G	A	G	A	0.0151045	0.751831	0.00225905	1.99986e-12	-0.008	0.7535	0.0108	0.4598	FALSE	FALSE	FALSE	TRUE	igd	TRUE	igd	2	TRUE	0.000102208	437354	1.22835e-06	446696	TRUE	2.31941e-05	8.51e-05	37.2373	101.626	44.7055
SUA	MEGASTROKE_AS	rs34664906	4	69433714	T	C	T	C	0.0130743	0.378465	0.00203409	1.2e-10	-0.0155	0.3871	0.0155	0.3174	FALSE	FALSE	FALSE	TRUE	igd	TRUE	igd	2	TRUE	9.44549e-05	437354	2.23866e-06	446696	TRUE	0.000110858	8.04e-05	35.1742	101.626	41.3139
SUA	MEGASTROKE_AS	rs347685	3	141807137	A	C	A	C	0.0254922	0.725402	0.00217929	4.60045e-33	0.0075	0.7173	0.0104	0.4677	FALSE	FALSE	FALSE	TRUE	igd	TRUE	igd	2	TRUE	0.000312765	437354	1.16425e-06	446696	TRUE	5.84345e-15	0.000258893	113.257	101.626	136.831
SUA	MEGASTROKE_AS	rs35184622	15	86073035	G	A	G	A	0.0177984	0.3299	0.00207732	4.30031e-16	-0.0033	0.3529	0.0096	0.734	FALSE	FALSE	FALSE	TRUE	igd	TRUE	igd	2	TRUE	0.000167823	437354	2.6453e-07	446696	TRUE	4.96223e-09	0.00014006	61.2641	101.626	73.41
SUA	MEGASTROKE_AS	rs35259333	3	195628735	G	A	G	A	0.0413667	0.0321623	0.00550938	8.49963e-14	-0.0196	0.0288	0.0313	0.5309	FALSE	FALSE	FALSE	TRUE	igd	TRUE	igd	2	TRUE	0.000128887	437354	8.77835e-07	446696	TRUE	9.74768e-07	0.000106532	46.5971	101.626	56.3763
SUA	MEGASTROKE_AS	rs35332062	7	73012042	A	G	A	G	-0.0623215	0.126756	0.002929	5.79429e-106	-0.0058	0.1239	0.0154	0.7052	FALSE	FALSE	FALSE	TRUE	igd	TRUE	igd	2	TRUE	0.00103409	437354	3.17544e-07	446696	TRUE	6.25278e-50	0.000859825	376.37	101.626	452.728
SUA	MEGASTROKE_AS	rs35341285	7	139911944	C	A	C	A	-0.0175272	0.136107	0.00284083	1.29999e-09	0.0041	0.1271	0.0131	0.7546	FALSE	FALSE	FALSE	TRUE	igd	TRUE	igd	2	TRUE	8.70293e-05	437354	2.19288e-07	446696	TRUE	3.10732e-05	7.22e-05	31.5979	101.626	38.0658
SUA	MEGASTROKE_AS	rs35383942	1	201437832	T	C	T	C	-0.022167	0.0627399	0.00404363	1.2e-08	0.0193	0.0611	0.0211	0.3605	FALSE	FALSE	FALSE	TRUE	igd	TRUE	igd	2	TRUE	6.87084e-05	437354	1.873e-06	446696	TRUE	0.00114053	5.78e-05	25.2757	101.626	30.0518
SUA	MEGASTROKE_AS	rs354524	6	111508109	A	G	A	G	0.0101878	0.56938	0.00196044	2.99999e-08	-0.0047	0.567	0.0085	0.5757	FALSE	FALSE	FALSE	TRUE	igd	TRUE	igd	2	TRUE	6.17441e-05	437354	6.84459e-07	446696	TRUE	0.000949694	5.09e-05	22.2608	101.626	27.0056
SUA	MEGASTROKE_AS	rs35640690	7	46719105	C	T	C	T	-0.0149771	0.272078	0.0021874	5.10035e-12	0.0021	0.2625	0.0103	0.8382	FALSE	FALSE	FALSE	TRUE	igd	TRUE	igd	2	TRUE	0.000107182	437354	9.30581e-08	446696	TRUE	2.31741e-06	8.89e-05	38.8627	101.626	46.8812
SUA	MEGASTROKE_AS	rs358231	4	22820504	T	A	T	A	0.0231385	0.851938	0.00264588	9.20026e-18	0.0046	0.8495	0.0131	0.723199	FALSE	TRUE	FALSE	TRUE	igd	TRUE	igd	2	TRUE	0.000174833	437354	2.76034e-07	446696	TRUE	2.38506e-09	0.000135068	59.0802	101.626	76.4769
SUA	MEGASTROKE_AS	rs3729931	3	12626516	A	G	A	G	-0.0149205	0.358036	0.00202965	1.59993e-14	0.0084	0.3589	0.0096	0.3811	FALSE	FALSE	FALSE	TRUE	igd	TRUE	igd	2	TRUE	0.000123549	437354	1.71398e-06	446696	TRUE	4.02726e-06	0.000102337	44.762	101.626	54.0411
SUA	MEGASTROKE_AS	rs3739605	9	95475937	A	G	A	G	0.0219155	0.174513	0.00257189	1.9002e-18	0.0126	0.172	0.0121	0.2958	FALSE	FALSE	FALSE	TRUE	igd	TRUE	igd	2	TRUE	0.000165995	437354	2.4275e-06	446696	TRUE	1.01216e-07	0.000138379	60.5288	101.626	72.6103
SUA	MEGASTROKE_AS	rs3746575	20	43058096	G	C	G	C	-0.0241738	0.593527	0.00202555	1.29987e-35	0.0042	0.61	0.0095	0.6608	FALSE	TRUE	FALSE	TRUE	igd	TRUE	igd	2	TRUE	0.00032556	437354	4.37563e-07	446696	TRUE	3.03409e-16	0.000281963	123.352	101.626	142.431
SUA	MEGASTROKE_AS	rs3764955	2	148674797	C	G	C	G	0.0222338	0.296999	0.00212347	2.60016e-26	-0.0002	0.31	0.0098	0.9852	FALSE	TRUE	FALSE	TRUE	igd	TRUE	igd	2	TRUE	0.000250608	437354	9.3239e-10	446696	TRUE	1.10163e-13	0.000206428	90.3003	101.626	109.631
SUA	MEGASTROKE_AS	rs3769598	2	32679732	G	A	G	A	-0.0201246	0.143555	0.00275801	1.50003e-13	-0.0043	0.1429	0.0137	0.7511	FALSE	FALSE	FALSE	TRUE	igd	TRUE	igd	2	TRUE	0.000121725	437354	2.20539e-07	446696	TRUE	6.83758e-07	9.96e-05	43.5589	101.626	53.243
SUA	MEGASTROKE_AS	rs3813582	16	79749353	C	T	C	T	-0.0326455	0.314629	0.0020992	4.00037e-55	0.0055	0.316	0.0098	0.5732	FALSE	FALSE	FALSE	TRUE	igd	TRUE	igd	2	TRUE	0.000552672	437354	7.0512e-07	446696	TRUE	1.58843e-26	0.000459622	201.109	101.626	241.846
SUA	MEGASTROKE_AS	rs3825725	14	68035879	G	A	G	A	-0.0116958	0.284035	0.00219928	2e-08	-0.0023	0.2897	0.0104	0.8222	FALSE	FALSE	FALSE	TRUE	igd	TRUE	igd	2	TRUE	6.46606e-05	437354	1.09491e-07	446696	TRUE	0.000289382	5.56e-05	24.3337	101.626	28.2813
SUA	MEGASTROKE_AS	rs3934712	5	157928196	C	T	C	T	0.0150095	0.212769	0.00237877	1.59993e-11	0.0106	0.2097	0.0112	0.345	FALSE	FALSE	FALSE	TRUE	igd	TRUE	igd	2	TRUE	9.10242e-05	437354	2.00523e-06	446696	TRUE	0.000133753	7.55e-05	33.0093	101.626	39.8132
SUA	MEGASTROKE_AS	rs4112791	9	16596140	C	T	C	T	0.0132591	0.51205	0.00195127	3.90032e-12	0.0027	0.5041	0.0093	0.768399	FALSE	FALSE	FALSE	TRUE	igd	TRUE	igd	2	TRUE	0.000105564	437354	1.88691e-07	446696	TRUE	3.72976e-06	8.79e-05	38.4251	101.626	46.1736
SUA	MEGASTROKE_AS	rs4245008	10	52576068	A	G	A	G	-0.0434438	0.851949	0.00278291	7.29962e-58	-0.0075	0.8405	0.0126	0.5516	FALSE	FALSE	FALSE	TRUE	igd	TRUE	igd	2	TRUE	0.000556909	437354	7.93179e-07	446696	TRUE	1.30345e-26	0.000476114	208.328	101.626	243.701
SUA	MEGASTROKE_AS	rs4310250	9	134346315	C	T	C	T	0.0301927	0.942195	0.00438501	1.39991e-12	0.0312	0.9371	0.0193	0.1071	FALSE	FALSE	FALSE	TRUE	igd	TRUE	igd	2	TRUE	0.000108389	437354	5.85035e-06	446696	TRUE	0.000171781	9.93e-05	43.4325	101.626	47.4092
SUA	MEGASTROKE_AS	rs4425481	5	35185897	A	C	A	C	-0.0220853	0.0729101	0.00373999	1.09999e-09	-0.0136	0.0683	0.0186	0.4645	FALSE	FALSE	FALSE	TRUE	igd	TRUE	igd	2	TRUE	7.9726e-05	437354	1.19685e-06	446696	TRUE	0.00023028	6.59e-05	28.8407	101.626	34.8711
SUA	MEGASTROKE_AS	rs4468717	18	3457606	T	C	T	C	-0.0332771	0.0766711	0.0038241	1.39991e-20	-0.0229	0.0759	0.024	0.3406	FALSE	FALSE	FALSE	TRUE	igd	TRUE	igd	2	TRUE	0.000173112	437354	2.03816e-06	446696	TRUE	3.50129e-08	0.000156787	68.5817	101.626	75.7238
SUA	MEGASTROKE_AS	rs4474021	8	12632903	T	G	T	G	0.0105839	0.31968	0.0020892	1.79999e-08	0.0162	0.3123	0.0101	0.1096	FALSE	FALSE	FALSE	TRUE	igd	TRUE	igd	2	TRUE	5.86779e-05	437354	5.75937e-06	446696	TRUE	0.0134027	4.87e-05	21.3109	101.626	25.6644
SUA	MEGASTROKE_AS	rs45567235	9	35665153	A	C	A	C	-0.0186906	0.105546	0.00322162	7.29995e-10	0.001	0.1012	0.0156	0.9469	FALSE	FALSE	FALSE	TRUE	igd	TRUE	igd	2	TRUE	7.69544e-05	437354	9.199e-09	446696	TRUE	4.52619e-05	6.6e-05	28.8494	101.626	33.6587
SUA	MEGASTROKE_AS	rs4567937	2	18676265	A	G	A	G	0.0238374	0.316771	0.00207753	8.60003e-32	-0.0007	0.3168	0.0099	0.9404	FALSE	FALSE	FALSE	TRUE	igd	TRUE	igd	2	TRUE	0.000300927	437354	1.11922e-08	446696	TRUE	5.23623e-16	0.000245957	107.596	101.626	131.651
SUA	MEGASTROKE_AS	rs4582112	4	144111732	G	A	G	A	-0.0180672	0.599384	0.00189854	4.49987e-22	-0.0287	0.5921	0.0093	0.00212202	FALSE	FALSE	FALSE	TRUE	igd	TRUE	igd	2	TRUE	0.000207024	437354	2.13196e-05	446696	TRUE	4.35393e-06	0.000156764	68.5716	101.626	90.5612
SUA	MEGASTROKE_AS	rs464605	5	55807370	T	C	T	C	0.0231702	0.746587	0.0022337	1.29987e-25	0.0018	0.7439	0.0113	0.8727	FALSE	FALSE	FALSE	TRUE	igd	TRUE	igd	2	TRUE	0.000245964	437354	5.68039e-08	446696	TRUE	3.83868e-13	0.000203142	88.8624	101.626	107.599
SUA	MEGASTROKE_AS	rs464634	5	34661066	C	T	C	T	0.0231911	0.450405	0.00195531	7.8001e-34	0.0089	0.4464	0.0094	0.3483	FALSE	FALSE	FALSE	TRUE	igd	TRUE	igd	2	TRUE	0.000321544	437354	2.00684e-06	446696	TRUE	8.19807e-15	0.000266268	116.484	101.626	140.673
SUA	MEGASTROKE_AS	rs4647907	8	38287555	T	C	T	C	-0.0158774	0.233563	0.00231482	5.70033e-12	0.0291	0.2332	0.0109	0.00784097	FALSE	FALSE	FALSE	TRUE	igd	TRUE	igd	2	TRUE	0.000107559	437354	1.59557e-05	446696	TRUE	0.00271977	9.03e-05	39.4766	101.626	47.0462
SUA	MEGASTROKE_AS	rs4661718	1	16505908	T	C	T	C	0.0143376	0.6235	0.00199662	9.49948e-13	0.0064	0.6251	0.0095	0.4977	FALSE	FALSE	FALSE	TRUE	igd	TRUE	igd	2	TRUE	0.000117891	437354	1.01602e-06	446696	TRUE	3.64787e-06	9.65e-05	42.2141	101.626	51.5658
SUA	MEGASTROKE_AS	rs4722511	7	25779243	A	C	A	C	0.013707	0.288672	0.00214767	4.10015e-12	-0.0103	0.3124	0.0099	0.2964	FALSE	FALSE	FALSE	TRUE	igd	TRUE	igd	2	TRUE	9.31275e-05	437354	2.42322e-06	446696	TRUE	0.000141878	7.72e-05	33.7485	101.626	40.7333
SUA	MEGASTROKE_AS	rs4724220	7	43591955	G	A	G	A	-0.0105241	0.566293	0.00197847	2.19999e-08	0.0088	0.5532	0.0092	0.3374	FALSE	FALSE	FALSE	TRUE	igd	TRUE	igd	2	TRUE	6.46922e-05	437354	2.04823e-06	446696	TRUE	0.00188155	5.44e-05	23.7954	101.626	28.2951
SUA	MEGASTROKE_AS	rs4728152	7	128738544	T	C	T	C	-0.0148465	0.425492	0.00196897	2.09991e-16	0.0054	0.4232	0.0091	0.552699	FALSE	FALSE	FALSE	TRUE	igd	TRUE	igd	2	TRUE	0.000129982	437354	7.88305e-07	446696	TRUE	7.71868e-07	0.000107762	47.135	101.626	56.8552
SUA	MEGASTROKE_AS	rs4753068	11	92577031	T	C	T	C	0.0113991	0.383782	0.00203054	1.29999e-09	0.0005	0.4159	0.0093	0.9531	FALSE	FALSE	FALSE	TRUE	igd	TRUE	igd	2	TRUE	7.20536e-05	437354	6.47089e-09	446696	TRUE	7.72981e-05	6.15e-05	26.8812	101.626	31.5151
SUA	MEGASTROKE_AS	rs4792718	17	15954692	G	A	G	A	-0.0160624	0.570966	0.00197207	3.29989e-13	-0.0037	0.5636	0.0091	0.685799	FALSE	FALSE	FALSE	TRUE	igd	TRUE	igd	2	TRUE	0.000151663	437354	3.70093e-07	446696	TRUE	3.72195e-08	0.000126402	55.289	101.626	66.3401
SUA	MEGASTROKE_AS	rs4793788	17	53381796	A	C	A	C	-0.03911	0.635105	0.0020247	2.99985e-93	0.0153	0.6186	0.0095	0.1071	FALSE	FALSE	FALSE	TRUE	igd	TRUE	igd	2	TRUE	0.000852418	437354	5.80661e-06	446696	TRUE	2.2207e-36	0.000708956	310.283	101.626	373.125
SUA	MEGASTROKE_AS	rs4804416	19	7223848	G	T	G	T	0.0262325	0.427839	0.00197291	2.29985e-41	-0.004	0.4265	0.0091	0.658999	FALSE	FALSE	FALSE	TRUE	igd	TRUE	igd	2	TRUE	0.000404071	437354	4.32541e-07	446696	TRUE	6.14963e-20	0.000336905	147.396	101.626	176.793
SUA	MEGASTROKE_AS	rs4823085	22	30686226	C	T	C	T	0.0178089	0.800813	0.00244991	4.30031e-13	-0.0044	0.8141	0.0118	0.707801	FALSE	FALSE	FALSE	TRUE	igd	TRUE	igd	2	TRUE	0.000120807	437354	3.11266e-07	446696	TRUE	9.35168e-07	0.00010118	44.2559	101.626	52.8414
SUA	MEGASTROKE_AS	rs4903064	14	73279420	C	T	C	T	-0.0176337	0.235758	0.0023034	1.10002e-13	-0.0165	0.2285	0.0111	0.135	FALSE	FALSE	FALSE	TRUE	igd	TRUE	igd	2	TRUE	0.000133986	437354	4.94663e-06	446696	TRUE	1.10199e-05	0.000112051	49.0111	101.626	58.6068
SUA	MEGASTROKE_AS	rs4951429	1	211988281	A	G	A	G	-0.0428903	0.963621	0.00517367	1.9002e-17	-0.0669	0.9626	0.0294	0.02306	FALSE	FALSE	FALSE	TRUE	igd	TRUE	igd	2	TRUE	0.000157116	437354	1.15916e-05	446696	TRUE	1.76892e-05	0.000128975	56.4147	101.626	68.7259
SUA	MEGASTROKE_AS	rs4954571	2	136918828	A	G	A	G	-0.0154216	0.193801	0.00246982	4.90004e-10	0.0001	0.2415	0.0113	0.9955	FALSE	FALSE	FALSE	TRUE	igd	TRUE	igd	2	TRUE	8.91371e-05	437354	1.75321e-10	446696	TRUE	9.32942e-06	7.43e-05	32.505	101.626	38.9878
SUA	MEGASTROKE_AS	rs4962696	10	126445630	G	A	G	A	-0.0221773	0.736531	0.00220968	1.59993e-23	0.0039	0.7358	0.0103	0.7035	FALSE	FALSE	FALSE	TRUE	igd	TRUE	igd	2	TRUE	0.000230265	437354	3.20955e-07	446696	TRUE	6.52799e-12	0.000190883	83.4991	101.626	100.73
SUA	MEGASTROKE_AS	rs503677	10	69827012	A	G	A	G	0.0194477	0.350868	0.00204142	1.20005e-20	0.0212	0.3489	0.0096	0.0273899	FALSE	FALSE	FALSE	TRUE	igd	TRUE	igd	2	TRUE	0.000207468	437354	1.09173e-05	446696	TRUE	1.80575e-07	0.000172283	75.3614	101.626	90.7553
SUA	MEGASTROKE_AS	rs555754	6	160769423	A	G	A	G	-0.0189316	0.468093	0.00195408	3.90032e-22	0.0112	0.4887	0.01	0.2652	FALSE	FALSE	FALSE	TRUE	igd	TRUE	igd	2	TRUE	0.000214568	437354	2.80818e-06	446696	TRUE	1.06931e-09	0.000178473	78.0695	101.626	93.862
SUA	MEGASTROKE_AS	rs55670130	17	73357407	T	C	T	C	0.0222798	0.0702441	0.00382035	7.49998e-10	-0.0161	0.083	0.0228	0.4801	FALSE	FALSE	FALSE	TRUE	igd	TRUE	igd	2	TRUE	7.77591e-05	437354	1.11628e-06	446696	TRUE	0.000263509	6.48e-05	28.359	101.626	34.0108
SUA	MEGASTROKE_AS	rs557441	6	10529087	C	T	C	T	-0.0229397	0.0757623	0.00367558	6.29941e-12	-0.0286	0.0782	0.0178	0.1078	FALSE	FALSE	FALSE	TRUE	igd	TRUE	igd	2	TRUE	8.90541e-05	437354	5.77936e-06	446696	TRUE	0.000945705	7.37e-05	32.2333	101.626	38.9515
SUA	MEGASTROKE_AS	rs55747363	5	68730441	T	C	T	C	-0.0156118	0.475293	0.00195224	8.30042e-17	-0.0004	0.4886	0.0092	0.9632	FALSE	FALSE	FALSE	TRUE	igd	TRUE	igd	2	TRUE	0.000146199	437354	4.23189e-09	446696	TRUE	1.57021e-08	0.000121567	53.1739	101.626	63.9499
SUA	MEGASTROKE_AS	rs55792109	16	20760021	T	C	T	C	0.0205842	0.183102	0.00252309	1.10002e-16	-0.0001	0.1875	0.0121	0.9907	FALSE	FALSE	FALSE	TRUE	igd	TRUE	igd	2	TRUE	0.000152162	437354	1.52904e-10	446696	TRUE	6.90397e-09	0.000126753	55.4428	101.626	66.5583
SUA	MEGASTROKE_AS	rs55840085	8	42339634	A	G	A	G	-0.0147452	0.355777	0.00203551	4.79954e-15	0.0021	0.3532	0.0098	0.8295	FALSE	FALSE	FALSE	TRUE	igd	TRUE	igd	2	TRUE	0.00011997	437354	1.02796e-07	446696	TRUE	5.77978e-07	9.97e-05	43.5933	101.626	52.4753
SUA	MEGASTROKE_AS	rs55856036	6	39148170	C	A	C	A	-0.0169999	0.216086	0.00235975	1.10002e-13	-0.0352	0.2187	0.0111	0.00159302	FALSE	FALSE	FALSE	TRUE	igd	TRUE	igd	2	TRUE	0.000118653	437354	2.25123e-05	446696	TRUE	0.00384817	9.79e-05	42.8244	101.626	51.8992
SUA	MEGASTROKE_AS	rs56310223	9	107695882	A	G	A	G	-0.0220355	0.0798077	0.00359972	2.80001e-09	-0.0168	0.0868	0.0167	0.3149	FALSE	FALSE	FALSE	TRUE	igd	TRUE	igd	2	TRUE	8.56722e-05	437354	2.26555e-06	446696	TRUE	0.000268758	7.13e-05	31.1933	101.626	37.4721
SUA	MEGASTROKE_AS	rs56376587	18	77160235	C	A	C	A	0.0175785	0.48344	0.00199052	1.59993e-19	-0.0052	0.5154	0.0126	0.680801	FALSE	FALSE	FALSE	TRUE	igd	TRUE	igd	2	TRUE	0.000178288	437354	3.8129e-07	446696	TRUE	2.13779e-09	0.000154332	67.508	101.626	77.9885
SUA	MEGASTROKE_AS	rs5751738	22	24145675	C	G	C	G	-0.0238186	0.921663	0.00385569	1.89998e-09	-0.0016	0.927	0.0177	0.9264	FALSE	TRUE	FALSE	TRUE	igd	TRUE	igd	2	TRUE	8.72488e-05	437354	1.82929e-08	446696	TRUE	1.50787e-05	8.19e-05	35.8318	101.626	38.1617
SUA	MEGASTROKE_AS	rs58367598	6	26370833	G	T	G	T	0.0340616	0.0366986	0.0052397	4.19952e-12	0.014	0.041	0.0237	0.5538	FALSE	FALSE	FALSE	TRUE	igd	TRUE	igd	2	TRUE	9.66149e-05	437354	7.81176e-07	446696	TRUE	2.60701e-05	8.2e-05	35.8789	101.626	42.2588
SUA	MEGASTROKE_AS	rs58542926	19	19379549	T	C	T	C	0.0300548	0.0740898	0.00379342	2.60016e-16	-0.0068	0.0768	0.0178	0.701699	FALSE	FALSE	FALSE	TRUE	igd	TRUE	igd	2	TRUE	0.000143507	437354	3.26714e-07	446696	TRUE	8.18498e-08	0.000123932	54.2088	101.626	62.772
SUA	MEGASTROKE_AS	rs59215427	4	101132753	A	C	A	C	-0.0114898	0.352355	0.00194674	1.40001e-10	0.0266	0.351	0.0101	0.00833297	FALSE	FALSE	FALSE	TRUE	igd	TRUE	igd	2	TRUE	7.96422e-05	437354	1.55276e-05	446696	TRUE	0.0191335	6.03e-05	26.353	101.626	34.8345
SUA	MEGASTROKE_AS	rs59536819	2	242272388	G	A	G	A	-0.0237821	0.16186	0.00262528	2.49977e-19	-0.0241	0.1551	0.013	0.06375	FALSE	FALSE	FALSE	TRUE	igd	TRUE	igd	2	TRUE	0.000187602	437354	7.69368e-06	446696	TRUE	2.81808e-07	0.000153457	67.125	101.626	82.0633
SUA	MEGASTROKE_AS	rs59739006	11	64415903	T	C	T	C	0.0588179	0.147959	0.00274359	1.79887e-109	0.0152	0.1471	0.0132	0.2495	FALSE	FALSE	FALSE	TRUE	igd	TRUE	igd	2	TRUE	0.00104977	437354	2.96844e-06	446696	TRUE	3.52843e-47	0.00087227	381.822	101.626	459.601
SUA	MEGASTROKE_AS	rs6129800	20	39914030	A	G	A	G	-0.0132891	0.222941	0.00234534	7.49998e-09	0.0065	0.2175	0.0111	0.559099	FALSE	FALSE	FALSE	TRUE	igd	TRUE	igd	2	TRUE	7.34035e-05	437354	7.67662e-07	446696	TRUE	0.000299455	6.12e-05	26.7623	101.626	32.1055
SUA	MEGASTROKE_AS	rs6142206	20	33212055	A	G	A	G	0.01667	0.420897	0.00197946	6.4003e-19	0.0081	0.4231	0.0093	0.3871	FALSE	FALSE	FALSE	TRUE	igd	TRUE	igd	2	TRUE	0.000162135	437354	1.69822e-06	446696	TRUE	7.72226e-08	0.000135467	59.2547	101.626	70.9215
SUA	MEGASTROKE_AS	rs61744628	20	52186837	A	G	A	G	-0.0411067	0.0275306	0.00597044	8.4004e-11	-0.0652	0.0265	0.0367	0.0759102	FALSE	FALSE	FALSE	TRUE	igd	TRUE	igd	2	TRUE	0.000108376	437354	7.06561e-06	446696	TRUE	0.00026796	9.05e-05	39.5747	101.626	47.4037
SUA	MEGASTROKE_AS	rs61794851	4	10613798	T	C	T	C	-0.0264068	0.0591954	0.00394524	1.39991e-11	0.0535	0.0553	0.0204	0.00863197	FALSE	FALSE	FALSE	TRUE	igd	TRUE	igd	2	TRUE	0.000102426	437354	1.53968e-05	446696	TRUE	0.00357787	7.77e-05	33.9714	101.626	44.8007
SUA	MEGASTROKE_AS	rs61795273	4	11052928	A	G	A	G	-0.0420259	0.0429817	0.00458813	2.99985e-19	0.0219	0.0364	0.0276	0.428	FALSE	FALSE	FALSE	TRUE	igd	TRUE	igd	2	TRUE	0.0001918	437354	1.40948e-06	446696	TRUE	2.63751e-09	0.000145301	63.5568	101.626	83.9001
SUA	MEGASTROKE_AS	rs62052820	16	69575238	A	G	A	G	0.028201	0.226979	0.00233125	2.80027e-35	0.0144	0.2201	0.011	0.1917	FALSE	FALSE	FALSE	TRUE	igd	TRUE	igd	2	TRUE	0.000334484	437354	3.83643e-06	446696	TRUE	1.62025e-14	0.000279085	122.092	101.626	146.336
SUA	MEGASTROKE_AS	rs62326216	4	146845631	G	A	G	A	-0.0152696	0.182034	0.00240988	4.60002e-10	-0.0165	0.176	0.0132	0.2108	FALSE	FALSE	FALSE	TRUE	igd	TRUE	igd	2	TRUE	9.17896e-05	437354	3.49791e-06	446696	TRUE	0.00028925	6.94e-05	30.3693	101.626	40.1481
SUA	MEGASTROKE_AS	rs62519913	8	72668183	T	G	T	G	-0.0213162	0.0747223	0.00371669	3.40001e-09	0.0011	0.0798	0.0179	0.9518	FALSE	FALSE	FALSE	TRUE	igd	TRUE	igd	2	TRUE	7.52044e-05	437354	8.45414e-09	446696	TRUE	5.49436e-05	6.28e-05	27.4809	101.626	32.8933
SUA	MEGASTROKE_AS	rs62580767	9	113035152	C	T	C	T	-0.0178875	0.180756	0.00253386	9.30037e-13	0.013	0.1926	0.0117	0.2659	FALSE	FALSE	FALSE	TRUE	igd	TRUE	igd	2	TRUE	0.000113934	437354	2.76378e-06	446696	TRUE	2.27097e-05	9.48e-05	41.4484	101.626	49.835
SUA	MEGASTROKE_AS	rs62585347	9	130743618	T	C	T	C	-0.0407406	0.0480895	0.00455904	3.90032e-19	-0.0071	0.0568	0.0207	0.7319	FALSE	FALSE	FALSE	TRUE	igd	TRUE	igd	2	TRUE	0.000182557	437354	2.6337e-07	446696	TRUE	9.91866e-10	0.000151961	66.4704	101.626	79.8561
SUA	MEGASTROKE_AS	rs62618693	11	32956492	T	C	T	C	-0.0254848	0.0442434	0.00479408	1.29999e-08	-0.0511	0.0419	0.0256	0.0458005	FALSE	FALSE	FALSE	TRUE	igd	TRUE	igd	2	TRUE	6.4609e-05	437354	8.91965e-06	446696	TRUE	0.0175635	5.49e-05	24.0239	101.626	28.2587
SUA	MEGASTROKE_AS	rs6415788	9	4118111	T	G	T	G	-0.0159161	0.59721	0.00200607	1.69981e-16	-0.0061	0.6077	0.0095	0.5203	FALSE	FALSE	FALSE	TRUE	igd	TRUE	igd	2	TRUE	0.000143909	437354	9.23001e-07	446696	TRUE	2.12615e-07	0.000121873	53.3081	101.626	62.9479
SUA	MEGASTROKE_AS	rs647080	11	111609174	A	G	A	G	0.0160121	0.326458	0.00209327	9.60064e-14	0.0055	0.3266	0.0102	0.5903	FALSE	FALSE	FALSE	TRUE	igd	TRUE	igd	2	TRUE	0.000133769	437354	6.50901e-07	446696	TRUE	4.23671e-07	0.000112751	49.3172	101.626	58.5122
SUA	MEGASTROKE_AS	rs6531975	4	88238448	G	A	G	A	-0.0170557	0.808154	0.00239336	1.69981e-12	0.011	0.8184	0.0119	0.356	FALSE	FALSE	FALSE	TRUE	igd	TRUE	igd	2	TRUE	0.000116102	437354	1.91285e-06	446696	TRUE	1.00865e-05	9.02e-05	39.4536	101.626	50.7835
SUA	MEGASTROKE_AS	rs655555	1	234863292	A	C	A	C	-0.0176796	0.370797	0.00200818	3.80014e-19	-0.0239	0.3724	0.0097	0.0140602	FALSE	FALSE	FALSE	TRUE	igd	TRUE	igd	2	TRUE	0.000177187	437354	1.35905e-05	446696	TRUE	6.04475e-06	0.000145848	63.7964	101.626	77.5068
SUA	MEGASTROKE_AS	rs6575900	14	102675350	C	G	C	G	0.0176355	0.204155	0.00243031	1.9002e-14	0.0087	0.2239	0.0111	0.4321	FALSE	TRUE	FALSE	TRUE	igd	TRUE	igd	2	TRUE	0.000120384	437354	1.37525e-06	446696	TRUE	4.09e-06	0.000101063	44.2048	101.626	52.6565
SUA	MEGASTROKE_AS	rs6591182	11	65349756	G	T	G	T	0.0321313	0.483673	0.00197113	1.20005e-62	0.0052	0.4949	0.0094	0.5757	FALSE	FALSE	FALSE	TRUE	igd	TRUE	igd	2	TRUE	0.000607199	437354	6.85079e-07	446696	TRUE	4.21877e-29	0.00051566	225.641	101.626	265.721
SUA	MEGASTROKE_AS	rs6651267	8	87535573	A	G	A	G	-0.011929	0.75841	0.00227653	2.5e-08	-0.0018	0.709	0.0105	0.8655	FALSE	FALSE	FALSE	TRUE	igd	TRUE	igd	2	TRUE	6.27773e-05	437354	6.57895e-08	446696	TRUE	0.000313187	5.21e-05	22.8074	101.626	27.4575
SUA	MEGASTROKE_AS	rs6664244	1	40374386	C	T	C	T	-0.01032	0.390712	0.00198787	2.69998e-08	0.0067	0.3818	0.0095	0.478	FALSE	FALSE	FALSE	TRUE	igd	TRUE	igd	2	TRUE	6.16205e-05	437354	1.1135e-06	446696	TRUE	0.00140227	5.07e-05	22.178	101.626	26.9515
SUA	MEGASTROKE_AS	rs66705636	6	55634724	G	T	G	T	0.0289655	0.0689106	0.00383214	4.70002e-13	0.0333	0.0716	0.0179	0.0633403	FALSE	FALSE	FALSE	TRUE	igd	TRUE	igd	2	TRUE	0.000130615	437354	7.74763e-06	446696	TRUE	4.81819e-05	0.000107664	47.092	101.626	57.132
SUA	MEGASTROKE_AS	rs6685648	1	15825195	C	T	C	T	-0.0242596	0.313369	0.00208587	8.80035e-33	-0.0009	0.3112	0.01	0.9254	FALSE	FALSE	FALSE	TRUE	igd	TRUE	igd	2	TRUE	0.000309191	437354	1.81332e-08	446696	TRUE	2.33355e-16	0.000253266	110.794	101.626	135.267
SUA	MEGASTROKE_AS	rs6694957	1	186508738	A	G	A	G	-0.0155464	0.259713	0.0022108	1.20005e-12	-0.0038	0.2551	0.0106	0.723401	FALSE	FALSE	FALSE	TRUE	igd	TRUE	igd	2	TRUE	0.000113053	437354	2.87704e-07	446696	TRUE	2.07122e-06	9.29e-05	40.6495	101.626	49.4494
SUA	MEGASTROKE_AS	rs6708831	2	9234754	A	C	A	C	0.0134967	0.609022	0.00198251	3.90032e-12	-0.005	0.6065	0.0096	0.6013	FALSE	FALSE	FALSE	TRUE	igd	TRUE	igd	2	TRUE	0.000105961	437354	6.07277e-07	446696	TRUE	7.71855e-06	8.68e-05	37.9437	101.626	46.3473
SUA	MEGASTROKE_AS	rs67611724	20	32308275	T	C	T	C	0.0174764	0.154807	0.00269988	5.69994e-10	-0.0005	0.1485	0.0132	0.9704	FALSE	FALSE	FALSE	TRUE	igd	TRUE	igd	2	TRUE	9.57949e-05	437354	3.21205e-09	446696	TRUE	4.77309e-06	7.99e-05	34.958	101.626	41.9001
SUA	MEGASTROKE_AS	rs6784842	3	185342723	T	C	T	C	0.019702	0.343604	0.00204742	1.9002e-22	0.0044	0.339	0.0097	0.6513	FALSE	FALSE	FALSE	TRUE	igd	TRUE	igd	2	TRUE	0.000211682	437354	4.60629e-07	446696	TRUE	6.98701e-11	0.000175095	76.5917	101.626	92.5991
SUA	MEGASTROKE_AS	rs6822892	4	157734675	G	A	G	A	-0.0125411	0.327649	0.00198015	8.60003e-11	-0.012	0.3374	0.0099	0.2244	FALSE	FALSE	FALSE	TRUE	igd	TRUE	igd	2	TRUE	9.17073e-05	437354	3.28913e-06	446696	TRUE	0.000262889	6.93e-05	30.3087	101.626	40.1121
SUA	MEGASTROKE_AS	rs6861681	5	173362458	A	G	A	G	-0.0118008	0.301984	0.00211833	4.90004e-08	-0.0109	0.3005	0.0103	0.2891	FALSE	FALSE	FALSE	TRUE	igd	TRUE	igd	2	TRUE	7.09535e-05	437354	2.50708e-06	446696	TRUE	0.00130205	5.87e-05	25.6779	101.626	31.0339
SUA	MEGASTROKE_AS	rs686364	21	31587793	G	A	G	A	0.0255604	0.236077	0.00231721	1.39991e-29	0.004	0.2414	0.011	0.718199	FALSE	FALSE	FALSE	TRUE	igd	TRUE	igd	2	TRUE	0.000278133	437354	2.96022e-07	446696	TRUE	3.32918e-14	0.000235651	103.087	101.626	121.676
SUA	MEGASTROKE_AS	rs6965823	7	4703360	A	C	A	C	-0.0170168	0.322184	0.00207952	8.4004e-16	0.0085	0.3194	0.0118	0.4698	FALSE	FALSE	FALSE	TRUE	igd	TRUE	igd	2	TRUE	0.000153085	437354	1.16162e-06	446696	TRUE	1.09647e-07	0.000126474	55.3207	101.626	66.9622
SUA	MEGASTROKE_AS	rs6968865	7	17287269	T	A	T	A	-0.0110553	0.62826	0.00200908	5.69994e-09	0.0042	0.6231	0.0097	0.6617	FALSE	TRUE	FALSE	TRUE	igd	TRUE	igd	2	TRUE	6.92286e-05	437354	4.19706e-07	446696	TRUE	0.000309899	5.71e-05	24.9693	101.626	30.2794
SUA	MEGASTROKE_AS	rs703873	5	72426085	A	G	A	G	-0.0328925	0.418203	0.00197423	5.50047e-64	-0.0052	0.4266	0.0099	0.6004	FALSE	FALSE	FALSE	TRUE	igd	TRUE	igd	2	TRUE	0.000634295	437354	6.17626e-07	446696	TRUE	1.8149e-30	0.000526481	230.379	101.626	277.586
SUA	MEGASTROKE_AS	rs7081609	10	88939962	C	T	C	T	0.0336554	0.841106	0.00273758	1.9002e-36	0.014	0.8416	0.0135	0.3011	FALSE	FALSE	FALSE	TRUE	igd	TRUE	igd	2	TRUE	0.000345458	437354	2.40756e-06	446696	TRUE	1.15689e-15	0.000302759	132.453	101.626	151.139
SUA	MEGASTROKE_AS	rs7089424	10	63752159	G	T	G	T	0.0109962	0.341588	0.00205397	7.19996e-09	-0.0095	0.3224	0.0099	0.3342	FALSE	FALSE	FALSE	TRUE	igd	TRUE	igd	2	TRUE	6.55296e-05	437354	2.06142e-06	446696	TRUE	0.00174478	5.44e-05	23.7887	101.626	28.6614
SUA	MEGASTROKE_AS	rs7188811	16	4654871	G	A	G	A	0.0144207	0.805528	0.00246484	2.69998e-08	0.0073	0.8067	0.0118	0.5373	FALSE	FALSE	FALSE	TRUE	igd	TRUE	igd	2	TRUE	7.82582e-05	437354	8.56784e-07	446696	TRUE	0.000196414	6.52e-05	28.497	101.626	34.2291
SUA	MEGASTROKE_AS	rs7190307	16	68218336	A	G	A	G	-0.0143126	0.453718	0.00196246	4.10015e-15	-0.0016	0.4666	0.0093	0.8602	FALSE	FALSE	FALSE	TRUE	igd	TRUE	igd	2	TRUE	0.000121605	437354	6.62619e-08	446696	TRUE	4.12442e-07	0.000101548	44.4166	101.626	53.1907
SUA	MEGASTROKE_AS	rs72683923	14	50735947	C	T	C	T	-0.0635936	0.0197102	0.00723117	4.30031e-19	-0.0305	0.0217	0.0386	0.4297	FALSE	FALSE	FALSE	TRUE	igd	TRUE	igd	2	TRUE	0.000176808	437354	1.3977e-06	446696	TRUE	1.23101e-08	0.00015628	68.3599	101.626	77.341
SUA	MEGASTROKE_AS	rs72692842	1	149992890	T	C	T	C	-0.0187537	0.0924789	0.0033397	4.79999e-09	0.0077	0.0872	0.0175	0.6615	FALSE	FALSE	FALSE	TRUE	igd	TRUE	igd	2	TRUE	7.20936e-05	437354	4.33406e-07	446696	TRUE	0.000231348	5.9e-05	25.8202	101.626	31.5325
SUA	MEGASTROKE_AS	rs72813185	5	176739110	A	C	A	C	0.0252782	0.220394	0.00236801	6.00067e-28	-0.0093	0.2443	0.0108	0.3926	FALSE	FALSE	FALSE	TRUE	igd	TRUE	igd	2	TRUE	0.000260484	437354	1.66e-06	446696	TRUE	2.9092e-12	0.000219582	96.0558	101.626	113.953
SUA	MEGASTROKE_AS	rs72923454	2	176984544	T	C	T	C	0.0768086	0.0249134	0.00621307	1.20005e-35	0.0254	0.0271	0.0306	0.406	FALSE	FALSE	FALSE	TRUE	igd	TRUE	igd	2	TRUE	0.000349321	437354	1.54246e-06	446696	TRUE	2.33949e-16	0.000286633	125.395	101.626	152.83
SUA	MEGASTROKE_AS	rs7302925	12	56861458	G	A	G	A	-0.0321435	0.80126	0.00243342	5.00035e-40	-0.0072	0.8006	0.0119	0.546	FALSE	FALSE	FALSE	TRUE	igd	TRUE	igd	2	TRUE	0.000398793	437354	8.19522e-07	446696	TRUE	3.15018e-19	0.00032906	143.962	101.626	174.483
SUA	MEGASTROKE_AS	rs731146	9	119094545	C	A	C	A	0.0156682	0.230508	0.00233207	2.70023e-13	-0.0006	0.2317	0.0112	0.957	FALSE	FALSE	FALSE	TRUE	igd	TRUE	igd	2	TRUE	0.0001032	437354	6.42475e-09	446696	TRUE	2.15815e-06	8.71e-05	38.0914	101.626	45.1393
SUA	MEGASTROKE_AS	rs73234156	8	32425102	G	A	G	A	0.0253247	0.0865943	0.00346611	3.29989e-14	0.0027	0.0881	0.0165	0.8692	FALSE	FALSE	FALSE	TRUE	igd	TRUE	igd	2	TRUE	0.000122045	437354	5.99445e-08	446696	TRUE	3.80614e-07	0.000101455	44.3759	101.626	53.3831
SUA	MEGASTROKE_AS	rs73488277	7	155665303	T	G	T	G	0.0166831	0.132545	0.00288182	3.50002e-10	0.0016	0.1333	0.014	0.9085	FALSE	FALSE	FALSE	TRUE	igd	TRUE	igd	2	TRUE	7.66223e-05	437354	2.92398e-08	446696	TRUE	5.4688e-05	6.4e-05	27.9932	101.626	33.5135
SUA	MEGASTROKE_AS	rs738408	22	44324730	T	C	T	C	-0.0204849	0.208209	0.00245449	4.30031e-17	-0.0142	0.2279	0.011	0.1978	FALSE	FALSE	FALSE	TRUE	igd	TRUE	igd	2	TRUE	0.000159237	437354	3.73061e-06	446696	TRUE	5.05019e-07	0.000138359	60.52	101.626	69.6539
SUA	MEGASTROKE_AS	rs7406228	17	79766825	A	C	A	C	0.0172391	0.170392	0.00267788	3.2e-10	0.0029	0.1711	0.0162	0.859	FALSE	FALSE	FALSE	TRUE	igd	TRUE	igd	2	TRUE	9.4749e-05	437354	7.17391e-08	446696	TRUE	8.58439e-06	8.4e-05	36.7493	101.626	41.4426
SUA	MEGASTROKE_AS	rs74397112	12	133094111	T	C	T	C	0.0271776	0.141416	0.00278733	7.29962e-23	0.0097	0.1457	0.0147	0.5105	FALSE	FALSE	FALSE	TRUE	igd	TRUE	igd	2	TRUE	0.00021733	437354	9.74761e-07	446696	TRUE	1.00279e-10	0.000179363	78.459	101.626	95.0704
SUA	MEGASTROKE_AS	rs7451021	6	130381246	C	T	C	T	0.0164157	0.68554	0.00211326	1.29987e-14	0.0191	0.6989	0.0099	0.0541203	FALSE	FALSE	FALSE	TRUE	igd	TRUE	igd	2	TRUE	0.00013795	437354	8.33264e-06	446696	TRUE	3.11902e-05	0.000116184	50.8193	101.626	60.3411
SUA	MEGASTROKE_AS	rs75406471	10	5257647	A	G	A	G	-0.0188758	0.154303	0.00269679	7.10068e-12	0.0223	0.1593	0.0133	0.0947305	FALSE	FALSE	FALSE	TRUE	igd	TRUE	igd	2	TRUE	0.000112005	437354	6.29352e-06	446696	TRUE	0.000147073	9.3e-05	40.6725	101.626	48.991
SUA	MEGASTROKE_AS	rs7564166	2	177787845	T	C	T	C	0.0114986	0.364934	0.00200922	2.80001e-09	0.0003	0.3638	0.0096	0.9791	FALSE	FALSE	FALSE	TRUE	igd	TRUE	igd	2	TRUE	7.48809e-05	437354	2.1862e-09	446696	TRUE	5.20994e-05	6.13e-05	26.8047	101.626	32.7518
SUA	MEGASTROKE_AS	rs7586329	2	158759642	C	T	C	T	0.0658373	0.992359	0.0111197	8.79995e-10	-0.0657	0.9883	0.0846	0.4376	FALSE	FALSE	FALSE	TRUE	igd	TRUE	igd	2	TRUE	8.01479e-05	437354	1.35014e-06	446696	TRUE	0.000249864	6.57e-05	28.751	101.626	35.0556
SUA	MEGASTROKE_AS	rs76057237	10	104678350	A	G	A	G	0.0235029	0.0556081	0.00424808	2.99999e-08	0.0018	0.0534	0.0203	0.9301	FALSE	FALSE	FALSE	TRUE	igd	TRUE	igd	2	TRUE	6.99836e-05	437354	1.76012e-08	446696	TRUE	0.000108687	5.8e-05	25.3758	101.626	30.6096
SUA	MEGASTROKE_AS	rs7629369	3	121566282	C	T	C	T	0.0133662	0.293285	0.00213409	5.1e-10	0.014	0.2839	0.0101	0.1652	FALSE	FALSE	FALSE	TRUE	igd	TRUE	igd	2	TRUE	8.96851e-05	437354	4.30132e-06	446696	TRUE	0.000506956	7.41e-05	32.3924	101.626	39.2275
SUA	MEGASTROKE_AS	rs76358556	3	126014827	G	A	G	A	-0.0258653	0.203876	0.00241396	8.4004e-28	-0.0084	0.1969	0.0116	0.4726	FALSE	FALSE	FALSE	TRUE	igd	TRUE	igd	2	TRUE	0.00026244	437354	1.1739e-06	446696	TRUE	1.18745e-12	0.000217176	95.003	101.626	114.809
SUA	MEGASTROKE_AS	rs77542162	17	67081278	G	A	G	A	-0.0640761	0.0227008	0.0066911	7.10068e-22	0.0042	0.0223	0.0357	0.906	FALSE	FALSE	FALSE	TRUE	igd	TRUE	igd	2	TRUE	0.00020964	437354	3.0985e-08	446696	TRUE	1.76597e-11	0.000182176	79.6895	101.626	91.7059
SUA	MEGASTROKE_AS	rs7826700	8	102703451	T	C	T	C	-0.0116238	0.651689	0.00206225	9.90011e-09	-0.0003	0.6437	0.0096	0.9715	FALSE	FALSE	FALSE	TRUE	igd	TRUE	igd	2	TRUE	7.26358e-05	437354	2.1862e-09	446696	TRUE	6.76073e-05	6.13e-05	26.8282	101.626	31.7697
SUA	MEGASTROKE_AS	rs7893954	10	104318966	G	A	G	A	-0.020078	0.287315	0.0021491	6.59933e-22	0.0157	0.3078	0.0101	0.1189	FALSE	FALSE	FALSE	TRUE	igd	TRUE	igd	2	TRUE	0.000199531	437354	5.40934e-06	446696	TRUE	2.89949e-08	0.000165092	72.2154	101.626	87.2826
SUA	MEGASTROKE_AS	rs7953751	12	66383817	C	T	C	T	0.0172502	0.100962	0.00322653	2.5e-08	-0.0101	0.0981	0.0164	0.54	FALSE	FALSE	FALSE	TRUE	igd	TRUE	igd	2	TRUE	6.53518e-05	437354	8.49072e-07	446696	TRUE	0.000759469	5.4e-05	23.627	101.626	28.5836
SUA	MEGASTROKE_AS	rs79744561	4	89283562	A	G	A	G	0.0566221	0.0351152	0.00505422	3.40017e-31	-0.0156	0.039	0.0267	0.5604	FALSE	FALSE	FALSE	TRUE	igd	TRUE	igd	2	TRUE	0.000286885	437354	7.64216e-07	446696	TRUE	4.28377e-14	0.000217256	95.0382	101.626	125.506
SUA	MEGASTROKE_AS	rs79822587	4	146686414	T	C	T	C	-0.0195065	0.13727	0.00271665	1.59993e-13	0.0034	0.1437	0.0134	0.7994	FALSE	FALSE	FALSE	TRUE	igd	TRUE	igd	2	TRUE	0.000117872	437354	1.44125e-07	446696	TRUE	8.4162e-07	9.01e-05	39.4194	101.626	51.5574
SUA	MEGASTROKE_AS	rs80152199	17	7749621	G	A	G	A	0.0244087	0.0738282	0.00380446	2.1e-10	-0.0126	0.0721	0.0179	0.4819	FALSE	FALSE	FALSE	TRUE	igd	TRUE	igd	2	TRUE	9.4109e-05	437354	1.10924e-06	446696	TRUE	4.79518e-05	8.15e-05	35.6369	101.626	41.1626
SUA	MEGASTROKE_AS	rs8030680	15	51095313	G	C	G	C	-0.0150105	0.594015	0.00198707	4.40048e-15	0.0047	0.5895	0.0095	0.6179	FALSE	TRUE	FALSE	TRUE	igd	TRUE	igd	2	TRUE	0.00013046	437354	5.47946e-07	446696	TRUE	5.12444e-07	0.000108675	47.5342	101.626	57.0642
SUA	MEGASTROKE_AS	rs807628	2	15778300	G	A	G	A	-0.0175081	0.20294	0.00240546	1.9002e-13	0.0005	0.1811	0.0122	0.9643	FALSE	FALSE	FALSE	TRUE	igd	TRUE	igd	2	TRUE	0.000121115	437354	3.76019e-09	446696	TRUE	2.67735e-07	9.92e-05	43.3751	101.626	52.9763
SUA	MEGASTROKE_AS	rs8101881	19	33364628	T	C	T	C	-0.022576	0.603005	0.00199716	5.50047e-31	0.0059	0.6082	0.0095	0.5384	FALSE	FALSE	FALSE	TRUE	igd	TRUE	igd	2	TRUE	0.000292086	437354	8.63468e-07	446696	TRUE	3.0058e-14	0.000244023	106.75	101.626	127.782
SUA	MEGASTROKE_AS	rs8121509	20	62712053	C	T	C	T	-0.0166345	0.452539	0.00196409	1.50003e-17	-0.0159	0.4565	0.0107	0.1373	FALSE	FALSE	FALSE	TRUE	igd	TRUE	igd	2	TRUE	0.000163981	437354	4.94327e-06	446696	TRUE	6.52746e-07	0.000137107	59.9721	101.626	71.7293
SUA	MEGASTROKE_AS	rs848471	7	77594550	A	C	A	C	0.0150876	0.558258	0.00195882	5.10035e-15	-0.0122	0.5681	0.0093	0.1876	FALSE	FALSE	FALSE	TRUE	igd	TRUE	igd	2	TRUE	0.000135632	437354	3.85249e-06	446696	TRUE	5.3063e-06	0.000112273	49.1082	101.626	59.3268
SUA	MEGASTROKE_AS	rs8565	7	75630274	C	T	C	T	0.0146835	0.724968	0.00222514	1.29987e-11	-0.0074	0.7391	0.0113	0.5131	FALSE	FALSE	FALSE	TRUE	igd	TRUE	igd	2	TRUE	9.95566e-05	437354	9.60055e-07	446696	TRUE	2.33657e-05	8.6e-05	37.6062	101.626	43.5456
SUA	MEGASTROKE_AS	rs881858	6	43806609	A	G	A	G	0.0428496	0.693778	0.00210513	4.10015e-95	0.0152	0.6975	0.0104	0.1428	FALSE	FALSE	FALSE	TRUE	igd	TRUE	igd	2	TRUE	0.000946441	437354	4.78199e-06	446696	TRUE	3.59109e-41	0.000780154	341.468	101.626	414.32
SUA	MEGASTROKE_AS	rs883247	11	119217254	T	C	T	C	-0.0185185	0.573764	0.00198937	5.79963e-23	0.0007	0.5933	0.0094	0.9425	FALSE	FALSE	FALSE	TRUE	igd	TRUE	igd	2	TRUE	0.00019809	437354	1.24145e-08	446696	TRUE	5.22616e-11	0.000167736	73.3718	101.626	86.6524
SUA	MEGASTROKE_AS	rs884546	9	32987451	A	G	A	G	0.016693	0.223773	0.00236114	1.20005e-11	-0.0045	0.2256	0.0111	0.6848	FALSE	FALSE	FALSE	TRUE	igd	TRUE	igd	2	TRUE	0.000114273	437354	3.67933e-07	446696	TRUE	2.1344e-06	9.68e-05	42.3417	101.626	49.9833
SUA	MEGASTROKE_AS	rs894680	17	19440538	A	G	A	G	-0.0140241	0.386541	0.00200413	2.19989e-12	-0.0072	0.3969	0.01	0.472	FALSE	FALSE	FALSE	TRUE	igd	TRUE	igd	2	TRUE	0.000111949	437354	1.16052e-06	446696	TRUE	7.90991e-06	9.33e-05	40.7974	101.626	48.9664
SUA	MEGASTROKE_AS	rs911353	20	17681410	T	C	T	C	-0.0158015	0.148649	0.00274961	5.19996e-09	0.0149	0.153	0.0127	0.2399	FALSE	FALSE	FALSE	TRUE	igd	TRUE	igd	2	TRUE	7.55076e-05	437354	3.08144e-06	446696	TRUE	0.00111503	6.32e-05	27.6411	101.626	33.0259
SUA	MEGASTROKE_AS	rs9297949	8	95969445	C	A	C	A	0.0250222	0.529582	0.00195298	4.30031e-39	-0.0028	0.5136	0.0091	0.757699	FALSE	FALSE	FALSE	TRUE	igd	TRUE	igd	2	TRUE	0.000375199	437354	2.11945e-07	446696	TRUE	6.08779e-19	0.000311959	136.479	101.626	164.155
SUA	MEGASTROKE_AS	rs932768	13	72347501	C	T	C	T	-0.0254347	0.381138	0.00200954	1.80011e-39	0.0108	0.391	0.0095	0.2552	FALSE	FALSE	FALSE	TRUE	igd	TRUE	igd	2	TRUE	0.000366159	437354	2.89327e-06	446696	TRUE	2.46811e-16	0.000305182	133.513	101.626	160.199
SUA	MEGASTROKE_AS	rs9330813	22	46364161	A	G	A	G	0.0124788	0.315344	0.00210786	3.40001e-09	-0.0063	0.3136	0.0124	0.6123	FALSE	FALSE	FALSE	TRUE	igd	TRUE	igd	2	TRUE	8.01302e-05	437354	5.77866e-07	446696	TRUE	0.000117728	6.72e-05	29.4099	101.626	35.0479
SUA	MEGASTROKE_AS	rs9380102	6	28951014	A	C	A	C	-0.0536593	0.0807199	0.00510836	2.39994e-27	0.0093	0.0852	0.0229	0.684499	FALSE	FALSE	FALSE	TRUE	igd	TRUE	igd	2	TRUE	0.000252224	437354	3.6922e-07	446696	TRUE	6.93171e-13	0.000427315	186.967	101.626	110.338
SUA	MEGASTROKE_AS	rs946711	10	21806832	C	A	C	A	-0.0119942	0.326769	0.00208656	1.40001e-08	-0.0071	0.33	0.0095	0.4558	FALSE	FALSE	FALSE	TRUE	igd	TRUE	igd	2	TRUE	7.55469e-05	437354	1.25043e-06	446696	TRUE	0.000370338	6.33e-05	27.6845	101.626	33.0431
SUA	MEGASTROKE_AS	rs9549092	13	40754324	C	T	C	T	-0.0163958	0.180969	0.00253711	4.19952e-11	0.0132	0.1822	0.0121	0.275	FALSE	FALSE	FALSE	TRUE	igd	TRUE	igd	2	TRUE	9.54804e-05	437354	2.66419e-06	446696	TRUE	0.000130082	7.97e-05	34.855	101.626	41.7625
SUA	MEGASTROKE_AS	rs963837	11	30749090	C	T	C	T	-0.0308558	0.453194	0.0019493	6.4003e-57	0.0014	0.4473	0.0093	0.8789	FALSE	FALSE	FALSE	TRUE	igd	TRUE	igd	2	TRUE	0.00057258	437354	5.07318e-08	446696	TRUE	7.58054e-29	0.000471869	206.47	101.626	250.563
SUA	MEGASTROKE_AS	rs964707	7	33236298	C	T	C	T	0.0159428	0.84714	0.00270578	1.7e-08	-0.0049	0.8441	0.0121	0.6831	FALSE	FALSE	FALSE	TRUE	igd	TRUE	igd	2	TRUE	7.93741e-05	437354	3.67123e-07	446696	TRUE	9.48401e-05	6.58e-05	28.7917	101.626	34.7172
SUA	MEGASTROKE_AS	rs9660710	1	1099342	C	A	C	A	0.0246664	0.933022	0.00387427	1.79999e-10	-0.0255	0.9306	0.0183	0.1627	FALSE	FALSE	FALSE	TRUE	igd	TRUE	igd	2	TRUE	9.26745e-05	437354	4.34677e-06	446696	TRUE	0.000391853	7.6e-05	33.2606	101.626	40.5351
SUA	MEGASTROKE_AS	rs9877741	3	71195778	A	C	A	C	0.0101453	0.497053	0.00194791	3.59998e-08	0.0072	0.4806	0.0091	0.4291	FALSE	FALSE	FALSE	TRUE	igd	TRUE	igd	2	TRUE	6.20203e-05	437354	1.40143e-06	446696	TRUE	0.00165698	5.15e-05	22.5081	101.626	27.1264
SUA	MEGASTROKE_AS	rs9899415	17	59164245	C	T	C	T	0.0166402	0.169872	0.00260101	2.29985e-11	-0.0044	0.1814	0.0126	0.725499	FALSE	FALSE	FALSE	TRUE	igd	TRUE	igd	2	TRUE	9.35753e-05	437354	2.72995e-07	446696	TRUE	1.6932e-05	7.81e-05	34.1569	101.626	40.9292
SUA	MEGASTROKE_AS	rs9907597	17	59435497	C	A	C	A	0.014501	0.715598	0.00216699	6.4998e-12	-0.021	0.7075	0.0105	0.0453795	FALSE	FALSE	FALSE	TRUE	igd	TRUE	igd	2	TRUE	0.000102378	437354	8.9546e-06	446696	TRUE	0.000808327	8.56e-05	37.4366	101.626	44.7798
SUA	MEGASTROKE_AS	rs9988963	12	122991478	G	C	G	C	-0.0130891	0.725034	0.00222237	1.40001e-09	-0.0023	0.7405	0.0103	0.8211	FALSE	TRUE	FALSE	TRUE	igd	TRUE	igd	2	TRUE	7.93088e-05	437354	1.11627e-07	446696	TRUE	5.59016e-05	6.83e-05	29.8777	101.626	34.6886
SUA	MEGASTROKE_AS	rs9997843	4	128134605	A	C	A	C	0.0111519	0.599451	0.0018968	2e-09	-0.0052	0.6019	0.0094	0.5811	FALSE	FALSE	FALSE	TRUE	igd	TRUE	igd	2	TRUE	7.90295e-05	437354	6.85079e-07	446696	TRUE	0.000150608	5.97e-05	26.1213	101.626	34.5664
SUA	Finngen_IS	rs10109414	8	23751151	T	C	T	C	0.0335927	0.413917	0.00197891	5.90065e-70	0.0021	0.4584	0.0151	0.8871	FALSE	FALSE	FALSE	TRUE	textfile	TRUE	igd	2	TRUE	0.000658447	437354	9.09013e-08	212774	TRUE	8.29764e-22	0.00054751	239.586	89.9402	288.163
SUA	Finngen_IS	rs10142834	14	60734963	G	A	G	A	0.0145452	0.35271	0.00205105	1.20005e-12	0.0006	0.2767	0.0168	0.972	FALSE	FALSE	FALSE	TRUE	textfile	TRUE	igd	2	TRUE	0.000114976	437354	5.99473e-09	212774	TRUE	5.63493e-05	9.6602e-05	42.2532	89.9402	50.2906
SUA	Finngen_IS	rs10204284	2	183036519	T	C	T	C	-0.0156064	0.172553	0.00256344	7.79992e-10	-0.0273	0.1353	0.022	0.2146	FALSE	FALSE	FALSE	TRUE	textfile	TRUE	igd	2	TRUE	8.47405e-05	437354	7.23706e-06	212774	TRUE	0.0136998	6.95502e-05	30.42	89.9402	37.0646
SUA	Finngen_IS	rs10205233	2	227614005	T	C	T	C	0.0259154	0.0457185	0.00464037	1.29999e-08	0.0726	0.02355	0.0496	0.1437	FALSE	FALSE	FALSE	TRUE	textfile	TRUE	igd	2	TRUE	7.13097e-05	437354	1.00691e-05	212774	TRUE	0.04611	5.86023e-05	25.6313	89.9402	31.1897
SUA	Finngen_IS	rs10224002	7	151415041	G	A	G	A	0.0361004	0.289008	0.00214381	2.49977e-66	-0.0089	0.2343	0.0178	0.6174	FALSE	FALSE	FALSE	TRUE	textfile	TRUE	igd	2	TRUE	0.000647946	437354	1.17497e-06	212774	TRUE	2.90631e-20	0.000535585	234.365	89.9402	283.564
SUA	Finngen_IS	rs10276670	7	30956489	G	A	G	A	0.0132757	0.234071	0.00229809	4.30002e-09	-0.0297	0.164	0.0204	0.1451	FALSE	FALSE	FALSE	TRUE	textfile	TRUE	igd	2	TRUE	7.62986e-05	437354	9.96171e-06	212774	TRUE	0.0347998	6.31947e-05	27.6401	89.9402	33.3719
SUA	Finngen_IS	rs10462921	5	159498320	G	A	G	A	0.0102934	0.594449	0.00198172	3.40001e-08	-0.0211	0.6785	0.0161	0.1901	FALSE	FALSE	FALSE	TRUE	textfile	TRUE	igd	2	TRUE	6.16844e-05	437354	8.07226e-06	212774	TRUE	0.0578871	5.10867e-05	22.344	89.9402	26.9795
SUA	Finngen_IS	rs1047891	2	211540507	A	C	A	C	-0.0402025	0.313356	0.00213241	6.09958e-85	-0.0256	0.3235	0.0162	0.1124	FALSE	FALSE	FALSE	TRUE	textfile	TRUE	igd	2	TRUE	0.000812046	437354	1.17363e-05	212774	TRUE	2.35641e-21	0.000695514	304.396	89.9402	355.439
SUA	Finngen_IS	rs1048046	11	2924591	A	G	A	G	0.0156318	0.173996	0.00256433	2.5e-10	0.0253	0.2958	0.0165	0.1256	FALSE	FALSE	FALSE	TRUE	textfile	TRUE	igd	2	TRUE	8.49576e-05	437354	1.10498e-05	212774	TRUE	0.0257704	7.02376e-05	30.7207	89.9402	37.1595
SUA	Finngen_IS	rs1051775	6	52658962	C	T	C	T	-0.0145921	0.423965	0.00197336	7.59976e-14	-0.0009	0.4363	0.0152	0.9519	FALSE	FALSE	FALSE	TRUE	textfile	TRUE	igd	2	TRUE	0.000125008	437354	1.64772e-08	212774	TRUE	2.89421e-05	0.000104003	45.4905	89.9402	54.6793
SUA	Finngen_IS	rs10579377	2	113953974	G	GACA	G	GACA	-0.0114502	0.467979	0.00198469	4.60002e-10	-0.0122	0.4145	0.0153	0.4239	FALSE	FALSE	FALSE	TRUE	textfile	TRUE	igd	2	TRUE	7.60986e-05	437354	2.98828e-06	212774	TRUE	0.00813441	6.52847e-05	28.5542	89.9402	33.2844
SUA	Finngen_IS	rs1061157	2	203421199	A	G	A	G	0.0284538	0.118538	0.00299343	1.69981e-20	0.0359	0.1224	0.023	0.1183	FALSE	FALSE	FALSE	TRUE	textfile	TRUE	igd	2	TRUE	0.000206548	437354	1.14502e-05	212774	TRUE	3.21781e-05	0.000169189	74.0076	89.9402	90.3529
SUA	Finngen_IS	rs1062062	2	101627925	T	C	T	C	0.0260687	0.139258	0.00282636	3.29989e-20	-0.024	0.1489	0.0212	0.2563	FALSE	FALSE	FALSE	TRUE	textfile	TRUE	igd	2	TRUE	0.000194477	437354	6.02329e-06	212774	TRUE	1.37472e-05	0.000162915	71.2629	89.9402	85.0714
SUA	Finngen_IS	rs10739971	9	96937680	A	G	A	G	0.0136637	0.318505	0.00209289	6.59933e-12	0.021	0.3243	0.0161	0.1921	FALSE	FALSE	FALSE	TRUE	textfile	TRUE	igd	2	TRUE	9.74474e-05	437354	7.99593e-06	212774	TRUE	0.00769808	8.10486e-05	35.4496	89.9402	42.623
SUA	Finngen_IS	rs10758189	9	33125804	C	T	C	T	-0.0277809	0.314978	0.00210184	3.59998e-41	0.0057	0.2611	0.0171	0.7385	FALSE	FALSE	FALSE	TRUE	textfile	TRUE	igd	2	TRUE	0.00039929	437354	5.22207e-07	212774	TRUE	3.15651e-13	0.000333048	145.708	89.9402	174.7
SUA	Finngen_IS	rs1076160	9	135776034	T	C	T	C	-0.0109825	0.495218	0.00196129	9.29994e-09	-0.0122	0.5288	0.0151	0.4182	FALSE	FALSE	FALSE	TRUE	textfile	TRUE	igd	2	TRUE	7.16897e-05	437354	3.06796e-06	212774	TRUE	0.0110619	6.03021e-05	26.3749	89.9402	31.3559
SUA	Finngen_IS	rs10832246	11	14380828	A	G	A	G	0.0121005	0.336792	0.00208377	5.80003e-10	0.0011	0.3728	0.0155	0.9415	FALSE	FALSE	FALSE	TRUE	textfile	TRUE	igd	2	TRUE	7.70979e-05	437354	2.36705e-08	212774	TRUE	0.00109912	6.54106e-05	28.6093	89.9402	33.7215
SUA	Finngen_IS	rs10869148	9	74834384	T	C	T	C	-0.0117416	0.315745	0.00212284	5.80003e-09	-0.0043	0.3111	0.0162	0.7909	FALSE	FALSE	FALSE	TRUE	textfile	TRUE	igd	2	TRUE	6.99453e-05	437354	3.31125e-07	212774	TRUE	0.00321404	5.95716e-05	26.0553	89.9402	30.5929
SUA	Finngen_IS	rs10900862	5	138732579	T	C	T	C	0.0127913	0.669373	0.00209497	3.50002e-10	-0.0035	0.6928	0.0163	0.8321	FALSE	FALSE	FALSE	TRUE	textfile	TRUE	igd	2	TRUE	8.52326e-05	437354	2.16694e-07	212774	TRUE	0.000910523	7.24212e-05	31.6759	89.9402	37.2798
SUA	Finngen_IS	rs10923893	1	120267220	T	C	T	C	0.0531802	0.0221885	0.0065762	2.80027e-16	-0.084	0.02064	0.0528	0.1118	FALSE	FALSE	FALSE	TRUE	textfile	TRUE	igd	2	TRUE	0.000149504	437354	1.18952e-05	212774	TRUE	0.000895904	0.000122719	53.6781	89.9402	65.3958
SUA	Finngen_IS	rs11042751	11	2149864	C	T	C	T	0.025872	0.24293	0.00226677	1.39991e-31	0.0116	0.2072	0.0187	0.5357	FALSE	FALSE	FALSE	TRUE	textfile	TRUE	igd	2	TRUE	0.000297773	437354	1.8085e-06	212774	TRUE	1.7398e-09	0.000246211	107.707	89.9402	130.27
SUA	Finngen_IS	rs11045893	12	21392819	C	T	C	T	0.0168992	0.185806	0.00249709	3.10027e-13	0.055	0.1314	0.0222	0.01328	FALSE	FALSE	FALSE	TRUE	textfile	TRUE	igd	2	TRUE	0.00010471	437354	2.88465e-05	212774	TRUE	0.0658376	8.64072e-05	37.7936	89.9402	45.7998
SUA	Finngen_IS	rs11056396	12	15344407	C	T	C	T	-0.0228554	0.121511	0.0029785	1.29987e-15	0.0122	0.08627	0.0269	0.6496	FALSE	FALSE	FALSE	TRUE	textfile	TRUE	igd	2	TRUE	0.000134615	437354	9.66719e-07	212774	TRUE	5.87525e-05	0.000111522	48.7797	89.9402	58.882
SUA	Finngen_IS	rs11078597	17	1618363	C	T	C	T	0.0152339	0.186155	0.00250459	2.39999e-09	0.0123	0.1893	0.0193	0.5245	FALSE	FALSE	FALSE	TRUE	textfile	TRUE	igd	2	TRUE	8.45826e-05	437354	1.90889e-06	212774	TRUE	0.00310785	7.03183e-05	30.756	89.9402	36.9955
SUA	Finngen_IS	rs111239279	7	155670175	C	T	C	T	-0.0580654	0.0174641	0.00746214	4.90004e-14	0.1124	0.008524	0.0846	0.184	FALSE	FALSE	FALSE	TRUE	textfile	TRUE	igd	2	TRUE	0.000138426	437354	8.2961e-06	212774	TRUE	0.000774514	0.000115707	50.6105	89.9402	60.5492
SUA	Finngen_IS	rs111642750	1	29320013	A	G	A	G	0.0270219	0.0503865	0.00445119	1.6e-09	-0.0281	0.02318	0.0505	0.5782	FALSE	FALSE	FALSE	TRUE	textfile	TRUE	igd	2	TRUE	8.42581e-05	437354	1.45517e-06	212774	TRUE	0.00255701	6.98752e-05	30.5622	89.9402	36.8536
SUA	Finngen_IS	rs11169927	12	52249665	G	A	G	A	-0.0169077	0.252948	0.00225905	2.19989e-14	-0.0177	0.2734	0.0169	0.2954	FALSE	FALSE	FALSE	TRUE	textfile	TRUE	igd	2	TRUE	0.000128065	437354	5.15533e-06	212774	TRUE	0.00062026	0.000108039	47.2562	89.9402	56.0167
SUA	Finngen_IS	rs11181388	12	42642541	A	C	A	C	0.0169848	0.205739	0.00240472	9.30037e-13	0.0078	0.1543	0.0209	0.7081	FALSE	FALSE	FALSE	TRUE	textfile	TRUE	igd	2	TRUE	0.000114054	437354	6.54609e-07	212774	TRUE	0.000188089	9.42824e-05	41.2385	89.9402	49.8875
SUA	Finngen_IS	rs11264341	1	155151493	T	C	T	C	-0.0412798	0.427657	0.00195393	1.49968e-101	0.0065	0.4782	0.0151	0.6657	FALSE	FALSE	FALSE	TRUE	textfile	TRUE	igd	2	TRUE	0.00101949	437354	8.70879e-07	212774	TRUE	8.84071e-32	0.000834175	365.133	89.9402	446.331
SUA	Finngen_IS	rs114158982	4	10974887	G	C	G	C	0.0690801	0.0170682	0.00718375	1.9002e-22	-0.0186	0.02714	0.0472	0.6935	FALSE	TRUE	FALSE	TRUE	textfile	TRUE	igd	2	TRUE	0.000211388	437354	7.29839e-07	212774	TRUE	2.24485e-07	0.000160121	70.0402	89.9402	92.4706
SUA	Finngen_IS	rs114165349	1	27021913	C	G	C	G	0.106467	0.0236369	0.00641145	7.00003e-63	-0.0231	0.03744	0.04	0.5638	FALSE	TRUE	FALSE	TRUE	textfile	TRUE	igd	2	TRUE	0.000630105	437354	1.56743e-06	212774	TRUE	1.79373e-19	0.000523193	228.939	89.9402	275.751
SUA	Finngen_IS	rs114877749	1	147309666	T	C	T	C	-0.0672048	0.0162484	0.00766969	1.10002e-19	0.0435	0.04746	0.0358	0.2241	FALSE	FALSE	FALSE	TRUE	textfile	TRUE	igd	2	TRUE	0.000175524	437354	6.93897e-06	212774	TRUE	5.91806e-05	0.000144387	63.1569	89.9402	76.7794
SUA	Finngen_IS	rs116215838	1	119136725	T	G	T	G	-0.0632339	0.0145978	0.00806773	2.70023e-15	0.0167	0.02184	0.0518	0.7473	FALSE	FALSE	FALSE	TRUE	textfile	TRUE	igd	2	TRUE	0.000140445	437354	4.88493e-07	212774	TRUE	2.44975e-05	0.000115035	50.3167	89.9402	61.4324
SUA	Finngen_IS	rs11630969	15	39291535	T	C	T	C	-0.0147208	0.42811	0.00197231	8.99912e-14	-0.0171	0.3923	0.0153	0.2651	FALSE	FALSE	FALSE	TRUE	textfile	TRUE	igd	2	TRUE	0.000127358	437354	5.87073e-06	212774	TRUE	0.000799143	0.000106111	46.4128	89.9402	55.7073
SUA	Finngen_IS	rs1165196	6	25813150	A	G	A	G	0.0888114	0.565884	0.00213787	1e-200	-0.0021	0.6278	0.0156	0.8951	FALSE	FALSE	FALSE	TRUE	textfile	TRUE	igd	2	TRUE	0.00393037	437354	8.51677e-08	212774	TRUE	1.51649e-123	0.00387526	1701.45	89.9402	1725.74
SUA	Finngen_IS	rs11655704	17	47448172	C	T	C	T	-0.0119902	0.314338	0.0020988	3.50002e-09	-0.0055	0.2726	0.0169	0.7441	FALSE	FALSE	FALSE	TRUE	textfile	TRUE	igd	2	TRUE	7.46186e-05	437354	4.9778e-07	212774	TRUE	0.00268856	6.19712e-05	27.1049	89.9402	32.637
SUA	Finngen_IS	rs11666281	19	18234588	T	C	T	C	0.0125217	0.254042	0.00224142	3.40001e-08	0.018	0.262	0.0171	0.2928	FALSE	FALSE	FALSE	TRUE	textfile	TRUE	igd	2	TRUE	7.13539e-05	437354	5.20758e-06	212774	TRUE	0.0196724	5.9426e-05	25.9916	89.9402	31.209
SUA	Finngen_IS	rs11672660	19	46180184	T	C	T	C	0.0198803	0.193554	0.00248462	7.89951e-16	-0.0039	0.257	0.0173	0.8226	FALSE	FALSE	FALSE	TRUE	textfile	TRUE	igd	2	TRUE	0.000146363	437354	2.38848e-07	212774	TRUE	1.12099e-05	0.000123382	53.9682	89.9402	64.0215
SUA	Finngen_IS	rs11674517	2	111903832	T	C	T	C	-0.0216409	0.471696	0.00197017	2.60016e-29	0.0069	0.4907	0.015	0.6478	FALSE	FALSE	FALSE	TRUE	textfile	TRUE	igd	2	TRUE	0.000275799	437354	9.94491e-07	212774	TRUE	3.4981e-09	0.000233414	102.108	89.9402	120.654
SUA	Finngen_IS	rs1169302	12	121432302	G	T	G	T	-0.0142381	0.427082	0.00197834	2.29985e-14	-0.0054	0.4648	0.0151	0.7208	FALSE	FALSE	FALSE	TRUE	textfile	TRUE	igd	2	TRUE	0.000118419	437354	6.01061e-07	212774	TRUE	0.000131371	9.9206e-05	43.3922	89.9402	51.7967
SUA	Finngen_IS	rs11708067	3	123065778	G	A	G	A	-0.0149866	0.242768	0.00226807	8.99912e-12	-0.0244	0.1695	0.02	0.2239	FALSE	FALSE	FALSE	TRUE	textfile	TRUE	igd	2	TRUE	9.98203e-05	437354	6.99523e-06	212774	TRUE	0.00544567	8.25765e-05	36.118	89.9402	43.661
SUA	Finngen_IS	rs1171619	10	61465838	G	A	G	A	0.0671583	0.784387	0.00236559	2.19786e-184	0.0079	0.844	0.0208	0.7028	FALSE	FALSE	FALSE	TRUE	textfile	TRUE	igd	2	TRUE	0.00183946	437354	6.77974e-07	212774	TRUE	4.26958e-57	0.00152558	668.234	89.9402	805.973
SUA	Finngen_IS	rs11722202	4	9443894	T	C	T	C	0.0334536	0.639192	0.00193088	1.10002e-66	0.0314	0.5767	0.0153	0.03993	FALSE	FALSE	FALSE	TRUE	textfile	TRUE	igd	2	TRUE	0.000685877	437354	1.97949e-05	212774	TRUE	1.91567e-16	0.000516206	225.88	89.9402	300.175
SUA	Finngen_IS	rs11755724	6	7118990	G	A	G	A	-0.0463165	0.634726	0.00201716	1.59956e-122	-0.0304	0.5986	0.0153	0.04736	FALSE	FALSE	FALSE	TRUE	textfile	TRUE	igd	2	TRUE	0.00120403	437354	1.85542e-05	212774	TRUE	1.26798e-30	0.000994733	435.482	89.9402	527.219
SUA	Finngen_IS	rs1183394	1	54222571	G	A	G	A	-0.0248423	0.883451	0.00301625	3.10027e-17	-0.0186	0.8952	0.0249	0.4565	FALSE	FALSE	FALSE	TRUE	textfile	TRUE	igd	2	TRUE	0.000155078	437354	2.62248e-06	212774	TRUE	4.15012e-05	0.000127088	55.5893	89.9402	67.8342
SUA	Finngen_IS	rs11850396	14	96919620	A	G	A	G	-0.0165753	0.361434	0.00203357	5.70033e-19	0.0265	0.3316	0.016	0.09729	FALSE	FALSE	FALSE	TRUE	textfile	TRUE	igd	2	TRUE	0.000151882	437354	1.28923e-05	212774	TRUE	0.000951846	0.00012682	55.472	89.9402	66.4362
SUA	Finngen_IS	rs11857366	15	99263801	G	A	G	A	-0.0336496	0.609744	0.00200167	3.29989e-67	0.0046	0.6388	0.0156	0.769	FALSE	FALSE	FALSE	TRUE	textfile	TRUE	igd	2	TRUE	0.000645748	437354	4.0865e-07	212774	TRUE	6.96709e-21	0.000538874	235.805	89.9402	282.602
SUA	Finngen_IS	rs11864909	16	20400839	T	C	T	C	-0.0166493	0.286195	0.0021579	9.20026e-16	0.0115	0.3048	0.0164	0.4826	FALSE	FALSE	FALSE	TRUE	textfile	TRUE	igd	2	TRUE	0.000136094	437354	2.31096e-06	212774	TRUE	0.000123703	0.000113257	49.5386	89.9402	59.5291
SUA	Finngen_IS	rs1187878	14	55493350	C	T	C	T	-0.0117355	0.617151	0.00204861	2.59998e-09	-0.0058	0.5278	0.0151	0.701	FALSE	FALSE	FALSE	TRUE	textfile	TRUE	igd	2	TRUE	7.50276e-05	437354	6.93406e-07	212774	TRUE	0.00305549	6.50807e-05	28.465	89.9402	32.8159
SUA	Finngen_IS	rs11923253	3	58376992	A	G	A	G	-0.0136085	0.352814	0.00206649	9.60064e-12	-0.0017	0.247	0.0174	0.9205	FALSE	FALSE	FALSE	TRUE	textfile	TRUE	igd	2	TRUE	9.9147e-05	437354	4.48626e-08	212774	TRUE	0.000226782	8.45718e-05	36.9908	89.9402	43.3665
SUA	Finngen_IS	rs12123877	1	210461311	A	G	A	G	-0.0139295	0.373122	0.00200432	2.90001e-12	-0.0103	0.3398	0.0159	0.517	FALSE	FALSE	FALSE	TRUE	textfile	TRUE	igd	2	TRUE	0.000110423	437354	1.97226e-06	212774	TRUE	0.000572272	9.07685e-05	39.7014	89.9402	48.2989
SUA	Finngen_IS	rs12133576	1	93816400	G	A	G	A	0.022753	0.631364	0.00200567	3.29989e-30	0.025	0.6558	0.0158	0.114	FALSE	FALSE	FALSE	TRUE	textfile	TRUE	igd	2	TRUE	0.000294171	437354	1.17665e-05	212774	TRUE	2.08269e-07	0.000240982	105.419	89.9402	128.694
SUA	Finngen_IS	rs12141441	1	82944182	C	T	C	T	0.0138982	0.602591	0.00197907	9.70063e-12	-0.0192	0.6133	0.0154	0.2128	FALSE	FALSE	FALSE	TRUE	textfile	TRUE	igd	2	TRUE	0.00011275	437354	7.30539e-06	212774	TRUE	0.00274585	9.2514e-05	40.4649	89.9402	49.3168
SUA	Finngen_IS	rs12239231	1	234661209	C	T	C	T	-0.050298	0.0164742	0.00761049	3.69999e-11	0.0088	0.05056	0.0345	0.7985	FALSE	FALSE	FALSE	TRUE	textfile	TRUE	igd	2	TRUE	9.98623e-05	437354	3.05782e-07	212774	TRUE	0.000354755	8.19826e-05	35.8582	89.9402	43.6794
SUA	Finngen_IS	rs1229984	4	100239319	C	T	C	T	-0.097415	0.970227	0.00597879	3.69999e-61	0.0935	0.9946	0.1037	0.3671	FALSE	FALSE	FALSE	TRUE	textfile	TRUE	igd	2	TRUE	0.000606639	437354	3.82076e-06	212774	TRUE	9.42836e-18	0.000548249	239.909	89.9402	265.476
SUA	Finngen_IS	rs12318839	12	78776597	T	C	T	C	-0.0148864	0.354201	0.00203577	2.99985e-14	-0.0026	0.3324	0.0159	0.8695	FALSE	FALSE	FALSE	TRUE	textfile	TRUE	igd	2	TRUE	0.000122247	437354	1.25672e-07	212774	TRUE	5.14155e-05	0.000101381	44.3437	89.9402	53.4714
SUA	Finngen_IS	rs12374320	4	10120609	C	T	C	T	-0.0837852	0.617929	0.00191565	1e-200	0.0064	0.593	0.0153	0.6758	FALSE	FALSE	FALSE	TRUE	textfile	TRUE	igd	2	TRUE	0.00435488	437354	8.22361e-07	212774	TRUE	2.87603e-134	0.00331472	1454.52	89.9402	1912.94
SUA	Finngen_IS	rs12423171	12	96091058	G	A	G	A	0.0186699	0.23013	0.00230706	3.69999e-16	-0.0272	0.2004	0.0188	0.1478	FALSE	FALSE	FALSE	TRUE	textfile	TRUE	igd	2	TRUE	0.000149717	437354	9.83792e-06	212774	TRUE	0.000575724	0.000123511	54.0243	89.9402	65.4887
SUA	Finngen_IS	rs12454712	18	60845884	C	T	C	T	-0.0196075	0.374869	0.00202963	1.9002e-22	-0.0033	0.4881	0.0152	0.8285	FALSE	FALSE	FALSE	TRUE	textfile	TRUE	igd	2	TRUE	0.000213347	437354	2.21527e-07	212774	TRUE	8.87321e-08	0.000180188	78.8196	89.9402	93.3277
SUA	Finngen_IS	rs12459008	19	53454789	T	A	T	A	-0.0153544	0.333573	0.00208096	1.99986e-14	-0.0068	0.3125	0.0162	0.6762	FALSE	TRUE	FALSE	TRUE	textfile	TRUE	igd	2	TRUE	0.000124467	437354	8.28081e-07	212774	TRUE	0.000105861	0.000104819	45.8475	89.9402	54.4425
SUA	Finngen_IS	rs12532359	7	46329673	A	G	A	G	0.0228817	0.0859197	0.00350014	1.29987e-11	-0.0306	0.05858	0.032	0.3387	FALSE	FALSE	FALSE	TRUE	textfile	TRUE	igd	2	TRUE	9.77085e-05	437354	4.29761e-06	212774	TRUE	0.00312123	8.22401e-05	35.9708	89.9402	42.7372
SUA	Finngen_IS	rs1254701	10	126810140	G	A	G	A	-0.0201045	0.830475	0.00259483	2.60016e-17	0.0002	0.8682	0.0225	0.9918	FALSE	FALSE	FALSE	TRUE	textfile	TRUE	igd	2	TRUE	0.000137239	437354	3.71347e-10	212774	TRUE	9.64218e-06	0.000113809	49.7803	89.9402	60.0301
SUA	Finngen_IS	rs1260326	2	27730940	C	T	C	T	-0.0713967	0.598266	0.00200044	1e-200	0.012	0.6493	0.0158	0.4483	FALSE	FALSE	FALSE	TRUE	textfile	TRUE	igd	2	TRUE	0.0029041	437354	2.71102e-06	212774	TRUE	4.00409e-87	0.0024503	1074.28	89.9402	1273.81
SUA	Finngen_IS	rs12633047	3	53393844	T	C	T	C	0.0221666	0.068334	0.00384765	1.09999e-08	0.0222	0.034	0.0417	0.5943	FALSE	FALSE	FALSE	TRUE	textfile	TRUE	igd	2	TRUE	7.58827e-05	437354	1.33204e-06	212774	TRUE	0.00424824	6.25641e-05	27.3642	89.9402	33.19
SUA	Finngen_IS	rs12691755	2	148189702	T	C	T	C	0.0172332	0.890714	0.00310494	9.09997e-09	0.0091	0.8203	0.0196	0.6413	FALSE	FALSE	FALSE	TRUE	textfile	TRUE	igd	2	TRUE	7.0431e-05	437354	1.01311e-06	212774	TRUE	0.00520029	5.78182e-05	25.2884	89.9402	30.8053
SUA	Finngen_IS	rs12702509	7	1281064	A	G	A	G	0.0367353	0.753499	0.00225564	4.30031e-63	-0.0151	0.7562	0.0176	0.3905	FALSE	FALSE	FALSE	TRUE	textfile	TRUE	igd	2	TRUE	0.000606085	437354	3.45949e-06	212774	TRUE	7.16192e-18	0.000501301	219.355	89.9402	265.233
SUA	Finngen_IS	rs12796693	11	30429583	C	A	C	A	-0.0131873	0.243818	0.00225829	9.29994e-10	0.0022	0.2068	0.0186	0.9061	FALSE	FALSE	FALSE	TRUE	textfile	TRUE	igd	2	TRUE	7.79628e-05	437354	6.57514e-08	212774	TRUE	0.00118021	6.4126e-05	28.0474	89.9402	34.0998
SUA	Finngen_IS	rs12898397	15	75130093	C	T	C	T	-0.0152356	0.625406	0.00203272	3.10027e-14	0.0268	0.5497	0.0151	0.07585	FALSE	FALSE	FALSE	TRUE	textfile	TRUE	igd	2	TRUE	0.000128433	437354	1.48045e-05	212774	TRUE	0.00462491	0.000108761	47.5719	89.9402	56.1777
SUA	Finngen_IS	rs12927956	16	51755371	T	C	T	C	0.0235986	0.221711	0.00234972	2.99985e-23	-0.0471	0.2223	0.0181	0.009262	FALSE	FALSE	FALSE	TRUE	textfile	TRUE	igd	2	TRUE	0.000230573	437354	3.18241e-05	212774	TRUE	0.000305041	0.00019219	84.0708	89.9402	100.865
SUA	Finngen_IS	rs12967290	18	42600074	T	C	T	C	0.0161244	0.298391	0.0021362	5.19996e-14	0.0263	0.3596	0.0157	0.09305	FALSE	FALSE	FALSE	TRUE	textfile	TRUE	igd	2	TRUE	0.000130255	437354	1.31884e-05	212774	TRUE	0.00323868	0.000108862	47.6164	89.9402	56.9749
SUA	Finngen_IS	rs12987661	2	69813458	C	T	C	T	-0.0388501	0.124995	0.00292629	2.49977e-43	-0.0484	0.1233	0.0229	0.03442	FALSE	FALSE	FALSE	TRUE	textfile	TRUE	igd	2	TRUE	0.00040285	437354	2.0994e-05	212774	TRUE	4.59872e-09	0.000330155	144.441	89.9402	176.258
SUA	Finngen_IS	rs13065440	3	170611490	G	A	G	A	-0.0158293	0.236829	0.00228671	2.70023e-13	0.0308	0.2239	0.018	0.08787	FALSE	FALSE	FALSE	TRUE	textfile	TRUE	igd	2	TRUE	0.000109553	437354	1.37606e-05	212774	TRUE	0.0105697	9.05754e-05	39.6169	89.9402	47.9183
SUA	Finngen_IS	rs13094438	3	47277885	A	G	A	G	0.0193843	0.593562	0.00198456	6.59933e-23	-0.0287	0.6135	0.0154	0.06318	FALSE	FALSE	FALSE	TRUE	textfile	TRUE	igd	2	TRUE	0.000218095	437354	1.6323e-05	212774	TRUE	4.92621e-05	0.000181297	79.305	89.9402	95.4051
SUA	Finngen_IS	rs13107325	4	103188709	T	C	T	C	-0.0478015	0.0748679	0.00358845	1.10002e-43	0.0031	0.01412	0.0642	0.9614	FALSE	FALSE	FALSE	TRUE	textfile	TRUE	igd	2	TRUE	0.000405566	437354	1.09582e-08	212774	TRUE	3.44103e-14	0.000316528	138.478	89.9402	177.447
SUA	Finngen_IS	rs13217139	6	131194481	T	C	T	C	0.0178526	0.694989	0.00210998	4.40048e-18	-0.0185	0.8253	0.0198	0.3491	FALSE	FALSE	FALSE	TRUE	textfile	TRUE	igd	2	TRUE	0.000163661	437354	4.10296e-06	212774	TRUE	4.62269e-05	0.000135122	59.1039	89.9402	71.589
SUA	Finngen_IS	rs13316	14	93407301	A	C	A	C	-0.0170882	0.425556	0.00199759	1.39991e-17	-0.0106	0.4742	0.0152	0.4832	FALSE	FALSE	FALSE	TRUE	textfile	TRUE	igd	2	TRUE	0.000167292	437354	2.28565e-06	212774	TRUE	1.54825e-05	0.000142767	62.4482	89.9402	73.1779
SUA	Finngen_IS	rs1371610	2	12119686	A	G	A	G	-0.0136849	0.772824	0.00231406	2.19999e-09	-0.0122	0.7143	0.0167	0.4668	FALSE	FALSE	FALSE	TRUE	textfile	TRUE	igd	2	TRUE	7.99592e-05	437354	2.50825e-06	212774	TRUE	0.00537008	6.57592e-05	28.7618	89.9402	34.9731
SUA	Finngen_IS	rs1411992	9	71170702	C	G	C	G	-0.0155813	0.810208	0.00249073	6.4003e-11	-0.026	0.8373	0.0204	0.2026	FALSE	TRUE	FALSE	TRUE	textfile	TRUE	igd	2	TRUE	8.94714e-05	437354	7.63429e-06	212774	TRUE	0.0112967	7.46641e-05	32.6569	89.9402	39.134
SUA	Finngen_IS	rs1445288	6	166517538	C	A	C	A	0.0129866	0.265264	0.0022032	1.6e-08	-0.0026	0.343	0.0159	0.8682	FALSE	FALSE	FALSE	TRUE	textfile	TRUE	igd	2	TRUE	7.9436e-05	437354	1.25672e-07	212774	TRUE	0.001204	6.57401e-05	28.7535	89.9402	34.7443
SUA	Finngen_IS	rs1458562	4	89853598	T	C	T	C	0.0115105	0.572571	0.00188055	5.10035e-11	0.0139	0.5353	0.0151	0.3564	FALSE	FALSE	FALSE	TRUE	textfile	TRUE	igd	2	TRUE	8.56545e-05	437354	3.98253e-06	212774	TRUE	0.00602264	6.48503e-05	28.3642	89.9402	37.4644
SUA	Finngen_IS	rs1470144	11	15832567	T	C	T	C	0.0142207	0.296703	0.00212129	7.29962e-11	0.0206	0.2619	0.0171	0.2293	FALSE	FALSE	FALSE	TRUE	textfile	TRUE	igd	2	TRUE	0.000102746	437354	6.82063e-06	212774	TRUE	0.00441351	8.43981e-05	36.9148	89.9402	44.9409
SUA	Finngen_IS	rs151245	18	24449049	T	G	T	G	0.0139172	0.602896	0.002002	1.20005e-12	-0.0007	0.5894	0.0153	0.9627	FALSE	FALSE	FALSE	TRUE	textfile	TRUE	igd	2	TRUE	0.000110483	437354	9.83782e-09	212774	TRUE	8.17148e-05	9.27428e-05	40.565	89.9402	48.3254
SUA	Finngen_IS	rs1571256	13	48671081	G	A	G	A	-0.0159429	0.659651	0.00205909	1.20005e-14	-0.0162	0.6659	0.0159	0.3067	FALSE	FALSE	FALSE	TRUE	textfile	TRUE	igd	2	TRUE	0.000137055	437354	4.87887e-06	212774	TRUE	0.000326034	0.000114131	49.9211	89.9402	59.9493
SUA	Finngen_IS	rs1617563	18	5589112	G	A	G	A	-0.0128488	0.476557	0.00195808	1.5e-10	-0.0156	0.4628	0.0151	0.3003	FALSE	FALSE	FALSE	TRUE	textfile	TRUE	igd	2	TRUE	9.84443e-05	437354	5.01624e-06	212774	TRUE	0.00365435	8.23644e-05	36.0252	89.9402	43.059
SUA	Finngen_IS	rs1625595	11	66078129	T	C	T	C	0.0172827	0.467555	0.00194655	5.00035e-20	-0.0122	0.4418	0.0152	0.422	FALSE	FALSE	FALSE	TRUE	textfile	TRUE	igd	2	TRUE	0.000180212	437354	3.02773e-06	212774	TRUE	9.83182e-06	0.000148717	65.0514	89.9402	78.8301
SUA	Finngen_IS	rs164011	17	74273165	A	G	A	G	-0.0196292	0.314473	0.00212398	7.29962e-21	0.016	0.2557	0.0173	0.3551	FALSE	FALSE	FALSE	TRUE	textfile	TRUE	igd	2	TRUE	0.000195249	437354	4.02005e-06	212774	TRUE	5.94653e-06	0.000166128	72.6685	89.9402	85.4091
SUA	Finngen_IS	rs1664781	5	53276301	A	G	A	G	0.0239412	0.694019	0.00211299	1e-29	0.0361	0.6671	0.016	0.0238	FALSE	FALSE	FALSE	TRUE	textfile	TRUE	igd	2	TRUE	0.000293453	437354	2.39249e-05	212774	TRUE	3.63739e-06	0.000243438	106.494	89.9402	128.38
SUA	Finngen_IS	rs16941230	12	111522000	C	A	C	A	-0.031732	0.034409	0.00533209	2.90001e-09	0.0406	0.02379	0.0498	0.4151	FALSE	FALSE	FALSE	TRUE	textfile	TRUE	igd	2	TRUE	8.09718e-05	437354	3.12376e-06	212774	TRUE	0.00622249	6.69099e-05	29.2651	89.9402	35.416
SUA	Finngen_IS	rs16956273	15	72117102	A	G	A	G	-0.0176531	0.236802	0.00229688	1.50003e-15	0.004	0.2229	0.0181	0.8245	FALSE	FALSE	FALSE	TRUE	textfile	TRUE	igd	2	TRUE	0.000135044	437354	2.29535e-07	212774	TRUE	2.49241e-05	0.00011264	49.2691	89.9402	59.0698
SUA	Finngen_IS	rs16998073	4	81184341	T	A	T	A	-0.0161987	0.291683	0.00204663	8.60003e-16	0.0453	0.3121	0.0163	0.005442	FALSE	TRUE	FALSE	TRUE	textfile	TRUE	igd	2	TRUE	0.000143215	437354	3.62987e-05	212774	TRUE	0.024551	0.000108425	47.425	89.9402	62.6443
SUA	Finngen_IS	rs17036326	3	12389313	G	A	G	A	-0.0303875	0.120588	0.00298022	5.60015e-25	-0.0106	0.1693	0.0201	0.5968	FALSE	FALSE	FALSE	TRUE	textfile	TRUE	igd	2	TRUE	0.000237662	437354	1.30709e-06	212774	TRUE	6.64914e-08	0.000195847	85.6708	89.9402	103.966
SUA	Finngen_IS	rs17050272	2	121306440	A	G	A	G	0.0306986	0.409907	0.00196974	4.00037e-56	-0.0035	0.5356	0.0152	0.8164	FALSE	FALSE	FALSE	TRUE	textfile	TRUE	igd	2	TRUE	0.000555069	437354	2.49192e-07	212774	TRUE	2.63207e-18	0.000455904	199.481	89.9402	242.895
SUA	Finngen_IS	rs17073655	13	50560058	C	T	C	T	0.0149449	0.143544	0.00278751	6.29999e-09	-0.0317	0.1952	0.0189	0.09397	FALSE	FALSE	FALSE	TRUE	textfile	TRUE	igd	2	TRUE	6.57194e-05	437354	1.32213e-05	212774	TRUE	0.0907511	5.49169e-05	24.0193	89.9402	28.7444
SUA	Finngen_IS	rs17179078	14	37923454	A	G	A	G	0.0168188	0.286852	0.00215908	3.19963e-14	-0.0378	0.2592	0.0172	0.02762	FALSE	FALSE	FALSE	TRUE	textfile	TRUE	igd	2	TRUE	0.000138727	437354	2.26988e-05	212774	TRUE	0.00795937	0.000115733	50.622	89.9402	60.681
SUA	Finngen_IS	rs17189719	13	96128875	G	A	G	A	0.0252739	0.102891	0.00321547	1.99986e-15	-0.0075	0.1645	0.0203	0.7105	FALSE	FALSE	FALSE	TRUE	textfile	TRUE	igd	2	TRUE	0.000141242	437354	6.41528e-07	212774	TRUE	2.747e-05	0.000117923	51.5798	89.9402	61.7811
SUA	Finngen_IS	rs17254556	19	7238771	G	A	G	A	0.0106858	0.460425	0.00196192	4.60002e-08	0.0173	0.4102	0.0153	0.2564	FALSE	FALSE	FALSE	TRUE	textfile	TRUE	igd	2	TRUE	6.78252e-05	437354	6.00886e-06	212774	TRUE	0.0286361	5.67355e-05	24.8148	89.9402	29.6655
SUA	Finngen_IS	rs1727884	3	153838368	C	A	C	A	0.0171944	0.855227	0.00276692	2.30001e-10	0.0275	0.8216	0.0197	0.1621	FALSE	FALSE	FALSE	TRUE	textfile	TRUE	igd	2	TRUE	8.829e-05	437354	9.15829e-06	212774	TRUE	0.0159489	7.32104e-05	32.0211	89.9402	38.6172
SUA	Finngen_IS	rs17300741	11	64331462	G	A	G	A	-0.0694721	0.547001	0.00195179	1e-200	0.0051	0.4308	0.0152	0.736	FALSE	FALSE	FALSE	TRUE	textfile	TRUE	igd	2	TRUE	0.00288847	437354	5.29101e-07	212774	TRUE	1.15632e-89	0.00239186	1048.59	89.9402	1266.94
SUA	Finngen_IS	rs17459939	5	136972187	T	C	T	C	0.0147383	0.214953	0.00237017	1e-09	-0.0231	0.1965	0.019	0.2234	FALSE	FALSE	FALSE	TRUE	textfile	TRUE	igd	2	TRUE	8.84029e-05	437354	6.94703e-06	212774	TRUE	0.0104638	7.33101e-05	32.0647	89.9402	38.6666
SUA	Finngen_IS	rs17485501	3	169130269	T	C	T	C	-0.0206171	0.258805	0.00222073	5.70033e-22	-0.0003	0.1659	0.0202	0.9899	FALSE	FALSE	FALSE	TRUE	textfile	TRUE	igd	2	TRUE	0.000197037	437354	1.03663e-09	212774	TRUE	1.16558e-07	0.000163076	71.3333	89.9402	86.1913
SUA	Finngen_IS	rs17497828	1	67452322	A	G	A	G	-0.012094	0.26187	0.0022076	3.2e-08	-0.0352	0.3514	0.0158	0.02556	FALSE	FALSE	FALSE	TRUE	textfile	TRUE	igd	2	TRUE	6.8618e-05	437354	2.33263e-05	212774	TRUE	0.191292	5.65443e-05	24.7311	89.9402	30.0123
SUA	Finngen_IS	rs17512836	18	53194961	C	T	C	T	-0.0323914	0.0259163	0.0061595	1.7e-08	0.0125	0.0305	0.0437	0.7747	FALSE	FALSE	FALSE	TRUE	textfile	TRUE	igd	2	TRUE	6.32281e-05	437354	3.84541e-07	212774	TRUE	0.00554045	5.29735e-05	23.1693	89.9402	27.6547
SUA	Finngen_IS	rs17546879	7	50744908	T	C	T	C	-0.0326432	0.088512	0.00342333	3.40017e-22	-0.0044	0.2234	0.0181	0.8071	FALSE	FALSE	FALSE	TRUE	textfile	TRUE	igd	2	TRUE	0.000207858	437354	2.77737e-07	212774	TRUE	1.47606e-07	0.000171937	75.2098	89.9402	90.926
SUA	Finngen_IS	rs17624477	16	24955183	C	T	C	T	0.0393599	0.0645684	0.00398074	6.59933e-24	-0.0038	0.06706	0.0302	0.9008	FALSE	FALSE	FALSE	TRUE	textfile	TRUE	igd	2	TRUE	0.000223487	437354	7.44113e-08	212774	TRUE	2.80656e-08	0.000187141	81.862	89.9402	97.7643
SUA	Finngen_IS	rs17630640	6	164107529	G	A	G	A	-0.0178946	0.131243	0.00287683	2.39999e-10	-0.0413	0.08209	0.0275	0.1334	FALSE	FALSE	FALSE	TRUE	textfile	TRUE	igd	2	TRUE	8.84598e-05	437354	1.06002e-05	212774	TRUE	0.0199834	7.30211e-05	31.9383	89.9402	38.6915
SUA	Finngen_IS	rs17678338	10	82098146	T	C	T	C	0.0227585	0.12543	0.00294803	3.29989e-15	0.0612	0.08692	0.0268	0.02223	FALSE	FALSE	FALSE	TRUE	textfile	TRUE	igd	2	TRUE	0.000136249	437354	2.4508e-05	212774	TRUE	0.0109797	0.000113635	49.7043	89.9402	59.5969
SUA	Finngen_IS	rs1801239	10	16919052	C	T	C	T	0.0205998	0.103147	0.00323264	2.70023e-11	0.0133	0.0818	0.0274	0.6286	FALSE	FALSE	FALSE	TRUE	textfile	TRUE	igd	2	TRUE	9.2841e-05	437354	1.10736e-06	212774	TRUE	0.00116474	7.85116e-05	34.3399	89.9402	40.608
SUA	Finngen_IS	rs181673	10	119388528	C	A	C	A	0.0191821	0.538671	0.00195166	8.4004e-24	0.0084	0.5105	0.0151	0.5779	FALSE	FALSE	FALSE	TRUE	textfile	TRUE	igd	2	TRUE	0.000220829	437354	1.45442e-06	212774	TRUE	2.38779e-07	0.000182876	79.9958	89.9402	96.6015
SUA	Finngen_IS	rs1860158	7	156427016	T	C	T	C	0.0139542	0.714237	0.00215634	1.10002e-11	-0.0142	0.6884	0.0162	0.3823	FALSE	FALSE	FALSE	TRUE	textfile	TRUE	igd	2	TRUE	9.5742e-05	437354	3.61103e-06	212774	TRUE	0.00285356	7.94856e-05	34.7659	89.9402	41.877
SUA	Finngen_IS	rs1862069	2	169933741	A	G	A	G	-0.0132155	0.539837	0.00194457	4.40048e-12	0.0181	0.5618	0.0152	0.2336	FALSE	FALSE	FALSE	TRUE	textfile	TRUE	igd	2	TRUE	0.000105595	437354	6.66427e-06	212774	TRUE	0.00360063	8.67704e-05	37.9525	89.9402	46.187
SUA	Finngen_IS	rs1866264	3	69106304	T	C	T	C	-0.0199273	0.357221	0.00202892	6.90081e-22	0.0062	0.4226	0.0153	0.6872	FALSE	FALSE	FALSE	TRUE	textfile	TRUE	igd	2	TRUE	0.000220516	437354	7.71766e-07	212774	TRUE	1.2488e-07	0.000182358	79.7693	89.9402	96.4644
SUA	Finngen_IS	rs1886603	10	119482303	A	G	A	G	0.0238963	0.150784	0.00272303	8.99912e-19	-0.0098	0.1371	0.0222	0.66	FALSE	FALSE	FALSE	TRUE	textfile	TRUE	igd	2	TRUE	0.000176055	437354	9.15865e-07	212774	TRUE	3.19041e-06	0.00014624	63.9675	89.9402	77.0117
SUA	Finngen_IS	rs1915747	2	213087563	G	A	G	A	0.015742	0.459226	0.00194423	2.60016e-17	-0.0244	0.3934	0.0154	0.1116	FALSE	FALSE	FALSE	TRUE	textfile	TRUE	igd	2	TRUE	0.000149875	437354	1.17983e-05	212774	TRUE	0.000861066	0.000123081	53.8365	89.9402	65.5578
SUA	Finngen_IS	rs1929861	1	227216662	C	T	C	T	0.0127338	0.460168	0.00194851	6.79986e-11	0.013	0.4351	0.0152	0.3929	FALSE	FALSE	FALSE	TRUE	textfile	TRUE	igd	2	TRUE	9.76421e-05	437354	3.43782e-06	212774	TRUE	0.00238868	8.05603e-05	35.236	89.9402	42.7082
SUA	Finngen_IS	rs1933437	13	28624294	A	G	A	G	0.0140773	0.615596	0.00204789	5.10035e-13	0.0072	0.6094	0.0154	0.6406	FALSE	FALSE	FALSE	TRUE	textfile	TRUE	igd	2	TRUE	0.000108031	437354	1.02733e-06	212774	TRUE	0.000386722	9.37891e-05	41.0227	89.9402	47.2526
SUA	Finngen_IS	rs2008843	21	16534968	C	T	C	T	0.0166269	0.218646	0.00236619	5.70033e-12	-0.0267	0.2709	0.0169	0.1152	FALSE	FALSE	FALSE	TRUE	textfile	TRUE	igd	2	TRUE	0.000112887	437354	1.17309e-05	212774	TRUE	0.00644846	9.44587e-05	41.3156	89.9402	49.3768
SUA	Finngen_IS	rs2047866	15	76136194	T	C	T	C	0.0392359	0.523875	0.0019662	4.40048e-94	0.0103	0.4339	0.0152	0.5011	FALSE	FALSE	FALSE	TRUE	textfile	TRUE	igd	2	TRUE	0.000909673	437354	2.1581e-06	212774	TRUE	1.81737e-27	0.000767973	336.133	89.9402	398.21
SUA	Finngen_IS	rs2048010	5	39675610	G	A	G	A	-0.0134188	0.247407	0.00225587	1.2e-08	-0.0215	0.1942	0.019	0.2594	FALSE	FALSE	FALSE	TRUE	textfile	TRUE	igd	2	TRUE	8.08971e-05	437354	6.01801e-06	212774	TRUE	0.0133307	6.70547e-05	29.3285	89.9402	35.3834
SUA	Finngen_IS	rs2072977	20	25469844	G	A	G	A	0.0167659	0.17919	0.00255364	1.29987e-11	0.0259	0.1746	0.0198	0.1895	FALSE	FALSE	FALSE	TRUE	textfile	TRUE	igd	2	TRUE	9.85509e-05	437354	8.04176e-06	212774	TRUE	0.00729522	8.26876e-05	36.1666	89.9402	43.1057
SUA	Finngen_IS	rs2075252	2	170010985	C	T	C	T	-0.0360265	0.750478	0.00227288	9.60064e-58	0.0002	0.7201	0.0167	0.9892	FALSE	FALSE	FALSE	TRUE	textfile	TRUE	igd	2	TRUE	0.00057413	437354	6.74082e-10	212774	TRUE	1.33904e-19	0.000486095	212.698	89.9402	251.241
SUA	Finngen_IS	rs2088712	3	132218196	T	C	T	C	-0.0161427	0.325485	0.00209287	1.99986e-15	-0.0032	0.3133	0.0163	0.8427	FALSE	FALSE	FALSE	TRUE	textfile	TRUE	igd	2	TRUE	0.000136012	437354	1.81138e-07	212774	TRUE	2.12385e-05	0.000114421	50.0479	89.9402	59.4933
SUA	Finngen_IS	rs209960	20	52716084	C	T	C	T	0.0157847	0.721311	0.00218029	1.99986e-13	0.0131	0.7851	0.0183	0.4738	FALSE	FALSE	FALSE	TRUE	textfile	TRUE	igd	2	TRUE	0.000119829	437354	2.40838e-06	212774	TRUE	0.000378698	0.000100172	43.8147	89.9402	52.4136
SUA	Finngen_IS	rs2148563	14	94097287	A	G	A	G	-0.0159482	0.69235	0.00213689	2.09991e-14	-0.0115	0.6834	0.0161	0.4746	FALSE	FALSE	FALSE	TRUE	textfile	TRUE	igd	2	TRUE	0.000127342	437354	2.39789e-06	212774	TRUE	0.000229906	0.000108352	47.393	89.9402	55.7005
SUA	Finngen_IS	rs219779	21	37833751	A	G	A	G	-0.0309653	0.262417	0.00222389	2.90001e-43	-0.0071	0.2151	0.0183	0.6999	FALSE	FALSE	FALSE	TRUE	textfile	TRUE	igd	2	TRUE	0.000443099	437354	7.07456e-07	212774	TRUE	2.05999e-14	0.000371179	162.396	89.9402	193.876
SUA	Finngen_IS	rs2229357	12	57843711	A	G	A	G	-0.0658615	0.239939	0.00228973	8.70964e-188	-0.0106	0.233	0.0177	0.5485	FALSE	FALSE	FALSE	TRUE	textfile	TRUE	igd	2	TRUE	0.00188818	437354	1.68558e-06	212774	TRUE	2.46967e-57	0.00158213	693.045	89.9402	827.36
SUA	Finngen_IS	rs2236947	3	50371432	A	C	A	C	-0.0125127	0.479598	0.00194616	5.99998e-10	-0.009	0.4244	0.0153	0.5569	FALSE	FALSE	FALSE	TRUE	textfile	TRUE	igd	2	TRUE	9.45089e-05	437354	1.62625e-06	212774	TRUE	0.00139523	7.81535e-05	34.1833	89.9402	41.3376
SUA	Finngen_IS	rs2240390	7	101257075	C	T	C	T	-0.0173026	0.380288	0.00203781	1.29987e-11	-0.0315	0.3749	0.0156	0.04333	FALSE	FALSE	FALSE	TRUE	textfile	TRUE	igd	2	TRUE	0.000164813	437354	1.91624e-05	212774	TRUE	0.00136888	0.000141109	61.7231	89.9402	72.0934
SUA	Finngen_IS	rs2241957	16	56401294	C	T	C	T	-0.0106892	0.575472	0.00198731	4.09996e-08	-0.0299	0.4541	0.0151	0.04767	FALSE	FALSE	FALSE	TRUE	textfile	TRUE	igd	2	TRUE	6.61454e-05	437354	1.84275e-05	212774	TRUE	0.146237	5.58279e-05	24.4178	89.9402	28.9307
SUA	Finngen_IS	rs2250010	12	47193818	T	C	T	C	-0.0210582	0.809584	0.00247884	1.20005e-17	0.021	0.8086	0.0192	0.2724	FALSE	FALSE	FALSE	TRUE	textfile	TRUE	igd	2	TRUE	0.000164984	437354	5.62237e-06	212774	TRUE	7.41002e-05	0.000136722	59.8037	89.9402	72.1681
SUA	Finngen_IS	rs2252662	2	61670731	C	T	C	T	-0.0150459	0.610347	0.0019844	5.30029e-15	0.0005	0.6621	0.0159	0.9768	FALSE	FALSE	FALSE	TRUE	textfile	TRUE	igd	2	TRUE	0.000131429	437354	4.64763e-09	212774	TRUE	1.62011e-05	0.000107677	47.0976	89.9402	57.4881
SUA	Finngen_IS	rs2266931	16	588054	G	C	G	C	-0.0124621	0.366117	0.00202884	2.19999e-09	-0.0108	0.3797	0.0157	0.4917	FALSE	TRUE	FALSE	TRUE	textfile	TRUE	igd	2	TRUE	8.62618e-05	437354	2.22399e-06	212774	TRUE	0.00318042	7.20844e-05	31.5285	89.9402	37.73
SUA	Finngen_IS	rs2269524	22	42475703	G	T	G	T	-0.0140545	0.322442	0.00209724	7.50067e-12	-0.0173	0.3764	0.0155	0.2661	FALSE	FALSE	FALSE	TRUE	textfile	TRUE	igd	2	TRUE	0.000102674	437354	5.8548e-06	212774	TRUE	0.00351992	8.63096e-05	37.7509	89.9402	44.9091
SUA	Finngen_IS	rs2273061	20	10639543	A	G	A	G	-0.0127232	0.405812	0.00199246	4.10015e-12	-0.0009	0.4628	0.0151	0.9532	FALSE	FALSE	FALSE	TRUE	textfile	TRUE	igd	2	TRUE	9.3227e-05	437354	1.66962e-08	212774	TRUE	0.000313132	7.80677e-05	34.1457	89.9402	40.7768
SUA	Finngen_IS	rs2286028	12	1015469	C	G	C	G	-0.0163396	0.19727	0.00248296	4.60045e-12	0.033	0.2019	0.0188	0.07859	FALSE	TRUE	FALSE	TRUE	textfile	TRUE	igd	2	TRUE	9.90078e-05	437354	1.44808e-05	212774	TRUE	0.0200754	8.45558e-05	36.9838	89.9402	43.3055
SUA	Finngen_IS	rs2290851	11	47753370	T	C	T	C	-0.0159212	0.544125	0.00196597	4.00037e-16	0.0092	0.6303	0.0157	0.5604	FALSE	FALSE	FALSE	TRUE	textfile	TRUE	igd	2	TRUE	0.000149935	437354	1.61384e-06	212774	TRUE	3.29285e-05	0.000125755	55.0062	89.9402	65.584
SUA	Finngen_IS	rs2305407	3	160130110	A	G	A	G	-0.0126384	0.518517	0.0019707	1.79999e-10	-0.0001	0.6059	0.0154	0.995	FALSE	FALSE	FALSE	TRUE	textfile	TRUE	igd	2	TRUE	9.4031e-05	437354	1.98173e-10	212774	TRUE	0.000248825	7.9755e-05	34.8838	89.9402	41.1285
SUA	Finngen_IS	rs234944	6	2198327	A	G	A	G	-0.0189763	0.624811	0.00200694	6.59933e-20	-0.0248	0.696	0.0165	0.1329	FALSE	FALSE	FALSE	TRUE	textfile	TRUE	igd	2	TRUE	0.000204378	437354	1.06174e-05	212774	TRUE	2.96326e-05	0.000168831	73.851	89.9402	89.4035
SUA	Finngen_IS	rs2436969	8	103657109	G	A	G	A	-0.028996	0.85739	0.00278602	5.90065e-28	-0.0315	0.9146	0.027	0.244	FALSE	FALSE	FALSE	TRUE	textfile	TRUE	igd	2	TRUE	0.00024761	437354	6.397e-06	212774	TRUE	5.82569e-07	0.000205605	89.9404	89.9402	108.32
SUA	Finngen_IS	rs2470514	3	15750344	C	A	C	A	-0.0120977	0.678445	0.00207911	4.20001e-09	-0.0252	0.7232	0.0168	0.1325	FALSE	FALSE	FALSE	TRUE	textfile	TRUE	igd	2	TRUE	7.7408e-05	437354	1.05746e-05	212774	TRUE	0.0358666	6.38566e-05	27.9296	89.9402	33.8572
SUA	Finngen_IS	rs2503701	1	2121118	T	C	T	C	0.0115605	0.603509	0.00200717	7.10003e-09	-0.0153	0.6334	0.0157	0.3299	FALSE	FALSE	FALSE	TRUE	textfile	TRUE	igd	2	TRUE	7.58439e-05	437354	4.46341e-06	212774	TRUE	0.0125735	6.39588e-05	27.9743	89.9402	33.173
SUA	Finngen_IS	rs2575368	16	1817397	G	T	G	T	0.0194071	0.910219	0.0035817	4.20001e-08	0.0054	0.9471	0.0338	0.8729	FALSE	FALSE	FALSE	TRUE	textfile	TRUE	igd	2	TRUE	6.71247e-05	437354	1.19961e-07	212774	TRUE	0.00299062	6.15576e-05	26.924	89.9402	29.3591
SUA	Finngen_IS	rs2581778	3	53055311	A	G	A	G	0.0445545	0.426485	0.00196572	4.39542e-117	0.0238	0.3901	0.0154	0.1232	FALSE	FALSE	FALSE	TRUE	textfile	TRUE	igd	2	TRUE	0.00117327	437354	1.12252e-05	212774	TRUE	1.32733e-31	0.000971095	425.123	89.9402	513.736
SUA	Finngen_IS	rs2664141	15	39879517	T	C	T	C	0.0148766	0.295856	0.00214839	3.50026e-14	-0.0062	0.2218	0.0181	0.7325	FALSE	FALSE	FALSE	TRUE	textfile	TRUE	igd	2	TRUE	0.000109623	437354	5.51457e-07	212774	TRUE	0.000232888	9.22103e-05	40.3321	89.9402	47.9492
SUA	Finngen_IS	rs2688	17	36046931	T	G	T	G	-0.0112057	0.60662	0.0020018	3.59998e-09	0.007	0.5896	0.0154	0.6496	FALSE	FALSE	FALSE	TRUE	textfile	TRUE	igd	2	TRUE	7.16431e-05	437354	9.71046e-07	212774	TRUE	0.0046613	5.9929e-05	26.2116	89.9402	31.3355
SUA	Finngen_IS	rs272893	5	131663062	C	T	C	T	0.017873	0.630869	0.00202127	1.99986e-20	-0.0172	0.5077	0.0151	0.2551	FALSE	FALSE	FALSE	TRUE	textfile	TRUE	igd	2	TRUE	0.000178746	437354	6.09798e-06	212774	TRUE	3.72022e-05	0.00014878	65.0789	89.9402	78.1891
SUA	Finngen_IS	rs2758886	6	39250837	A	G	A	G	0.0185752	0.2976	0.00212225	1.9002e-19	0.0217	0.2441	0.0175	0.2148	FALSE	FALSE	FALSE	TRUE	textfile	TRUE	igd	2	TRUE	0.000175132	437354	7.22646e-06	212774	TRUE	6.60683e-05	0.00014425	63.0969	89.9402	76.608
SUA	Finngen_IS	rs2760217	1	163641173	A	G	A	G	-0.0168058	0.399913	0.00197589	4.60045e-19	0.0057	0.3556	0.0158	0.7197	FALSE	FALSE	FALSE	TRUE	textfile	TRUE	igd	2	TRUE	0.000165383	437354	6.11675e-07	212774	TRUE	4.8824e-06	0.000135559	59.295	89.9402	72.3424
SUA	Finngen_IS	rs2768558	6	109258284	C	T	C	T	-0.0140067	0.208626	0.00247073	3.40001e-09	-0.0164	0.1957	0.019	0.3859	FALSE	FALSE	FALSE	TRUE	textfile	TRUE	igd	2	TRUE	7.34781e-05	437354	3.50158e-06	212774	TRUE	0.0112394	6.47816e-05	28.3342	89.9402	32.1382
SUA	Finngen_IS	rs2784128	1	50862183	T	C	T	C	0.0194437	0.520365	0.00193892	4.49987e-24	0.0026	0.6772	0.0161	0.8709	FALSE	FALSE	FALSE	TRUE	textfile	TRUE	igd	2	TRUE	0.000229883	437354	1.22569e-07	212774	TRUE	2.09187e-08	0.000188715	82.5505	89.9402	100.563
SUA	Finngen_IS	rs279941	13	103698168	C	A	C	A	-0.0212866	0.877878	0.00297975	1.99986e-13	0.0038	0.8857	0.0236	0.8724	FALSE	FALSE	FALSE	TRUE	textfile	TRUE	igd	2	TRUE	0.000116673	437354	1.21851e-07	212774	TRUE	7.66409e-05	9.71562e-05	42.4956	89.9402	51.0332
SUA	Finngen_IS	rs2808477	1	200300299	A	G	A	G	-0.0142605	0.677442	0.00207061	6.70039e-11	0.0253	0.7136	0.0166	0.1278	FALSE	FALSE	FALSE	TRUE	textfile	TRUE	igd	2	TRUE	0.000108441	437354	1.09171e-05	212774	TRUE	0.00714814	8.8875e-05	38.8731	89.9402	47.4322
SUA	Finngen_IS	rs2823166	21	16594849	A	G	A	G	-0.0130904	0.521602	0.00195999	1.29987e-11	-0.0099	0.5075	0.0151	0.5145	FALSE	FALSE	FALSE	TRUE	textfile	TRUE	igd	2	TRUE	0.000101982	437354	2.02023e-06	212774	TRUE	0.00102702	8.55194e-05	37.4053	89.9402	44.6065
SUA	Finngen_IS	rs2834318	21	35356814	T	G	T	G	-0.0109442	0.65898	0.00206524	2.99999e-08	0.0049	0.6462	0.0158	0.7551	FALSE	FALSE	FALSE	TRUE	textfile	TRUE	igd	2	TRUE	6.42049e-05	437354	4.52026e-07	212774	TRUE	0.0054829	5.38332e-05	23.5453	89.9402	28.0819
SUA	Finngen_IS	rs28384289	16	79925400	T	C	T	C	0.038166	0.146689	0.00275491	3.90032e-44	0.0115	0.16	0.0206	0.5767	FALSE	FALSE	FALSE	TRUE	textfile	TRUE	igd	2	TRUE	0.000438649	437354	1.46469e-06	212774	TRUE	8.20059e-14	0.00036466	159.543	89.9402	191.928
SUA	Finngen_IS	rs28384338	15	81166740	G	A	G	A	0.0139598	0.263858	0.0022156	4.79954e-11	0	0.3049	0.0164	0.9993	FALSE	FALSE	FALSE	TRUE	textfile	TRUE	igd	2	TRUE	9.07622e-05	437354	0	212774	TRUE	0.000312809	7.57042e-05	33.1119	89.9402	39.6986
SUA	Finngen_IS	rs28548845	12	122594249	C	T	C	T	-0.0312996	0.478558	0.00194583	7.59976e-60	-0.0274	0.4073	0.0153	0.07429	FALSE	FALSE	FALSE	TRUE	textfile	TRUE	igd	2	TRUE	0.000591262	437354	1.50729e-05	212774	TRUE	1.05485e-14	0.000488932	213.94	89.9402	258.743
SUA	Finngen_IS	rs2862616	1	179295532	G	A	G	A	0.0115467	0.519217	0.00193796	1.5e-09	-0.0007	0.4682	0.0151	0.9639	FALSE	FALSE	FALSE	TRUE	textfile	TRUE	igd	2	TRUE	8.11633e-05	437354	1.01001e-08	212774	TRUE	0.000750333	6.65647e-05	29.1141	89.9402	35.4998
SUA	Finngen_IS	rs28647848	17	27038533	A	G	A	G	0.0275846	0.086035	0.00349417	2.09991e-15	-0.017	0.08226	0.0273	0.5342	FALSE	FALSE	FALSE	TRUE	textfile	TRUE	igd	2	TRUE	0.000142479	437354	1.82246e-06	212774	TRUE	6.19047e-05	0.000119665	52.3421	89.9402	62.3226
SUA	Finngen_IS	rs2907608	12	2997397	A	G	A	G	0.0122904	0.34192	0.00207281	2.5e-09	0.0071	0.3685	0.0156	0.6488	FALSE	FALSE	FALSE	TRUE	textfile	TRUE	igd	2	TRUE	8.03798e-05	437354	9.73537e-07	212774	TRUE	0.00253836	6.79775e-05	29.7321	89.9402	35.1571
SUA	Finngen_IS	rs2954038	8	126507389	A	C	A	C	-0.0154268	0.697847	0.00212586	1.10002e-13	-0.023	0.7409	0.0171	0.1786	FALSE	FALSE	FALSE	TRUE	textfile	TRUE	igd	2	TRUE	0.000120392	437354	8.50247e-06	212774	TRUE	0.00230232	0.000100362	43.8979	89.9402	52.6602
SUA	Finngen_IS	rs2972146	2	227100698	T	G	T	G	0.0173922	0.647448	0.00202349	2.49977e-20	0.0246	0.6385	0.0156	0.1146	FALSE	FALSE	FALSE	TRUE	textfile	TRUE	igd	2	TRUE	0.000168889	437354	1.1687e-05	212774	TRUE	0.000290517	0.000138092	60.403	89.9402	73.8766
SUA	Finngen_IS	rs2973450	5	90406998	G	A	G	A	-0.0264099	0.0952685	0.00331764	9.60064e-17	-0.016	0.08137	0.0275	0.5592	FALSE	FALSE	FALSE	TRUE	textfile	TRUE	igd	2	TRUE	0.000144871	437354	1.59096e-06	212774	TRUE	4.56764e-05	0.000120235	52.5915	89.9402	63.3687
SUA	Finngen_IS	rs3065062	17	45700384	CCTA	C	CCTA	C	-0.0156296	0.514915	0.00195211	5.79963e-15	0.0124	0.5342	0.0151	0.4091	FALSE	FALSE	FALSE	TRUE	textfile	TRUE	igd	2	TRUE	0.000146552	437354	3.16937e-06	212774	TRUE	9.35515e-05	0.000122034	53.3781	89.9402	64.1043
SUA	Finngen_IS	rs3129270	6	33097423	T	C	T	C	0.0188396	0.122453	0.00315875	4.39997e-10	-0.0086	0.1426	0.0216	0.6896	FALSE	FALSE	FALSE	TRUE	textfile	TRUE	igd	2	TRUE	8.13292e-05	437354	7.45031e-07	212774	TRUE	0.00203251	7.62804e-05	33.3639	89.9402	35.5724
SUA	Finngen_IS	rs3130999	6	31091197	G	A	G	A	0.022231	0.343915	0.00304352	2.19989e-15	-0.0052	0.3797	0.0158	0.741	FALSE	FALSE	FALSE	TRUE	textfile	TRUE	igd	2	TRUE	0.000121978	437354	5.0907e-07	212774	TRUE	9.28029e-05	0.000223028	97.5635	89.9402	53.3538
SUA	Finngen_IS	rs33954397	22	32506143	T	C	T	C	-0.0248194	0.0802284	0.0036095	1.10002e-11	-0.005	0.05953	0.0317	0.8747	FALSE	FALSE	FALSE	TRUE	textfile	TRUE	igd	2	TRUE	0.000108096	437354	1.16925e-07	212774	TRUE	0.000142221	9.09119e-05	39.7641	89.9402	47.2812
SUA	Finngen_IS	rs34552238	16	89920497	T	C	T	C	-0.0170234	0.2136	0.00238575	3.10027e-13	-0.0188	0.1978	0.019	0.3228	FALSE	FALSE	FALSE	TRUE	textfile	TRUE	igd	2	TRUE	0.000116402	437354	4.60142e-06	212774	TRUE	0.00107387	9.7357e-05	42.5834	89.9402	50.9146
SUA	Finngen_IS	rs345748	15	33343118	G	A	G	A	0.0151045	0.751831	0.00225905	1.99986e-12	0.0158	0.7727	0.0179	0.3784	FALSE	FALSE	FALSE	TRUE	textfile	TRUE	igd	2	TRUE	0.000102208	437354	3.66178e-06	212774	TRUE	0.00192849	8.51355e-05	37.2373	89.9402	44.7055
SUA	Finngen_IS	rs347685	3	141807137	A	C	A	C	0.0254922	0.725402	0.00217929	4.60045e-33	0.0328	0.7405	0.0172	0.05625	FALSE	FALSE	FALSE	TRUE	textfile	TRUE	igd	2	TRUE	0.000312765	437354	1.70911e-05	212774	TRUE	2.93643e-07	0.000258893	113.257	89.9402	136.831
SUA	Finngen_IS	rs35184622	15	86073035	G	A	G	A	0.0177984	0.3299	0.00207732	4.30031e-16	0.0023	0.2791	0.0168	0.8915	FALSE	FALSE	FALSE	TRUE	textfile	TRUE	igd	2	TRUE	0.000167823	437354	8.80892e-08	212774	TRUE	1.67488e-06	0.00014006	61.2641	89.9402	73.41
SUA	Finngen_IS	rs35259333	3	195628735	G	A	G	A	0.0413667	0.0321623	0.00550938	8.49963e-14	-0.1011	0.01481	0.0623	0.1043	FALSE	FALSE	FALSE	TRUE	textfile	TRUE	igd	2	TRUE	0.000128887	437354	1.23767e-05	212774	TRUE	0.0030334	0.000106532	46.5971	89.9402	56.3763
SUA	Finngen_IS	rs35332062	7	73012042	A	G	A	G	-0.0623215	0.126756	0.002929	5.79429e-106	0.0265	0.1289	0.0224	0.2363	FALSE	FALSE	FALSE	TRUE	textfile	TRUE	igd	2	TRUE	0.00103409	437354	6.57777e-06	212774	TRUE	4.07734e-29	0.000859825	376.37	89.9402	452.728
SUA	Finngen_IS	rs35341285	7	139911944	C	A	C	A	-0.0175272	0.136107	0.00284083	1.29999e-09	-0.0214	0.1473	0.0213	0.3159	FALSE	FALSE	FALSE	TRUE	textfile	TRUE	igd	2	TRUE	8.70293e-05	437354	4.74408e-06	212774	TRUE	0.00682005	7.2243e-05	31.5979	89.9402	38.0658
SUA	Finngen_IS	rs35383942	1	201437832	T	C	T	C	-0.022167	0.0627399	0.00404363	1.2e-08	-0.0224	0.1157	0.0236	0.3422	FALSE	FALSE	FALSE	TRUE	textfile	TRUE	igd	2	TRUE	6.87084e-05	437354	4.23405e-06	212774	TRUE	0.0183933	5.77893e-05	25.2757	89.9402	30.0518
SUA	Finngen_IS	rs354524	6	111508109	A	G	A	G	0.0101878	0.56938	0.00196044	2.99999e-08	0.0031	0.5526	0.0152	0.8354	FALSE	FALSE	FALSE	TRUE	textfile	TRUE	igd	2	TRUE	6.17441e-05	437354	1.95489e-07	212774	TRUE	0.00502189	5.08964e-05	22.2608	89.9402	27.0056
SUA	Finngen_IS	rs35640690	7	46719105	C	T	C	T	-0.0149771	0.272078	0.0021874	5.10035e-12	-0.0335	0.1813	0.0195	0.08594	FALSE	FALSE	FALSE	TRUE	textfile	TRUE	igd	2	TRUE	0.000107182	437354	1.38707e-05	212774	TRUE	0.0121444	8.88513e-05	38.8627	89.9402	46.8812
SUA	Finngen_IS	rs358231	4	22820504	T	A	T	A	0.0231385	0.851938	0.00264588	9.20026e-18	-0.0098	0.8491	0.021	0.6421	FALSE	TRUE	FALSE	TRUE	textfile	TRUE	igd	2	TRUE	0.000174833	437354	1.02353e-06	212774	TRUE	3.83713e-06	0.000135068	59.0802	89.9402	76.4769
SUA	Finngen_IS	rs3729931	3	12626516	A	G	A	G	-0.0149205	0.358036	0.00202965	1.59993e-14	-0.0003	0.3835	0.0155	0.9853	FALSE	FALSE	FALSE	TRUE	textfile	TRUE	igd	2	TRUE	0.000123549	437354	1.76062e-09	212774	TRUE	2.79488e-05	0.000102337	44.762	89.9402	54.0411
SUA	Finngen_IS	rs3739605	9	95475937	A	G	A	G	0.0219155	0.174513	0.00257189	1.9002e-18	-0.0034	0.1921	0.0191	0.8569	FALSE	FALSE	FALSE	TRUE	textfile	TRUE	igd	2	TRUE	0.000165995	437354	1.48928e-07	212774	TRUE	2.25998e-06	0.000138379	60.5288	89.9402	72.6103
SUA	Finngen_IS	rs3746575	20	43058096	G	C	G	C	-0.0241738	0.593527	0.00202555	1.29987e-35	-0.0021	0.6006	0.0154	0.8912	FALSE	TRUE	FALSE	TRUE	textfile	TRUE	igd	2	TRUE	0.00032556	437354	8.73942e-08	212774	TRUE	1.87729e-11	0.000281963	123.352	89.9402	142.431
SUA	Finngen_IS	rs375625223	8	57090635	CCTG	C	CCTG	C	0.0189379	0.177438	0.00260068	1.99986e-13	0.0008	0.1659	0.0203	0.9695	FALSE	FALSE	FALSE	TRUE	textfile	TRUE	igd	2	TRUE	0.000121229	437354	7.29917e-09	212774	TRUE	3.57376e-05	0.000104691	45.7916	89.9402	53.0261
SUA	Finngen_IS	rs3764955	2	148674797	C	G	C	G	0.0222338	0.296999	0.00212347	2.60016e-26	0.0207	0.3353	0.0159	0.1941	FALSE	TRUE	FALSE	TRUE	textfile	TRUE	igd	2	TRUE	0.000250608	437354	7.96578e-06	212774	TRUE	8.56913e-07	0.000206428	90.3003	89.9402	109.631
SUA	Finngen_IS	rs3769598	2	32679732	G	A	G	A	-0.0201246	0.143555	0.00275801	1.50003e-13	0.0099	0.1305	0.0223	0.6563	FALSE	FALSE	FALSE	TRUE	textfile	TRUE	igd	2	TRUE	0.000121725	437354	9.26287e-07	212774	TRUE	0.000138882	9.95869e-05	43.5589	89.9402	53.243
SUA	Finngen_IS	rs3813582	16	79749353	C	T	C	T	-0.0326455	0.314629	0.0020992	4.00037e-55	-0.0108	0.3097	0.0163	0.5058	FALSE	FALSE	FALSE	TRUE	textfile	TRUE	igd	2	TRUE	0.000552672	437354	2.06327e-06	212774	TRUE	6.68809e-17	0.000459622	201.109	89.9402	241.846
SUA	Finngen_IS	rs3825725	14	68035879	G	A	G	A	-0.0116958	0.284035	0.00219928	2e-08	0.0212	0.2605	0.0172	0.2168	FALSE	FALSE	FALSE	TRUE	textfile	TRUE	igd	2	TRUE	6.46606e-05	437354	7.13998e-06	212774	TRUE	0.0422174	5.56357e-05	24.3337	89.9402	28.2813
SUA	Finngen_IS	rs3934712	5	157928196	C	T	C	T	0.0150095	0.212769	0.00237877	1.59993e-11	-0.0275	0.1518	0.021	0.1898	FALSE	FALSE	FALSE	TRUE	textfile	TRUE	igd	2	TRUE	9.10242e-05	437354	8.05951e-06	212774	TRUE	0.0112258	7.54698e-05	33.0093	89.9402	39.8132
SUA	Finngen_IS	rs4112791	9	16596140	C	T	C	T	0.0132591	0.51205	0.00195127	3.90032e-12	0.0218	0.5166	0.0151	0.1494	FALSE	FALSE	FALSE	TRUE	textfile	TRUE	igd	2	TRUE	0.000105564	437354	9.79581e-06	212774	TRUE	0.00686807	8.78508e-05	38.4251	89.9402	46.1736
SUA	Finngen_IS	rs4245008	10	52576068	A	G	A	G	-0.0434438	0.851949	0.00278291	7.29962e-58	-0.0046	0.7701	0.018	0.799	FALSE	FALSE	FALSE	TRUE	textfile	TRUE	igd	2	TRUE	0.000556909	437354	3.06942e-07	212774	TRUE	2.77478e-18	0.000476114	208.328	89.9402	243.701
SUA	Finngen_IS	rs4310250	9	134346315	C	T	C	T	0.0301927	0.942195	0.00438501	1.39991e-12	0.0205	0.9116	0.0265	0.4391	FALSE	FALSE	FALSE	TRUE	textfile	TRUE	igd	2	TRUE	0.000108389	437354	2.81255e-06	212774	TRUE	0.000951552	9.92979e-05	43.4325	89.9402	47.4092
SUA	Finngen_IS	rs4425481	5	35185897	A	C	A	C	-0.0220853	0.0729101	0.00373999	1.09999e-09	-0.0587	0.03087	0.0439	0.1809	FALSE	FALSE	FALSE	TRUE	textfile	TRUE	igd	2	TRUE	7.9726e-05	437354	8.4029e-06	212774	TRUE	0.0225191	6.59396e-05	28.8407	89.9402	34.8711
SUA	Finngen_IS	rs4468717	18	3457606	T	C	T	C	-0.0332771	0.0766711	0.0038241	1.39991e-20	-0.0367	0.1387	0.0221	0.09734	FALSE	FALSE	FALSE	TRUE	textfile	TRUE	igd	2	TRUE	0.000173112	437354	1.29607e-05	212774	TRUE	0.000299141	0.000156787	68.5817	89.9402	75.7238
SUA	Finngen_IS	rs4474021	8	12632903	T	G	T	G	0.0105839	0.31968	0.0020892	1.79999e-08	-0.0112	0.3674	0.0156	0.4737	FALSE	FALSE	FALSE	TRUE	textfile	TRUE	igd	2	TRUE	5.86779e-05	437354	2.42254e-06	212774	TRUE	0.0209277	4.87248e-05	21.3109	89.9402	25.6644
SUA	Finngen_IS	rs45567235	9	35665153	A	C	A	C	-0.0186906	0.105546	0.00322162	7.29995e-10	0.0191	0.0624	0.0313	0.5423	FALSE	FALSE	FALSE	TRUE	textfile	TRUE	igd	2	TRUE	7.69544e-05	437354	1.7501e-06	212774	TRUE	0.00482553	6.59593e-05	28.8494	89.9402	33.6587
SUA	Finngen_IS	rs4567937	2	18676265	A	G	A	G	0.0238374	0.316771	0.00207753	8.60003e-32	-0.0084	0.2514	0.0174	0.6274	FALSE	FALSE	FALSE	TRUE	textfile	TRUE	igd	2	TRUE	0.000300927	437354	1.09533e-06	212774	TRUE	6.92753e-10	0.000245957	107.596	89.9402	131.651
SUA	Finngen_IS	rs4582112	4	144111732	G	A	G	A	-0.0180672	0.599384	0.00189854	4.49987e-22	-0.0157	0.6434	0.0157	0.3177	FALSE	FALSE	FALSE	TRUE	textfile	TRUE	igd	2	TRUE	0.000207024	437354	4.69984e-06	212774	TRUE	3.76846e-06	0.000156764	68.5716	89.9402	90.5612
SUA	Finngen_IS	rs464605	5	55807370	T	C	T	C	0.0231702	0.746587	0.0022337	1.29987e-25	0.0427	0.6827	0.0161	0.008093	FALSE	FALSE	FALSE	TRUE	textfile	TRUE	igd	2	TRUE	0.000245964	437354	3.30579e-05	212774	TRUE	0.000170808	0.000203142	88.8624	89.9402	107.599
SUA	Finngen_IS	rs464634	5	34661066	C	T	C	T	0.0231911	0.450405	0.00195531	7.8001e-34	0.0127	0.393	0.0154	0.4088	FALSE	FALSE	FALSE	TRUE	textfile	TRUE	igd	2	TRUE	0.000321544	437354	3.19632e-06	212774	TRUE	1.00594e-09	0.000266268	116.484	89.9402	140.673
SUA	Finngen_IS	rs4647907	8	38287555	T	C	T	C	-0.0158774	0.233563	0.00231482	5.70033e-12	0.0038	0.181	0.0196	0.8478	FALSE	FALSE	FALSE	TRUE	textfile	TRUE	igd	2	TRUE	0.000107559	437354	1.76661e-07	212774	TRUE	0.000166659	9.02546e-05	39.4766	89.9402	47.0462
SUA	Finngen_IS	rs4661718	1	16505908	T	C	T	C	0.0143376	0.6235	0.00199662	9.49948e-13	0.0136	0.7242	0.0168	0.4204	FALSE	FALSE	FALSE	TRUE	textfile	TRUE	igd	2	TRUE	0.000117891	437354	3.07995e-06	212774	TRUE	0.000573097	9.65127e-05	42.2141	89.9402	51.5658
SUA	Finngen_IS	rs4722511	7	25779243	A	C	A	C	0.013707	0.288672	0.00214767	4.10015e-12	0.0162	0.3484	0.0158	0.304	FALSE	FALSE	FALSE	TRUE	textfile	TRUE	igd	2	TRUE	9.31275e-05	437354	4.94082e-06	212774	TRUE	0.00495161	7.71595e-05	33.7485	89.9402	40.7333
SUA	Finngen_IS	rs4724220	7	43591955	G	A	G	A	-0.0105241	0.566293	0.00197847	2.19999e-08	0.0042	0.5532	0.0151	0.7793	FALSE	FALSE	FALSE	TRUE	textfile	TRUE	igd	2	TRUE	6.46922e-05	437354	3.63605e-07	212774	TRUE	0.00487899	5.44048e-05	23.7954	89.9402	28.2951
SUA	Finngen_IS	rs4728152	7	128738544	T	C	T	C	-0.0148465	0.425492	0.00196897	2.09991e-16	-0.0212	0.3039	0.0164	0.1971	FALSE	FALSE	FALSE	TRUE	textfile	TRUE	igd	2	TRUE	0.000129982	437354	7.85355e-06	212774	TRUE	0.00114077	0.000107762	47.135	89.9402	56.8552
SUA	Finngen_IS	rs4753068	11	92577031	T	C	T	C	0.0113991	0.383782	0.00203054	1.29999e-09	0.0049	0.4453	0.0151	0.7462	FALSE	FALSE	FALSE	TRUE	textfile	TRUE	igd	2	TRUE	7.20536e-05	437354	4.94907e-07	212774	TRUE	0.00322563	6.14597e-05	26.8812	89.9402	31.5151
SUA	Finngen_IS	rs4792718	17	15954692	G	A	G	A	-0.0160624	0.570966	0.00197207	3.29989e-13	-0.0033	0.5968	0.0153	0.8272	FALSE	FALSE	FALSE	TRUE	textfile	TRUE	igd	2	TRUE	0.000151663	437354	2.1864e-07	212774	TRUE	7.37551e-06	0.000126402	55.289	89.9402	66.3401
SUA	Finngen_IS	rs4793788	17	53381796	A	C	A	C	-0.03911	0.635105	0.0020247	2.99985e-93	-0.0248	0.6309	0.0156	0.1119	FALSE	FALSE	FALSE	TRUE	textfile	TRUE	igd	2	TRUE	0.000852418	437354	1.18778e-05	212774	TRUE	1.93545e-22	0.000708956	310.283	89.9402	373.125
SUA	Finngen_IS	rs4796224	17	34842521	G	A	G	A	-0.0150349	0.479039	0.0019994	6.20012e-14	0.0042	0.441	0.0152	0.7812	FALSE	FALSE	FALSE	TRUE	textfile	TRUE	igd	2	TRUE	0.000129275	437354	3.58837e-07	212774	TRUE	4.59821e-05	0.000112825	49.35	89.9402	56.546
SUA	Finngen_IS	rs4804416	19	7223848	G	T	G	T	0.0262325	0.427839	0.00197291	2.29985e-41	-0.0004	0.396	0.0154	0.9779	FALSE	FALSE	FALSE	TRUE	textfile	TRUE	igd	2	TRUE	0.000404071	437354	3.17077e-09	212774	TRUE	3.33036e-14	0.000336905	147.396	89.9402	176.793
SUA	Finngen_IS	rs4823085	22	30686226	C	T	C	T	0.0178089	0.800813	0.00244991	4.30031e-13	-0.0101	0.8701	0.0224	0.6504	FALSE	FALSE	FALSE	TRUE	textfile	TRUE	igd	2	TRUE	0.000120807	437354	9.55502e-07	212774	TRUE	0.000151451	0.00010118	44.2559	89.9402	52.8414
SUA	Finngen_IS	rs4903064	14	73279420	C	T	C	T	-0.0176337	0.235758	0.0023034	1.10002e-13	0.0012	0.1687	0.0201	0.9532	FALSE	FALSE	FALSE	TRUE	textfile	TRUE	igd	2	TRUE	0.000133986	437354	1.67516e-08	212774	TRUE	1.48761e-05	0.000112051	49.0111	89.9402	58.6068
SUA	Finngen_IS	rs4951429	1	211988281	A	G	A	G	-0.0428903	0.963621	0.00517367	1.9002e-17	-0.0213	0.9642	0.0407	0.6012	FALSE	FALSE	FALSE	TRUE	textfile	TRUE	igd	2	TRUE	0.000157116	437354	1.28723e-06	212774	TRUE	1.60866e-05	0.000128975	56.4147	89.9402	68.7259
SUA	Finngen_IS	rs4954571	2	136918828	A	G	A	G	-0.0154216	0.193801	0.00246982	4.90004e-10	0.0259	0.2701	0.017	0.1276	FALSE	FALSE	FALSE	TRUE	textfile	TRUE	igd	2	TRUE	8.91371e-05	437354	1.09089e-05	212774	TRUE	0.0202087	7.43168e-05	32.505	89.9402	38.9878
SUA	Finngen_IS	rs4962696	10	126445630	G	A	G	A	-0.0221773	0.736531	0.00220968	1.59993e-23	0.0055	0.7018	0.0164	0.7356	FALSE	FALSE	FALSE	TRUE	textfile	TRUE	igd	2	TRUE	0.000230265	437354	5.28595e-07	212774	TRUE	4.5933e-08	0.000190883	83.4991	89.9402	100.73
SUA	Finngen_IS	rs503677	10	69827012	A	G	A	G	0.0194477	0.350868	0.00204142	1.20005e-20	-0.0065	0.4049	0.0154	0.6738	FALSE	FALSE	FALSE	TRUE	textfile	TRUE	igd	2	TRUE	0.000207468	437354	8.37279e-07	212774	TRUE	3.33258e-07	0.000172283	75.3614	89.9402	90.7553
SUA	Finngen_IS	rs555754	6	160769423	A	G	A	G	-0.0189316	0.468093	0.00195408	3.90032e-22	-0.0273	0.495	0.0151	0.07017	FALSE	FALSE	FALSE	TRUE	textfile	TRUE	igd	2	TRUE	0.000214568	437354	1.53621e-05	212774	TRUE	4.91975e-05	0.000178473	78.0695	89.9402	93.862
SUA	Finngen_IS	rs55670130	17	73357407	T	C	T	C	0.0222798	0.0702441	0.00382035	7.49998e-10	-0.0046	0.1314	0.0224	0.8374	FALSE	FALSE	FALSE	TRUE	textfile	TRUE	igd	2	TRUE	7.77591e-05	437354	1.98201e-07	212774	TRUE	0.00153579	6.48383e-05	28.359	89.9402	34.0108
SUA	Finngen_IS	rs557441	6	10529087	C	T	C	T	-0.0229397	0.0757623	0.00367558	6.29941e-12	-0.006	0.05985	0.0318	0.8499	FALSE	FALSE	FALSE	TRUE	textfile	TRUE	igd	2	TRUE	8.90541e-05	437354	1.67315e-07	212774	TRUE	0.000636369	7.36957e-05	32.2333	89.9402	38.9515
SUA	Finngen_IS	rs55747363	5	68730441	T	C	T	C	-0.0156118	0.475293	0.00195224	8.30042e-17	-0.0032	0.5774	0.0153	0.8324	FALSE	FALSE	FALSE	TRUE	textfile	TRUE	igd	2	TRUE	0.000146199	437354	2.0559e-07	212774	TRUE	1.06662e-05	0.000121567	53.1739	89.9402	63.9499
SUA	Finngen_IS	rs55792109	16	20760021	T	C	T	C	0.0205842	0.183102	0.00252309	1.10002e-16	0.0053	0.1805	0.0196	0.7864	FALSE	FALSE	FALSE	TRUE	textfile	TRUE	igd	2	TRUE	0.000152162	437354	3.43657e-07	212774	TRUE	8.77578e-06	0.000126753	55.4428	89.9402	66.5583
SUA	Finngen_IS	rs55840085	8	42339634	A	G	A	G	-0.0147452	0.355777	0.00203551	4.79954e-15	-0.0186	0.3337	0.0159	0.2441	FALSE	FALSE	FALSE	TRUE	textfile	TRUE	igd	2	TRUE	0.00011997	437354	6.43153e-06	212774	TRUE	0.00144955	9.96656e-05	43.5933	89.9402	52.4753
SUA	Finngen_IS	rs55856036	6	39148170	C	A	C	A	-0.0169999	0.216086	0.00235975	1.10002e-13	0.0151	0.2444	0.0176	0.3912	FALSE	FALSE	FALSE	TRUE	textfile	TRUE	igd	2	TRUE	0.000118653	437354	3.45949e-06	212774	TRUE	0.000631824	9.79079e-05	42.8244	89.9402	51.8992
SUA	Finngen_IS	rs56310223	9	107695882	A	G	A	G	-0.0220355	0.0798077	0.00359972	2.80001e-09	-0.0307	0.1376	0.022	0.1631	FALSE	FALSE	FALSE	TRUE	textfile	TRUE	igd	2	TRUE	8.56722e-05	437354	9.15194e-06	212774	TRUE	0.0184045	7.1318e-05	31.1933	89.9402	37.4721
SUA	Finngen_IS	rs56376587	18	77160235	C	A	C	A	0.0175785	0.48344	0.00199052	1.59993e-19	-0.0186	0.4304	0.0154	0.226	FALSE	FALSE	FALSE	TRUE	textfile	TRUE	igd	2	TRUE	0.000178288	437354	6.85594e-06	212774	TRUE	4.87906e-05	0.000154332	67.508	89.9402	77.9885
SUA	Finngen_IS	rs5751738	22	24145675	C	G	C	G	-0.0238186	0.921663	0.00385569	1.89998e-09	-0.008	0.9378	0.0311	0.796	FALSE	TRUE	FALSE	TRUE	textfile	TRUE	igd	2	TRUE	8.72488e-05	437354	3.10989e-07	212774	TRUE	0.000890505	8.19222e-05	35.8318	89.9402	38.1617
SUA	Finngen_IS	rs58367598	6	26370833	G	T	G	T	0.0340616	0.0366986	0.0052397	4.19952e-12	0.006	0.0146	0.0617	0.9226	FALSE	FALSE	FALSE	TRUE	textfile	TRUE	igd	2	TRUE	9.66149e-05	437354	4.44445e-08	212774	TRUE	0.000273591	8.20298e-05	35.8789	89.9402	42.2588
SUA	Finngen_IS	rs58542926	19	19379549	T	C	T	C	0.0300548	0.0740898	0.00379342	2.60016e-16	0.0104	0.06423	0.031	0.7375	FALSE	FALSE	FALSE	TRUE	textfile	TRUE	igd	2	TRUE	0.000143507	437354	5.28967e-07	212774	TRUE	2.06943e-05	0.000123932	54.2088	89.9402	62.772
SUA	Finngen_IS	rs59215427	4	101132753	A	C	A	C	-0.0114898	0.352355	0.00194674	1.40001e-10	0.0218	0.4368	0.0153	0.1549	FALSE	FALSE	FALSE	TRUE	textfile	TRUE	igd	2	TRUE	7.96422e-05	437354	9.54139e-06	212774	TRUE	0.0272593	6.02521e-05	26.353	89.9402	34.8345
SUA	Finngen_IS	rs59536819	2	242272388	G	A	G	A	-0.0237821	0.16186	0.00262528	2.49977e-19	0.0093	0.1352	0.022	0.6703	FALSE	FALSE	FALSE	TRUE	textfile	TRUE	igd	2	TRUE	0.000187602	437354	8.39858e-07	212774	TRUE	1.32783e-06	0.000153457	67.125	89.9402	82.0633
SUA	Finngen_IS	rs59739006	11	64415903	T	C	T	C	0.0588179	0.147959	0.00274359	1.79887e-109	-0.0154	0.2166	0.0183	0.4007	FALSE	FALSE	FALSE	TRUE	textfile	TRUE	igd	2	TRUE	0.00104977	437354	3.32831e-06	212774	TRUE	5.70685e-31	0.00087227	381.822	89.9402	459.601
SUA	Finngen_IS	rs6129800	20	39914030	A	G	A	G	-0.0132891	0.222941	0.00234534	7.49998e-09	0.0075	0.2479	0.0174	0.6652	FALSE	FALSE	FALSE	TRUE	textfile	TRUE	igd	2	TRUE	7.34035e-05	437354	8.73191e-07	212774	TRUE	0.00387769	6.11878e-05	26.7623	89.9402	32.1055
SUA	Finngen_IS	rs6142206	20	33212055	A	G	A	G	0.01667	0.420897	0.00197946	6.4003e-19	0.0341	0.4712	0.0151	0.02372	FALSE	FALSE	FALSE	TRUE	textfile	TRUE	igd	2	TRUE	0.000162135	437354	2.39679e-05	212774	TRUE	0.00302257	0.000135467	59.2547	89.9402	70.9215
SUA	Finngen_IS	rs61744628	20	52186837	A	G	A	G	-0.0411067	0.0275306	0.00597044	8.4004e-11	-0.0533	0.0327	0.0427	0.2121	FALSE	FALSE	FALSE	TRUE	textfile	TRUE	igd	2	TRUE	0.000108376	437354	7.32286e-06	212774	TRUE	0.00355764	9.04788e-05	39.5747	89.9402	47.4037
SUA	Finngen_IS	rs61794851	4	10613798	T	C	T	C	-0.0264068	0.0591954	0.00394524	1.39991e-11	-0.0395	0.03657	0.0398	0.3205	FALSE	FALSE	FALSE	TRUE	textfile	TRUE	igd	2	TRUE	0.000102426	437354	4.62926e-06	212774	TRUE	0.0025693	7.76692e-05	33.9714	89.9402	44.8007
SUA	Finngen_IS	rs61795273	4	11052928	A	G	A	G	-0.0420259	0.0429817	0.00458813	2.99985e-19	0.0311	0.01397	0.0644	0.6287	FALSE	FALSE	FALSE	TRUE	textfile	TRUE	igd	2	TRUE	0.0001918	437354	1.09606e-06	212774	TRUE	1.2735e-06	0.000145301	63.5568	89.9402	83.9001
SUA	Finngen_IS	rs62052820	16	69575238	A	G	A	G	0.028201	0.226979	0.00233125	2.80027e-35	0.0099	0.2174	0.0184	0.5896	FALSE	FALSE	FALSE	TRUE	textfile	TRUE	igd	2	TRUE	0.000334484	437354	1.36057e-06	212774	TRUE	9.24807e-11	0.000279085	122.092	89.9402	146.336
SUA	Finngen_IS	rs62326216	4	146845631	G	A	G	A	-0.0152696	0.182034	0.00240988	4.60002e-10	-0.0037	0.1719	0.0201	0.8554	FALSE	FALSE	FALSE	TRUE	textfile	TRUE	igd	2	TRUE	9.17896e-05	437354	1.59256e-07	212774	TRUE	0.00051311	6.94341e-05	30.3693	89.9402	40.1481
SUA	Finngen_IS	rs62519913	8	72668183	T	G	T	G	-0.0213162	0.0747223	0.00371669	3.40001e-09	-0.0212	0.06892	0.0298	0.4772	FALSE	FALSE	FALSE	TRUE	textfile	TRUE	igd	2	TRUE	7.52044e-05	437354	2.37861e-06	212774	TRUE	0.00698608	6.28307e-05	27.4809	89.9402	32.8933
SUA	Finngen_IS	rs62580767	9	113035152	C	T	C	T	-0.0178875	0.180756	0.00253386	9.30037e-13	-0.0296	0.107	0.0243	0.2232	FALSE	FALSE	FALSE	TRUE	textfile	TRUE	igd	2	TRUE	0.000113934	437354	6.97354e-06	212774	TRUE	0.00237059	9.47622e-05	41.4484	89.9402	49.835
SUA	Finngen_IS	rs62585347	9	130743618	T	C	T	C	-0.0407406	0.0480895	0.00455904	3.90032e-19	0.0124	0.03284	0.0426	0.7713	FALSE	FALSE	FALSE	TRUE	textfile	TRUE	igd	2	TRUE	0.000182557	437354	3.98208e-07	212774	TRUE	1.09719e-06	0.000151961	66.4704	89.9402	79.8561
SUA	Finngen_IS	rs62618693	11	32956492	T	C	T	C	-0.0254848	0.0442434	0.00479408	1.29999e-08	-0.0582	0.02606	0.0471	0.2163	FALSE	FALSE	FALSE	TRUE	textfile	TRUE	igd	2	TRUE	6.4609e-05	437354	7.17607e-06	212774	TRUE	0.0426006	5.49273e-05	24.0239	89.9402	28.2587
SUA	Finngen_IS	rs6415788	9	4118111	T	G	T	G	-0.0159161	0.59721	0.00200607	1.69981e-16	-0.001	0.6644	0.016	0.9517	FALSE	FALSE	FALSE	TRUE	textfile	TRUE	igd	2	TRUE	0.000143909	437354	1.83589e-08	212774	TRUE	7.20602e-06	0.000121873	53.3081	89.9402	62.9479
SUA	Finngen_IS	rs641738	19	54676763	T	C	T	C	-0.0141759	0.445219	0.00199366	1.20005e-14	0.0079	0.396	0.0155	0.6131	FALSE	FALSE	FALSE	TRUE	textfile	TRUE	igd	2	TRUE	0.000115589	437354	1.22089e-06	212774	TRUE	0.000262577	9.92719e-05	43.4211	89.9402	50.5591
SUA	Finngen_IS	rs647080	11	111609174	A	G	A	G	0.0160121	0.326458	0.00209327	9.60064e-14	-0.0093	0.309	0.0163	0.5681	FALSE	FALSE	FALSE	TRUE	textfile	TRUE	igd	2	TRUE	0.000133769	437354	1.52994e-06	212774	TRUE	9.30712e-05	0.000112751	49.3172	89.9402	58.5122
SUA	Finngen_IS	rs653178	12	112007756	T	C	T	C	-0.040743	0.516112	0.00194602	9.30037e-100	-0.0597	0.5842	0.0152	8.972e-05	FALSE	FALSE	FALSE	TRUE	textfile	TRUE	igd	2	TRUE	0.00100126	437354	7.24962e-05	212774	TRUE	2.05814e-18	0.000829134	362.924	89.9402	438.34
SUA	Finngen_IS	rs6531975	4	88238448	G	A	G	A	-0.0170557	0.808154	0.00239336	1.69981e-12	-0.002	0.8501	0.0211	0.9233	FALSE	FALSE	FALSE	TRUE	textfile	TRUE	igd	2	TRUE	0.000116102	437354	4.22261e-08	212774	TRUE	6.36157e-05	9.0202e-05	39.4536	89.9402	50.7835
SUA	Finngen_IS	rs655555	1	234863292	A	C	A	C	-0.0176796	0.370797	0.00200818	3.80014e-19	-0.0056	0.382	0.0155	0.7159	FALSE	FALSE	FALSE	TRUE	textfile	TRUE	igd	2	TRUE	0.000177187	437354	6.13476e-07	212774	TRUE	2.13703e-06	0.000145848	63.7964	89.9402	77.5068
SUA	Finngen_IS	rs6575900	14	102675350	C	G	C	G	0.0176355	0.204155	0.00243031	1.9002e-14	0.0148	0.2359	0.0177	0.4041	FALSE	TRUE	FALSE	TRUE	textfile	TRUE	igd	2	TRUE	0.000120384	437354	3.28595e-06	212774	TRUE	0.000529428	0.000101063	44.2048	89.9402	52.6565
SUA	Finngen_IS	rs6591182	11	65349756	G	T	G	T	0.0321313	0.483673	0.00197113	1.20005e-62	-0.0269	0.5941	0.0154	0.08059	FALSE	FALSE	FALSE	TRUE	textfile	TRUE	igd	2	TRUE	0.000607199	437354	1.43398e-05	212774	TRUE	2.97703e-15	0.00051566	225.641	89.9402	265.721
SUA	Finngen_IS	rs6651267	8	87535573	A	G	A	G	-0.011929	0.75841	0.00227653	2.5e-08	-0.0502	0.7356	0.017	0.003091	FALSE	FALSE	FALSE	TRUE	textfile	TRUE	igd	2	TRUE	6.27773e-05	437354	4.09805e-05	212774	TRUE	0.564814	5.2146e-05	22.8074	89.9402	27.4575
SUA	Finngen_IS	rs6664244	1	40374386	C	T	C	T	-0.01032	0.390712	0.00198787	2.69998e-08	-0.0154	0.3588	0.0157	0.3293	FALSE	FALSE	FALSE	TRUE	textfile	TRUE	igd	2	TRUE	6.16205e-05	437354	4.52195e-06	212774	TRUE	0.0303567	5.07071e-05	22.178	89.9402	26.9515
SUA	Finngen_IS	rs66705636	6	55634724	G	T	G	T	0.0289655	0.0689106	0.00383214	4.70002e-13	-0.0219	0.06036	0.0317	0.4884	FALSE	FALSE	FALSE	TRUE	textfile	TRUE	igd	2	TRUE	0.000130615	437354	2.24313e-06	212774	TRUE	0.000171691	0.000107664	47.092	89.9402	57.132
SUA	Finngen_IS	rs6685648	1	15825195	C	T	C	T	-0.0242596	0.313369	0.00208587	8.80035e-33	0.0011	0.3498	0.0157	0.9452	FALSE	FALSE	FALSE	TRUE	textfile	TRUE	igd	2	TRUE	0.000309191	437354	2.30713e-08	212774	TRUE	4.23081e-11	0.000253266	110.794	89.9402	135.267
SUA	Finngen_IS	rs6694957	1	186508738	A	G	A	G	-0.0155464	0.259713	0.0022108	1.20005e-12	0.0258	0.222	0.0181	0.1536	FALSE	FALSE	FALSE	TRUE	textfile	TRUE	igd	2	TRUE	0.000113053	437354	9.54913e-06	212774	TRUE	0.00432127	9.29359e-05	40.6495	89.9402	49.4494
SUA	Finngen_IS	rs6708831	2	9234754	A	C	A	C	0.0134967	0.609022	0.00198251	3.90032e-12	-0.0315	0.6149	0.0155	0.04171	FALSE	FALSE	FALSE	TRUE	textfile	TRUE	igd	2	TRUE	0.000105961	437354	1.94104e-05	212774	TRUE	0.0258966	8.67502e-05	37.9437	89.9402	46.3473
SUA	Finngen_IS	rs67611724	20	32308275	T	C	T	C	0.0174764	0.154807	0.00269988	5.69994e-10	-0.0202	0.1617	0.0205	0.3235	FALSE	FALSE	FALSE	TRUE	textfile	TRUE	igd	2	TRUE	9.57949e-05	437354	4.5633e-06	212774	TRUE	0.00379336	7.99246e-05	34.958	89.9402	41.9001
SUA	Finngen_IS	rs6784842	3	185342723	T	C	T	C	0.019702	0.343604	0.00204742	1.9002e-22	0.0131	0.311	0.0163	0.4223	FALSE	FALSE	FALSE	TRUE	textfile	TRUE	igd	2	TRUE	0.000211682	437354	3.03565e-06	212774	TRUE	1.26174e-06	0.000175095	76.5917	89.9402	92.5991
SUA	Finngen_IS	rs6822892	4	157734675	G	A	G	A	-0.0125411	0.327649	0.00198015	8.60003e-11	-0.0099	0.2504	0.0174	0.5691	FALSE	FALSE	FALSE	TRUE	textfile	TRUE	igd	2	TRUE	9.17073e-05	437354	1.52145e-06	212774	TRUE	0.00159668	6.92957e-05	30.3087	89.9402	40.1121
SUA	Finngen_IS	rs6861681	5	173362458	A	G	A	G	-0.0118008	0.301984	0.00211833	4.90004e-08	-0.0261	0.414	0.0153	0.08767	FALSE	FALSE	FALSE	TRUE	textfile	TRUE	igd	2	TRUE	7.09535e-05	437354	1.36766e-05	212774	TRUE	0.0738135	5.87087e-05	25.6779	89.9402	31.0339
SUA	Finngen_IS	rs686364	21	31587793	G	A	G	A	0.0255604	0.236077	0.00231721	1.39991e-29	0.0055	0.2115	0.0185	0.7675	FALSE	FALSE	FALSE	TRUE	textfile	TRUE	igd	2	TRUE	0.000278133	437354	4.15401e-07	212774	TRUE	1.30875e-09	0.000235651	103.087	89.9402	121.676
SUA	Finngen_IS	rs6965823	7	4703360	A	C	A	C	-0.0170168	0.322184	0.00207952	8.4004e-16	-0.0346	0.3586	0.0158	0.02858	FALSE	FALSE	FALSE	TRUE	textfile	TRUE	igd	2	TRUE	0.000153085	437354	2.25379e-05	212774	TRUE	0.00391243	0.000126474	55.3207	89.9402	66.9622
SUA	Finngen_IS	rs6968865	7	17287269	T	A	T	A	-0.0110553	0.62826	0.00200908	5.69994e-09	0.014	0.6633	0.0159	0.3789	FALSE	TRUE	FALSE	TRUE	textfile	TRUE	igd	2	TRUE	6.92286e-05	437354	3.64373e-06	212774	TRUE	0.0152765	5.70886e-05	24.9693	89.9402	30.2794
SUA	Finngen_IS	rs703873	5	72426085	A	G	A	G	-0.0328925	0.418203	0.00197423	5.50047e-64	-0.0276	0.385	0.0155	0.07486	FALSE	FALSE	FALSE	TRUE	textfile	TRUE	igd	2	TRUE	0.000634295	437354	1.49016e-05	212774	TRUE	7.03344e-16	0.000526481	230.379	89.9402	277.586
SUA	Finngen_IS	rs7081609	10	88939962	C	T	C	T	0.0336554	0.841106	0.00273758	1.9002e-36	-0.0239	0.8219	0.0197	0.2264	FALSE	FALSE	FALSE	TRUE	textfile	TRUE	igd	2	TRUE	0.000345458	437354	6.91745e-06	212774	TRUE	1.56395e-09	0.000302759	132.453	89.9402	151.139
SUA	Finngen_IS	rs7089424	10	63752159	G	T	G	T	0.0109962	0.341588	0.00205397	7.19996e-09	0.0031	0.2682	0.0169	0.8562	FALSE	FALSE	FALSE	TRUE	textfile	TRUE	igd	2	TRUE	6.55296e-05	437354	1.58138e-07	212774	TRUE	0.00358854	5.43896e-05	23.7887	89.9402	28.6614
SUA	Finngen_IS	rs7188811	16	4654871	G	A	G	A	0.0144207	0.805528	0.00246484	2.69998e-08	0.0224	0.8192	0.0196	0.2518	FALSE	FALSE	FALSE	TRUE	textfile	TRUE	igd	2	TRUE	7.82582e-05	437354	6.13856e-06	212774	TRUE	0.0159703	6.51539e-05	28.497	89.9402	34.2291
SUA	Finngen_IS	rs7190307	16	68218336	A	G	A	G	-0.0143126	0.453718	0.00196246	4.10015e-15	-0.0085	0.4934	0.0151	0.5716	FALSE	FALSE	FALSE	TRUE	textfile	TRUE	igd	2	TRUE	0.000121605	437354	1.48925e-06	212774	TRUE	0.000206833	0.000101548	44.4166	89.9402	53.1907
SUA	Finngen_IS	rs72683923	14	50735947	C	T	C	T	-0.0635936	0.0197102	0.00723117	4.30031e-19	-0.1316	0.01159	0.0715	0.06554	FALSE	FALSE	FALSE	TRUE	textfile	TRUE	igd	2	TRUE	0.000176808	437354	1.59213e-05	212774	TRUE	0.000429369	0.00015628	68.3599	89.9402	77.341
SUA	Finngen_IS	rs72692842	1	149992890	T	C	T	C	-0.0187537	0.0924789	0.0033397	4.79999e-09	0.0454	0.06401	0.0307	0.1383	FALSE	FALSE	FALSE	TRUE	textfile	TRUE	igd	2	TRUE	7.20936e-05	437354	1.02782e-05	212774	TRUE	0.0455544	5.90341e-05	25.8202	89.9402	31.5325
SUA	Finngen_IS	rs72813185	5	176739110	A	C	A	C	0.0252782	0.220394	0.00236801	6.00067e-28	0.0118	0.2468	0.0175	0.499	FALSE	FALSE	FALSE	TRUE	textfile	TRUE	igd	2	TRUE	0.000260484	437354	2.13684e-06	212774	TRUE	2.79859e-08	0.000219582	96.0558	89.9402	113.953
SUA	Finngen_IS	rs72923454	2	176984544	T	C	T	C	0.0768086	0.0249134	0.00621307	1.20005e-35	0.0047	0.03693	0.0396	0.9058	FALSE	FALSE	FALSE	TRUE	textfile	TRUE	igd	2	TRUE	0.000349321	437354	6.6205e-08	212774	TRUE	3.06826e-12	0.000286633	125.395	89.9402	152.83
SUA	Finngen_IS	rs7302925	12	56861458	G	A	G	A	-0.0321435	0.80126	0.00243342	5.00035e-40	-0.0154	0.8109	0.0192	0.4233	FALSE	FALSE	FALSE	TRUE	textfile	TRUE	igd	2	TRUE	0.000398793	437354	3.02359e-06	212774	TRUE	5.26018e-12	0.00032906	143.962	89.9402	174.483
SUA	Finngen_IS	rs731146	9	119094545	C	A	C	A	0.0156682	0.230508	0.00233207	2.70023e-13	0.0063	0.2229	0.0181	0.7276	FALSE	FALSE	FALSE	TRUE	textfile	TRUE	igd	2	TRUE	0.0001032	437354	5.69389e-07	212774	TRUE	0.000373645	8.7088e-05	38.0914	89.9402	45.1393
SUA	Finngen_IS	rs73234156	8	32425102	G	A	G	A	0.0253247	0.0865943	0.00346611	3.29989e-14	-0.0287	0.08507	0.0271	0.2904	FALSE	FALSE	FALSE	TRUE	textfile	TRUE	igd	2	TRUE	0.000122045	437354	5.27119e-06	212774	TRUE	0.000929158	0.000101455	44.3759	89.9402	53.3831
SUA	Finngen_IS	rs73488277	7	155665303	T	G	T	G	0.0166831	0.132545	0.00288182	3.50002e-10	-0.0376	0.1408	0.0217	0.08295	FALSE	FALSE	FALSE	TRUE	textfile	TRUE	igd	2	TRUE	7.66223e-05	437354	1.41103e-05	212774	TRUE	0.0586742	6.4002e-05	27.9932	89.9402	33.5135
SUA	Finngen_IS	rs738408	22	44324730	T	C	T	C	-0.0204849	0.208209	0.00245449	4.30031e-17	-0.0143	0.2268	0.018	0.4276	FALSE	FALSE	FALSE	TRUE	textfile	TRUE	igd	2	TRUE	0.000159237	437354	2.96627e-06	212774	TRUE	3.74282e-05	0.000138359	60.52	89.9402	69.6539
SUA	Finngen_IS	rs7406228	17	79766825	A	C	A	C	0.0172391	0.170392	0.00267788	3.2e-10	0.0251	0.1469	0.0215	0.2416	FALSE	FALSE	FALSE	TRUE	textfile	TRUE	igd	2	TRUE	9.4749e-05	437354	6.4055e-06	212774	TRUE	0.00642538	8.40197e-05	36.7493	89.9402	41.4426
SUA	Finngen_IS	rs74397112	12	133094111	T	C	T	C	0.0271776	0.141416	0.00278733	7.29962e-23	0.0118	0.1265	0.0226	0.6033	FALSE	FALSE	FALSE	TRUE	textfile	TRUE	igd	2	TRUE	0.00021733	437354	1.28124e-06	212774	TRUE	2.6106e-07	0.000179363	78.459	89.9402	95.0704
SUA	Finngen_IS	rs7451021	6	130381246	C	T	C	T	0.0164157	0.68554	0.00211326	1.29987e-14	0.0218	0.6871	0.0161	0.1776	FALSE	FALSE	FALSE	TRUE	textfile	TRUE	igd	2	TRUE	0.00013795	437354	8.61674e-06	212774	TRUE	0.000858436	0.000116184	50.8193	89.9402	60.3411
SUA	Finngen_IS	rs75406471	10	5257647	A	G	A	G	-0.0188758	0.154303	0.00269679	7.10068e-12	-0.0103	0.1409	0.0217	0.6337	FALSE	FALSE	FALSE	TRUE	textfile	TRUE	igd	2	TRUE	0.000112005	437354	1.05886e-06	212774	TRUE	0.000300552	9.29886e-05	40.6725	89.9402	48.991
SUA	Finngen_IS	rs7564166	2	177787845	T	C	T	C	0.0114986	0.364934	0.00200922	2.80001e-09	-0.0236	0.4245	0.0152	0.1207	FALSE	FALSE	FALSE	TRUE	textfile	TRUE	igd	2	TRUE	7.48809e-05	437354	1.13297e-05	212774	TRUE	0.0454484	6.12848e-05	26.8047	89.9402	32.7518
SUA	Finngen_IS	rs7586329	2	158759642	C	T	C	T	0.0658373	0.992359	0.0111197	8.79995e-10	0.01	0.998	0.1754	0.9543	FALSE	FALSE	FALSE	TRUE	textfile	TRUE	igd	2	TRUE	8.01479e-05	437354	1.52766e-08	212774	TRUE	0.000836683	6.57344e-05	28.751	89.9402	35.0556
SUA	Finngen_IS	rs76057237	10	104678350	A	G	A	G	0.0235029	0.0556081	0.00424808	2.99999e-08	-0.0144	0.05606	0.0328	0.6601	FALSE	FALSE	FALSE	TRUE	textfile	TRUE	igd	2	TRUE	6.99836e-05	437354	9.05863e-07	212774	TRUE	0.00503205	5.80181e-05	25.3758	89.9402	30.6096
SUA	Finngen_IS	rs7629369	3	121566282	C	T	C	T	0.0133662	0.293285	0.00213409	5.1e-10	0.0042	0.2849	0.0166	0.7998	FALSE	FALSE	FALSE	TRUE	textfile	TRUE	igd	2	TRUE	8.96851e-05	437354	3.00862e-07	212774	TRUE	0.000736863	7.40594e-05	32.3924	89.9402	39.2275
SUA	Finngen_IS	rs76358556	3	126014827	G	A	G	A	-0.0258653	0.203876	0.00241396	8.4004e-28	-0.0214	0.1999	0.0189	0.258	FALSE	FALSE	FALSE	TRUE	textfile	TRUE	igd	2	TRUE	0.00026244	437354	6.02541e-06	212774	TRUE	1.9839e-07	0.000217176	95.003	89.9402	114.809
SUA	Finngen_IS	rs77542162	17	67081278	G	A	G	A	-0.0640761	0.0227008	0.0066911	7.10068e-22	0.0051	0.006736	0.0935	0.9563	FALSE	FALSE	FALSE	TRUE	textfile	TRUE	igd	2	TRUE	0.00020964	437354	1.39831e-08	212774	TRUE	5.52562e-08	0.000182176	79.6895	89.9402	91.7059
SUA	Finngen_IS	rs7826700	8	102703451	T	C	T	C	-0.0116238	0.651689	0.00206225	9.90011e-09	-0.0267	0.6871	0.0162	0.1001	FALSE	FALSE	FALSE	TRUE	textfile	TRUE	igd	2	TRUE	7.26358e-05	437354	1.27665e-05	212774	TRUE	0.0611122	6.13386e-05	26.8282	89.9402	31.7697
SUA	Finngen_IS	rs7893954	10	104318966	G	A	G	A	-0.020078	0.287315	0.0021491	6.59933e-22	0.0133	0.2717	0.0169	0.4318	FALSE	FALSE	FALSE	TRUE	textfile	TRUE	igd	2	TRUE	0.000199531	437354	2.91081e-06	212774	TRUE	2.61401e-06	0.000165092	72.2154	89.9402	87.2826
SUA	Finngen_IS	rs7953751	12	66383817	C	T	C	T	0.0172502	0.100962	0.00322653	2.5e-08	-0.0132	0.09706	0.0256	0.607	FALSE	FALSE	FALSE	TRUE	textfile	TRUE	igd	2	TRUE	6.53518e-05	437354	1.24955e-06	212774	TRUE	0.00839857	5.402e-05	23.627	89.9402	28.5836
SUA	Finngen_IS	rs79744561	4	89283562	A	G	A	G	0.0566221	0.0351152	0.00505422	3.40017e-31	-0.024	0.06701	0.0301	0.4253	FALSE	FALSE	FALSE	TRUE	textfile	TRUE	igd	2	TRUE	0.000286885	437354	2.98795e-06	212774	TRUE	8.67874e-09	0.000217256	95.0382	89.9402	125.506
SUA	Finngen_IS	rs79822587	4	146686414	T	C	T	C	-0.0195065	0.13727	0.00271665	1.59993e-13	-0.0061	0.2308	0.0178	0.7315	FALSE	FALSE	FALSE	TRUE	textfile	TRUE	igd	2	TRUE	0.000117872	437354	5.51957e-07	212774	TRUE	0.00012993	9.01237e-05	39.4194	89.9402	51.5574
SUA	Finngen_IS	rs80152199	17	7749621	G	A	G	A	0.0244087	0.0738282	0.00380446	2.1e-10	0.049	0.1076	0.0241	0.0421	FALSE	FALSE	FALSE	TRUE	textfile	TRUE	igd	2	TRUE	9.4109e-05	437354	1.94283e-05	212774	TRUE	0.0452091	8.14766e-05	35.6369	89.9402	41.1626
SUA	Finngen_IS	rs807628	2	15778300	G	A	G	A	-0.0175081	0.20294	0.00240546	1.9002e-13	0.001	0.1267	0.0226	0.9644	FALSE	FALSE	FALSE	TRUE	textfile	TRUE	igd	2	TRUE	0.000121115	437354	9.20171e-09	212774	TRUE	3.66707e-05	9.91669e-05	43.3751	89.9402	52.9763
SUA	Finngen_IS	rs8101881	19	33364628	T	C	T	C	-0.022576	0.603005	0.00199716	5.50047e-31	-0.0345	0.6769	0.0161	0.03197	FALSE	FALSE	FALSE	TRUE	textfile	TRUE	igd	2	TRUE	0.000292086	437354	2.15806e-05	212774	TRUE	2.48963e-06	0.000244023	106.75	89.9402	127.782
SUA	Finngen_IS	rs8121509	20	62712053	C	T	C	T	-0.0166345	0.452539	0.00196409	1.50003e-17	0.0045	0.5088	0.0151	0.7672	FALSE	FALSE	FALSE	TRUE	textfile	TRUE	igd	2	TRUE	0.000163981	437354	4.17404e-07	212774	TRUE	4.21311e-06	0.000137107	59.9721	89.9402	71.7293
SUA	Finngen_IS	rs848471	7	77594550	A	C	A	C	0.0150876	0.558258	0.00195882	5.10035e-15	0.0319	0.6218	0.0155	0.0394	FALSE	FALSE	FALSE	TRUE	textfile	TRUE	igd	2	TRUE	0.000135632	437354	1.99065e-05	212774	TRUE	0.00656195	0.000112273	49.1082	89.9402	59.3268
SUA	Finngen_IS	rs8565	7	75630274	C	T	C	T	0.0146835	0.724968	0.00222514	1.29987e-11	-0.0092	0.6094	0.0154	0.5499	FALSE	FALSE	FALSE	TRUE	textfile	TRUE	igd	2	TRUE	9.95566e-05	437354	1.67733e-06	212774	TRUE	0.00101957	8.59788e-05	37.6062	89.9402	43.5456
SUA	Finngen_IS	rs881858	6	43806609	A	G	A	G	0.0428496	0.693778	0.00210513	4.10015e-95	-0.0057	0.6796	0.0163	0.7241	FALSE	FALSE	FALSE	TRUE	textfile	TRUE	igd	2	TRUE	0.000946441	437354	5.74725e-07	212774	TRUE	6.92526e-30	0.000780154	341.468	89.9402	414.32
SUA	Finngen_IS	rs883247	11	119217254	T	C	T	C	-0.0185185	0.573764	0.00198937	5.79963e-23	-0.0022	0.5307	0.015	0.8819	FALSE	FALSE	FALSE	TRUE	textfile	TRUE	igd	2	TRUE	0.00019809	437354	1.01099e-07	212774	TRUE	1.94118e-07	0.000167736	73.3718	89.9402	86.6524
SUA	Finngen_IS	rs884546	9	32987451	A	G	A	G	0.016693	0.223773	0.00236114	1.20005e-11	-0.0122	0.2182	0.0182	0.5038	FALSE	FALSE	FALSE	TRUE	textfile	TRUE	igd	2	TRUE	0.000114273	437354	2.11184e-06	212774	TRUE	0.000474631	9.68044e-05	42.3417	89.9402	49.9833
SUA	Finngen_IS	rs894680	17	19440538	A	G	A	G	-0.0140241	0.386541	0.00200413	2.19989e-12	0.005	0.2774	0.017	0.7686	FALSE	FALSE	FALSE	TRUE	textfile	TRUE	igd	2	TRUE	0.000111949	437354	4.06563e-07	212774	TRUE	0.000168632	9.32741e-05	40.7974	89.9402	48.9664
SUA	Finngen_IS	rs911353	20	17681410	T	C	T	C	-0.0158015	0.148649	0.00274961	5.19996e-09	0.0185	0.14	0.0217	0.3938	FALSE	FALSE	FALSE	TRUE	textfile	TRUE	igd	2	TRUE	7.55076e-05	437354	3.41592e-06	212774	TRUE	0.00964328	6.31971e-05	27.6411	89.9402	33.0259
SUA	Finngen_IS	rs9297949	8	95969445	C	A	C	A	0.0250222	0.529582	0.00195298	4.30031e-39	-0.0012	0.552	0.0152	0.937	FALSE	FALSE	FALSE	TRUE	textfile	TRUE	igd	2	TRUE	0.000375199	437354	2.92928e-08	212774	TRUE	3.7446e-13	0.000311959	136.479	89.9402	164.155
SUA	Finngen_IS	rs932768	13	72347501	C	T	C	T	-0.0254347	0.381138	0.00200954	1.80011e-39	-0.013	0.4016	0.0154	0.3974	FALSE	FALSE	FALSE	TRUE	textfile	TRUE	igd	2	TRUE	0.000366159	437354	3.34911e-06	212774	TRUE	5.83068e-11	0.000305182	133.513	89.9402	160.199
SUA	Finngen_IS	rs9330813	22	46364161	A	G	A	G	0.0124788	0.315344	0.00210786	3.40001e-09	-0.0001	0.3132	0.0171	0.9943	FALSE	FALSE	FALSE	TRUE	textfile	TRUE	igd	2	TRUE	8.01302e-05	437354	1.60729e-10	212774	TRUE	0.000719715	6.72408e-05	29.4099	89.9402	35.0479
SUA	Finngen_IS	rs9380102	6	28951014	A	C	A	C	-0.0536593	0.0807199	0.00510836	2.39994e-27	0.0223	0.1121	0.0239	0.3519	FALSE	FALSE	FALSE	TRUE	textfile	TRUE	igd	2	TRUE	0.000252224	437354	4.09164e-06	212774	TRUE	1.5736e-07	0.000427315	186.967	89.9402	110.338
SUA	Finngen_IS	rs946711	10	21806832	C	A	C	A	-0.0119942	0.326769	0.00208656	1.40001e-08	-0.0337	0.3253	0.0161	0.03677	FALSE	FALSE	FALSE	TRUE	textfile	TRUE	igd	2	TRUE	7.55469e-05	437354	2.05913e-05	212774	TRUE	0.116028	6.32962e-05	27.6845	89.9402	33.0431
SUA	Finngen_IS	rs9549092	13	40754324	C	T	C	T	-0.0163958	0.180969	0.00253711	4.19952e-11	-0.0028	0.1699	0.02	0.89	FALSE	FALSE	FALSE	TRUE	textfile	TRUE	igd	2	TRUE	9.54804e-05	437354	9.21174e-08	212774	TRUE	0.000340801	7.96893e-05	34.855	89.9402	41.7625
SUA	Finngen_IS	rs963837	11	30749090	C	T	C	T	-0.0308558	0.453194	0.0019493	6.4003e-57	-0.0019	0.4854	0.0151	0.8994	FALSE	FALSE	FALSE	TRUE	textfile	TRUE	igd	2	TRUE	0.00057258	437354	7.44113e-08	212774	TRUE	3.50635e-19	0.000471869	206.47	89.9402	250.563
SUA	Finngen_IS	rs964707	7	33236298	C	T	C	T	0.0159428	0.84714	0.00270578	1.7e-08	0.0358	0.8621	0.0218	0.1004	FALSE	FALSE	FALSE	TRUE	textfile	TRUE	igd	2	TRUE	7.93741e-05	437354	1.26746e-05	212774	TRUE	0.0429893	6.58276e-05	28.7917	89.9402	34.7172
SUA	Finngen_IS	rs9660710	1	1099342	C	A	C	A	0.0246664	0.933022	0.00387427	1.79999e-10	0.0235	0.9089	0.0262	0.3695	FALSE	FALSE	FALSE	TRUE	textfile	TRUE	igd	2	TRUE	9.26745e-05	437354	3.78109e-06	212774	TRUE	0.00365426	7.60441e-05	33.2606	89.9402	40.5351
SUA	Finngen_IS	rs9877741	3	71195778	A	C	A	C	0.0101453	0.497053	0.00194791	3.59998e-08	0.0101	0.4845	0.0151	0.5025	FALSE	FALSE	FALSE	TRUE	textfile	TRUE	igd	2	TRUE	6.20203e-05	437354	2.10268e-06	212774	TRUE	0.0150598	5.14618e-05	22.5081	89.9402	27.1264
SUA	Finngen_IS	rs9899415	17	59164245	C	T	C	T	0.0166402	0.169872	0.00260101	2.29985e-11	0.0111	0.1614	0.0204	0.5861	FALSE	FALSE	FALSE	TRUE	textfile	TRUE	igd	2	TRUE	9.35753e-05	437354	1.39146e-06	212774	TRUE	0.00131078	7.80933e-05	34.1569	89.9402	40.9292
SUA	Finngen_IS	rs9907597	17	59435497	C	A	C	A	0.014501	0.715598	0.00216699	6.4998e-12	0.0081	0.7491	0.0175	0.6433	FALSE	FALSE	FALSE	TRUE	textfile	TRUE	igd	2	TRUE	0.000102378	437354	1.00688e-06	212774	TRUE	0.000563618	8.55909e-05	37.4366	89.9402	44.7798
SUA	Finngen_IS	rs9988963	12	122991478	G	C	G	C	-0.0130891	0.725034	0.00222237	1.40001e-09	-0.0123	0.7934	0.0185	0.5066	FALSE	TRUE	FALSE	TRUE	textfile	TRUE	igd	2	TRUE	7.93088e-05	437354	2.07755e-06	212774	TRUE	0.00474238	6.83104e-05	29.8777	89.9402	34.6886
SUA	Finngen_IS	rs9997843	4	128134605	A	C	A	C	0.0111519	0.599451	0.0018968	2e-09	-0.0055	0.7166	0.0167	0.7424	FALSE	FALSE	FALSE	TRUE	textfile	TRUE	igd	2	TRUE	7.90295e-05	437354	5.09774e-07	212774	TRUE	0.00197953	5.97224e-05	26.1213	89.9402	34.5664
SUA	MEGASTROKE_IS	rs10109414	8	23751151	T	C	T	C	0.0335927	0.413917	0.00197891	5.90065e-70	0.0093	0.4182	0.0104	0.3688	FALSE	FALSE	FALSE	TRUE	igd	TRUE	igd	2	TRUE	0.000658447	437354	1.81603e-06	440328	TRUE	4.62941e-30	0.00054751	239.586	101.838	288.163
SUA	MEGASTROKE_IS	rs10142834	14	60734963	G	A	G	A	0.0145452	0.35271	0.00205105	1.20005e-12	0.0166	0.3477	0.0104	0.1113	FALSE	FALSE	FALSE	TRUE	igd	TRUE	igd	2	TRUE	0.000114976	437354	5.78592e-06	440328	TRUE	9.77294e-05	9.6602e-05	42.2532	101.838	50.2906
SUA	MEGASTROKE_IS	rs10204284	2	183036519	T	C	T	C	-0.0156064	0.172553	0.00256344	7.79992e-10	0.0135	0.1661	0.0133	0.3101	FALSE	FALSE	FALSE	TRUE	igd	TRUE	igd	2	TRUE	8.47405e-05	437354	2.33985e-06	440328	TRUE	0.000323626	6.95502e-05	30.42	101.838	37.0646
SUA	MEGASTROKE_IS	rs10205233	2	227614005	T	C	T	C	0.0259154	0.0457185	0.00464037	1.29999e-08	-0.0142	0.0512	0.0246	0.5626	FALSE	FALSE	FALSE	TRUE	igd	TRUE	igd	2	TRUE	7.13097e-05	437354	7.56714e-07	440328	TRUE	0.000387892	5.86023e-05	25.6313	101.838	31.1897
SUA	MEGASTROKE_IS	rs10224002	7	151415041	G	A	G	A	0.0361004	0.289008	0.00214381	2.49977e-66	0.0177	0.2874	0.0114	0.1215	FALSE	FALSE	FALSE	TRUE	igd	TRUE	igd	2	TRUE	0.000647946	437354	5.4747e-06	440328	TRUE	2.47961e-27	0.000535585	234.365	101.838	283.564
SUA	MEGASTROKE_IS	rs10276670	7	30956489	G	A	G	A	0.0132757	0.234071	0.00229809	4.30002e-09	0.017	0.2254	0.0127	0.1805	FALSE	FALSE	FALSE	TRUE	igd	TRUE	igd	2	TRUE	7.62986e-05	437354	4.06925e-06	440328	TRUE	0.00165075	6.31947e-05	27.6401	101.838	33.3719
SUA	MEGASTROKE_IS	rs10462921	5	159498320	G	A	G	A	0.0102934	0.594449	0.00198172	3.40001e-08	0.0016	0.5933	0.0103	0.8734	FALSE	FALSE	FALSE	TRUE	igd	TRUE	igd	2	TRUE	6.16844e-05	437354	5.48013e-08	440328	TRUE	0.00035786	5.10867e-05	22.344	101.838	26.9795
SUA	MEGASTROKE_IS	rs1047891	2	211540507	A	C	A	C	-0.0402025	0.313356	0.00213241	6.09958e-85	-0.0018	0.3051	0.0113	0.8741	FALSE	FALSE	FALSE	TRUE	igd	TRUE	igd	2	TRUE	0.000812046	437354	5.76254e-08	440328	TRUE	5.19344e-40	0.000695514	304.396	101.838	355.439
SUA	MEGASTROKE_IS	rs1048046	11	2924591	A	G	A	G	0.0156318	0.173996	0.00256433	2.5e-10	0.0274	0.1846	0.0134	0.0407596	FALSE	FALSE	FALSE	TRUE	igd	TRUE	igd	2	TRUE	8.49576e-05	437354	9.4954e-06	440328	TRUE	0.00405006	7.02376e-05	30.7207	101.838	37.1595
SUA	MEGASTROKE_IS	rs1051775	6	52658962	C	T	C	T	-0.0145921	0.423965	0.00197336	7.59976e-14	0.0003	0.4225	0.0104	0.9766	FALSE	FALSE	FALSE	TRUE	igd	TRUE	igd	2	TRUE	0.000125008	437354	1.88974e-09	440328	TRUE	1.8174e-07	0.000104003	45.4905	101.838	54.6793
SUA	MEGASTROKE_IS	rs1061157	2	203421199	A	G	A	G	0.0284538	0.118538	0.00299343	1.69981e-20	0.0171	0.1159	0.0154	0.2674	FALSE	FALSE	FALSE	TRUE	igd	TRUE	igd	2	TRUE	0.000206548	437354	2.80011e-06	440328	TRUE	2.7036e-09	0.000169189	74.0076	101.838	90.3529
SUA	MEGASTROKE_IS	rs1062062	2	101627925	T	C	T	C	0.0260687	0.139258	0.00282636	3.29989e-20	-0.0361	0.1336	0.015	0.0162301	FALSE	FALSE	FALSE	TRUE	igd	TRUE	igd	2	TRUE	0.000194477	437354	1.31538e-05	440328	TRUE	1.33895e-06	0.000162915	71.2629	101.838	85.0714
SUA	MEGASTROKE_IS	rs10739971	9	96937680	A	G	A	G	0.0136637	0.318505	0.00209289	6.59933e-12	0.0043	0.324	0.0106	0.686	FALSE	FALSE	FALSE	TRUE	igd	TRUE	igd	2	TRUE	9.74474e-05	437354	3.73724e-07	440328	TRUE	1.43908e-05	8.10486e-05	35.4496	101.838	42.623
SUA	MEGASTROKE_IS	rs10758189	9	33125804	C	T	C	T	-0.0277809	0.314978	0.00210184	3.59998e-41	0.0038	0.3108	0.0107	0.725401	FALSE	FALSE	FALSE	TRUE	igd	TRUE	igd	2	TRUE	0.00039929	437354	2.86434e-07	440328	TRUE	8.19139e-20	0.000333048	145.708	101.838	174.7
SUA	MEGASTROKE_IS	rs1076160	9	135776034	T	C	T	C	-0.0109825	0.495218	0.00196129	9.29994e-09	-0.0045	0.493	0.0101	0.6584	FALSE	FALSE	FALSE	TRUE	igd	TRUE	igd	2	TRUE	7.16897e-05	437354	4.50825e-07	440328	TRUE	0.000260536	6.03021e-05	26.3749	101.838	31.3559
SUA	MEGASTROKE_IS	rs10832246	11	14380828	A	G	A	G	0.0121005	0.336792	0.00208377	5.80003e-10	0.0053	0.368	0.0107	0.622499	FALSE	FALSE	FALSE	TRUE	igd	TRUE	igd	2	TRUE	7.70979e-05	437354	5.57198e-07	440328	TRUE	0.000167603	6.54106e-05	28.6093	101.838	33.7215
SUA	MEGASTROKE_IS	rs10869148	9	74834384	T	C	T	C	-0.0117416	0.315745	0.00212284	5.80003e-09	-0.0017	0.3226	0.0107	0.8715	FALSE	FALSE	FALSE	TRUE	igd	TRUE	igd	2	TRUE	6.99453e-05	437354	5.73266e-08	440328	TRUE	0.000141528	5.95716e-05	26.0553	101.838	30.5929
SUA	MEGASTROKE_IS	rs10900862	5	138732579	T	C	T	C	0.0127913	0.669373	0.00209497	3.50002e-10	0.0068	0.6758	0.0107	0.5252	FALSE	FALSE	FALSE	TRUE	igd	TRUE	igd	2	TRUE	8.52326e-05	437354	9.17224e-07	440328	TRUE	0.000106177	7.24212e-05	31.6759	101.838	37.2798
SUA	MEGASTROKE_IS	rs10923893	1	120267220	T	C	T	C	0.0531802	0.0221885	0.0065762	2.80027e-16	-0.0287	0.0245	0.0363	0.4283	FALSE	FALSE	FALSE	TRUE	igd	TRUE	igd	2	TRUE	0.000149504	437354	1.41963e-06	440328	TRUE	2.34564e-07	0.000122719	53.6781	101.838	65.3958
SUA	MEGASTROKE_IS	rs11042751	11	2149864	C	T	C	T	0.025872	0.24293	0.00226677	1.39991e-31	0.0008	0.2293	0.0126	0.9499	FALSE	FALSE	FALSE	TRUE	igd	TRUE	igd	2	TRUE	0.000297773	437354	9.15513e-09	440328	TRUE	9.05272e-16	0.000246211	107.707	101.838	130.27
SUA	MEGASTROKE_IS	rs11045893	12	21392819	C	T	C	T	0.0168992	0.185806	0.00249709	3.10027e-13	0.0291	0.1782	0.0129	0.0239001	FALSE	FALSE	FALSE	TRUE	igd	TRUE	igd	2	TRUE	0.00010471	437354	1.15565e-05	440328	TRUE	0.00136949	8.64072e-05	37.7936	101.838	45.7998
SUA	MEGASTROKE_IS	rs11056396	12	15344407	C	T	C	T	-0.0228554	0.121511	0.0029785	1.29987e-15	-0.014	0.1167	0.0158	0.3759	FALSE	FALSE	FALSE	TRUE	igd	TRUE	igd	2	TRUE	0.000134615	437354	1.78306e-06	440328	TRUE	1.51289e-06	0.000111522	48.7797	101.838	58.882
SUA	MEGASTROKE_IS	rs11078597	17	1618363	C	T	C	T	0.0152339	0.186155	0.00250459	2.39999e-09	0.0147	0.1934	0.0133	0.2684	FALSE	FALSE	FALSE	TRUE	igd	TRUE	igd	2	TRUE	8.45826e-05	437354	2.77432e-06	440328	TRUE	0.000418865	7.03183e-05	30.756	101.838	36.9955
SUA	MEGASTROKE_IS	rs111239279	7	155670175	C	T	C	T	-0.0580654	0.0174641	0.00746214	4.90004e-14	-0.0106	0.0206	0.0473	0.8232	FALSE	FALSE	FALSE	TRUE	igd	TRUE	igd	2	TRUE	0.000138426	437354	1.14055e-07	440328	TRUE	8.64028e-08	0.000115707	50.6105	101.838	60.5492
SUA	MEGASTROKE_IS	rs111642750	1	29320013	A	G	A	G	0.0270219	0.0503865	0.00445119	1.6e-09	-0.0185	0.0536	0.0259	0.4741	FALSE	FALSE	FALSE	TRUE	igd	TRUE	igd	2	TRUE	8.42581e-05	437354	1.15869e-06	440328	TRUE	0.000147272	6.98752e-05	30.5622	101.838	36.8536
SUA	MEGASTROKE_IS	rs11169927	12	52249665	G	A	G	A	-0.0169077	0.252948	0.00225905	2.19989e-14	0.0158	0.2762	0.0114	0.1659	FALSE	FALSE	FALSE	TRUE	igd	TRUE	igd	2	TRUE	0.000128065	437354	4.36243e-06	440328	TRUE	1.54083e-05	0.000108039	47.2562	101.838	56.0167
SUA	MEGASTROKE_IS	rs11181388	12	42642541	A	C	A	C	0.0169848	0.205739	0.00240472	9.30037e-13	0.0135	0.2091	0.0125	0.2781	FALSE	FALSE	FALSE	TRUE	igd	TRUE	igd	2	TRUE	0.000114054	437354	2.64894e-06	440328	TRUE	2.23175e-05	9.42824e-05	41.2385	101.838	49.8875
SUA	MEGASTROKE_IS	rs11264341	1	155151493	T	C	T	C	-0.0412798	0.427657	0.00195393	1.49968e-101	-0.0078	0.4253	0.01	0.4394	FALSE	FALSE	FALSE	TRUE	igd	TRUE	igd	2	TRUE	0.00101949	437354	1.3817e-06	440328	TRUE	4.42254e-47	0.000834175	365.133	101.838	446.331
SUA	MEGASTROKE_IS	rs114158982	4	10974887	G	C	G	C	0.0690801	0.0170682	0.00718375	1.9002e-22	0.0052	0.0196	0.0503	0.9173	FALSE	TRUE	FALSE	TRUE	igd	TRUE	igd	2	TRUE	0.000211388	437354	2.42715e-08	440328	TRUE	1.60649e-11	0.000160121	70.0402	101.838	92.4706
SUA	MEGASTROKE_IS	rs114165349	1	27021913	C	G	C	G	0.106467	0.0236369	0.00641145	7.00003e-63	0.0289	0.0298	0.0323	0.3702	FALSE	TRUE	FALSE	TRUE	igd	TRUE	igd	2	TRUE	0.000630105	437354	1.81809e-06	440328	TRUE	9.05727e-29	0.000523193	228.939	101.838	275.751
SUA	MEGASTROKE_IS	rs114877749	1	147309666	T	C	T	C	-0.0672048	0.0162484	0.00766969	1.10002e-19	0.0822	0.025	0.0508	0.1053	FALSE	FALSE	FALSE	TRUE	igd	TRUE	igd	2	TRUE	0.000175524	437354	5.9462e-06	440328	TRUE	4.10529e-07	0.000144387	63.1569	101.838	76.7794
SUA	MEGASTROKE_IS	rs116215838	1	119136725	T	G	T	G	-0.0632339	0.0145978	0.00806773	2.70023e-15	0.0585	0.0189	0.0414	0.1576	FALSE	FALSE	FALSE	TRUE	igd	TRUE	igd	2	TRUE	0.000140445	437354	4.53456e-06	440328	TRUE	5.26385e-06	0.000115035	50.3167	101.838	61.4324
SUA	MEGASTROKE_IS	rs11630969	15	39291535	T	C	T	C	-0.0147208	0.42811	0.00197231	8.99912e-14	0.0026	0.4375	0.0102	0.7988	FALSE	FALSE	FALSE	TRUE	igd	TRUE	igd	2	TRUE	0.000127358	437354	1.47561e-07	440328	TRUE	3.28117e-07	0.000106111	46.4128	101.838	55.7073
SUA	MEGASTROKE_IS	rs1165196	6	25813150	A	G	A	G	0.0888114	0.565884	0.00213787	1e-200	0.0179	0.5358	0.0103	0.0821997	FALSE	FALSE	FALSE	TRUE	igd	TRUE	igd	2	TRUE	0.00393037	437354	6.8589e-06	440328	TRUE	1.08075e-174	0.00387526	1701.45	101.838	1725.74
SUA	MEGASTROKE_IS	rs11655704	17	47448172	C	T	C	T	-0.0119902	0.314338	0.0020988	3.50002e-09	0.0011	0.3073	0.0108	0.9179	FALSE	FALSE	FALSE	TRUE	igd	TRUE	igd	2	TRUE	7.46186e-05	437354	2.35594e-08	440328	TRUE	7.0526e-05	6.19712e-05	27.1049	101.838	32.637
SUA	MEGASTROKE_IS	rs11666281	19	18234588	T	C	T	C	0.0125217	0.254042	0.00224142	3.40001e-08	0.0113	0.2516	0.0116	0.3308	FALSE	FALSE	FALSE	TRUE	igd	TRUE	igd	2	TRUE	7.13539e-05	437354	2.15509e-06	440328	TRUE	0.00107837	5.9426e-05	25.9916	101.838	31.209
SUA	MEGASTROKE_IS	rs11672660	19	46180184	T	C	T	C	0.0198803	0.193554	0.00248462	7.89951e-16	-0.0025	0.2163	0.0121	0.8344	FALSE	FALSE	FALSE	TRUE	igd	TRUE	igd	2	TRUE	0.000146363	437354	9.69471e-08	440328	TRUE	3.3633e-08	0.000123382	53.9682	101.838	64.0215
SUA	MEGASTROKE_IS	rs11674517	2	111903832	T	C	T	C	-0.0216409	0.471696	0.00197017	2.60016e-29	0.0018	0.4801	0.01	0.8612	FALSE	FALSE	FALSE	TRUE	igd	TRUE	igd	2	TRUE	0.000275799	437354	7.35818e-08	440328	TRUE	1.96684e-14	0.000233414	102.108	101.838	120.654
SUA	MEGASTROKE_IS	rs1169302	12	121432302	G	T	G	T	-0.0142381	0.427082	0.00197834	2.29985e-14	-0.0086	0.4317	0.0102	0.3987	FALSE	FALSE	FALSE	TRUE	igd	TRUE	igd	2	TRUE	0.000118419	437354	1.61444e-06	440328	TRUE	6.71983e-06	9.9206e-05	43.3922	101.838	51.7967
SUA	MEGASTROKE_IS	rs11708067	3	123065778	G	A	G	A	-0.0149866	0.242768	0.00226807	8.99912e-12	-0.0282	0.2203	0.0123	0.0221101	FALSE	FALSE	FALSE	TRUE	igd	TRUE	igd	2	TRUE	9.98203e-05	437354	1.19374e-05	440328	TRUE	0.0022007	8.25765e-05	36.118	101.838	43.661
SUA	MEGASTROKE_IS	rs1171619	10	61465838	G	A	G	A	0.0671583	0.784387	0.00236559	2.19786e-184	0.0003	0.7858	0.0127	0.9806	FALSE	FALSE	FALSE	TRUE	igd	TRUE	igd	2	TRUE	0.00183946	437354	1.26725e-09	440328	TRUE	9.85536e-90	0.00152558	668.234	101.838	805.973
SUA	MEGASTROKE_IS	rs11722202	4	9443894	T	C	T	C	0.0334536	0.639192	0.00193088	1.10002e-66	0.001	0.6383	0.0117	0.9323	FALSE	FALSE	FALSE	TRUE	igd	TRUE	igd	2	TRUE	0.000685877	437354	1.65903e-08	440328	TRUE	2.74833e-34	0.000516206	225.88	101.838	300.175
SUA	MEGASTROKE_IS	rs11755724	6	7118990	G	A	G	A	-0.0463165	0.634726	0.00201716	1.59956e-122	0.007	0.6443	0.0105	0.5077	FALSE	FALSE	FALSE	TRUE	igd	TRUE	igd	2	TRUE	0.00120403	437354	1.00935e-06	440328	TRUE	3.66632e-56	0.000994733	435.482	101.838	527.219
SUA	MEGASTROKE_IS	rs1183394	1	54222571	G	A	G	A	-0.0248423	0.883451	0.00301625	3.10027e-17	-0.0122	0.8877	0.0163	0.4558	FALSE	FALSE	FALSE	TRUE	igd	TRUE	igd	2	TRUE	0.000155078	437354	1.27224e-06	440328	TRUE	1.12553e-07	0.000127088	55.5893	101.838	67.8342
SUA	MEGASTROKE_IS	rs11850396	14	96919620	A	G	A	G	-0.0165753	0.361434	0.00203357	5.70033e-19	0.0045	0.3678	0.01	0.655399	FALSE	FALSE	FALSE	TRUE	igd	TRUE	igd	2	TRUE	0.000151882	437354	4.59886e-07	440328	TRUE	4.88466e-08	0.00012682	55.472	101.838	66.4362
SUA	MEGASTROKE_IS	rs11857366	15	99263801	G	A	G	A	-0.0336496	0.609744	0.00200167	3.29989e-67	-0.0129	0.6014	0.0098	0.1869	FALSE	FALSE	FALSE	TRUE	igd	TRUE	igd	2	TRUE	0.000645748	437354	3.93506e-06	440328	TRUE	4.95059e-28	0.000538874	235.805	101.838	282.602
SUA	MEGASTROKE_IS	rs11864909	16	20400839	T	C	T	C	-0.0166493	0.286195	0.0021579	9.20026e-16	-0.0099	0.2837	0.0111	0.3709	FALSE	FALSE	FALSE	TRUE	igd	TRUE	igd	2	TRUE	0.000136094	437354	1.80655e-06	440328	TRUE	1.3301e-06	0.000113257	49.5386	101.838	59.5291
SUA	MEGASTROKE_IS	rs1187878	14	55493350	C	T	C	T	-0.0117355	0.617151	0.00204861	2.59998e-09	-0.0067	0.6299	0.0109	0.535601	FALSE	FALSE	FALSE	TRUE	igd	TRUE	igd	2	TRUE	7.50276e-05	437354	8.58068e-07	440328	TRUE	0.000290565	6.50807e-05	28.465	101.838	32.8159
SUA	MEGASTROKE_IS	rs11923253	3	58376992	A	G	A	G	-0.0136085	0.352814	0.00206649	9.60064e-12	0.0094	0.3587	0.0103	0.362	FALSE	FALSE	FALSE	TRUE	igd	TRUE	igd	2	TRUE	9.9147e-05	437354	1.8915e-06	440328	TRUE	5.81735e-05	8.45718e-05	36.9908	101.838	43.3665
SUA	MEGASTROKE_IS	rs12123877	1	210461311	A	G	A	G	-0.0139295	0.373122	0.00200432	2.90001e-12	-0.0114	0.3751	0.0102	0.2669	FALSE	FALSE	FALSE	TRUE	igd	TRUE	igd	2	TRUE	0.000110423	437354	2.83683e-06	440328	TRUE	3.57319e-05	9.07685e-05	39.7014	101.838	48.2989
SUA	MEGASTROKE_IS	rs12133576	1	93816400	G	A	G	A	0.022753	0.631364	0.00200567	3.29989e-30	0.0133	0.6403	0.0102	0.1903	FALSE	FALSE	FALSE	TRUE	igd	TRUE	igd	2	TRUE	0.000294171	437354	3.86124e-06	440328	TRUE	1.1241e-12	0.000240982	105.419	101.838	128.694
SUA	MEGASTROKE_IS	rs12141441	1	82944182	C	T	C	T	0.0138982	0.602591	0.00197907	9.70063e-12	-0.0156	0.6019	0.0101	0.1222	FALSE	FALSE	FALSE	TRUE	igd	TRUE	igd	2	TRUE	0.00011275	437354	5.41788e-06	440328	TRUE	0.000102871	9.2514e-05	40.4649	101.838	49.3168
SUA	MEGASTROKE_IS	rs12239231	1	234661209	C	T	C	T	-0.050298	0.0164742	0.00761049	3.69999e-11	0.0244	0.0226	0.0412	0.553	FALSE	FALSE	FALSE	TRUE	igd	TRUE	igd	2	TRUE	9.98623e-05	437354	7.96545e-07	440328	TRUE	2.01646e-05	8.19826e-05	35.8582	101.838	43.6794
SUA	MEGASTROKE_IS	rs1229984	4	100239319	C	T	C	T	-0.097415	0.970227	0.00597879	3.69999e-61	0.0093	0.9408	0.0304	0.7604	FALSE	FALSE	FALSE	TRUE	igd	TRUE	igd	2	TRUE	0.000606639	437354	2.12542e-07	440328	TRUE	1.00307e-29	0.000548249	239.909	101.838	265.476
SUA	MEGASTROKE_IS	rs12318839	12	78776597	T	C	T	C	-0.0148864	0.354201	0.00203577	2.99985e-14	-0.0089	0.3461	0.0104	0.3896	FALSE	FALSE	FALSE	TRUE	igd	TRUE	igd	2	TRUE	0.000122247	437354	1.66318e-06	440328	TRUE	4.75747e-06	0.000101381	44.3437	101.838	53.4714
SUA	MEGASTROKE_IS	rs12374320	4	10120609	C	T	C	T	-0.0837852	0.617929	0.00191565	1e-200	0.008	0.6167	0.0102	0.4324	FALSE	FALSE	FALSE	TRUE	igd	TRUE	igd	2	TRUE	0.00435488	437354	1.39703e-06	440328	TRUE	5.01219e-203	0.00331472	1454.52	101.838	1912.94
SUA	MEGASTROKE_IS	rs12423171	12	96091058	G	A	G	A	0.0186699	0.23013	0.00230706	3.69999e-16	0.0091	0.2251	0.012	0.4497	FALSE	FALSE	FALSE	TRUE	igd	TRUE	igd	2	TRUE	0.000149717	437354	1.30601e-06	440328	TRUE	2.03085e-07	0.000123511	54.0243	101.838	65.4887
SUA	MEGASTROKE_IS	rs12454712	18	60845884	C	T	C	T	-0.0196075	0.374869	0.00202963	1.9002e-22	0.0285	0.386	0.011	0.00947698	FALSE	FALSE	FALSE	TRUE	igd	TRUE	igd	2	TRUE	0.000213347	437354	1.52449e-05	440328	TRUE	5.34566e-07	0.000180188	78.8196	101.838	93.3277
SUA	MEGASTROKE_IS	rs12459008	19	53454789	T	A	T	A	-0.0153544	0.333573	0.00208096	1.99986e-14	0.0127	0.3458	0.0115	0.2701	FALSE	TRUE	FALSE	TRUE	igd	TRUE	igd	2	TRUE	0.000124467	437354	2.76972e-06	440328	TRUE	8.72599e-06	0.000104819	45.8475	101.838	54.4425
SUA	MEGASTROKE_IS	rs1254701	10	126810140	G	A	G	A	-0.0201045	0.830475	0.00259483	2.60016e-17	-0.0039	0.8289	0.0142	0.7833	FALSE	FALSE	FALSE	TRUE	igd	TRUE	igd	2	TRUE	0.000137239	437354	1.71308e-07	440328	TRUE	1.19759e-07	0.000113809	49.7803	101.838	60.0301
SUA	MEGASTROKE_IS	rs1260326	2	27730940	C	T	C	T	-0.0713967	0.598266	0.00200044	1e-200	-0.0061	0.6013	0.0112	0.5825	FALSE	FALSE	FALSE	TRUE	igd	TRUE	igd	2	TRUE	0.0029041	437354	6.73673e-07	440328	TRUE	1.13775e-136	0.0024503	1074.28	101.838	1273.81
SUA	MEGASTROKE_IS	rs12633047	3	53393844	T	C	T	C	0.0221666	0.068334	0.00384765	1.09999e-08	-0.0206	0.0596	0.0225	0.3586	FALSE	FALSE	FALSE	TRUE	igd	TRUE	igd	2	TRUE	7.58827e-05	437354	1.90368e-06	440328	TRUE	0.000594222	6.25641e-05	27.3642	101.838	33.19
SUA	MEGASTROKE_IS	rs12691755	2	148189702	T	C	T	C	0.0172332	0.890714	0.00310494	9.09997e-09	-0.0009	0.8858	0.0158	0.9543	FALSE	FALSE	FALSE	TRUE	igd	TRUE	igd	2	TRUE	7.0431e-05	437354	7.3688e-09	440328	TRUE	9.98303e-05	5.78182e-05	25.2884	101.838	30.8053
SUA	MEGASTROKE_IS	rs12702509	7	1281064	A	G	A	G	0.0367353	0.753499	0.00225564	4.30031e-63	0.0198	0.7368	0.0135	0.1431	FALSE	FALSE	FALSE	TRUE	igd	TRUE	igd	2	TRUE	0.000606085	437354	4.88525e-06	440328	TRUE	8.73828e-26	0.000501301	219.355	101.838	265.233
SUA	MEGASTROKE_IS	rs12796693	11	30429583	C	A	C	A	-0.0131873	0.243818	0.00225829	9.29994e-10	-0.0043	0.2449	0.0116	0.713899	FALSE	FALSE	FALSE	TRUE	igd	TRUE	igd	2	TRUE	7.79628e-05	437354	3.12066e-07	440328	TRUE	0.000106882	6.4126e-05	28.0474	101.838	34.0998
SUA	MEGASTROKE_IS	rs12898397	15	75130093	C	T	C	T	-0.0152356	0.625406	0.00203272	3.10027e-14	-0.0287	0.6016	0.0103	0.00517798	FALSE	FALSE	FALSE	TRUE	igd	TRUE	igd	2	TRUE	0.000128433	437354	1.76322e-05	440328	TRUE	0.000832355	0.000108761	47.5719	101.838	56.1777
SUA	MEGASTROKE_IS	rs12927956	16	51755371	T	C	T	C	0.0235986	0.221711	0.00234972	2.99985e-23	-0.0052	0.2188	0.0123	0.6716	FALSE	FALSE	FALSE	TRUE	igd	TRUE	igd	2	TRUE	0.000230573	437354	4.05903e-07	440328	TRUE	9.43357e-12	0.00019219	84.0708	101.838	100.865
SUA	MEGASTROKE_IS	rs12967290	18	42600074	T	C	T	C	0.0161244	0.298391	0.0021362	5.19996e-14	-0.0093	0.3017	0.0108	0.3903	FALSE	FALSE	FALSE	TRUE	igd	TRUE	igd	2	TRUE	0.000130255	437354	1.684e-06	440328	TRUE	2.15401e-06	0.000108862	47.6164	101.838	56.9749
SUA	MEGASTROKE_IS	rs12987661	2	69813458	C	T	C	T	-0.0388501	0.124995	0.00292629	2.49977e-43	-0.0034	0.1336	0.0151	0.8192	FALSE	FALSE	FALSE	TRUE	igd	TRUE	igd	2	TRUE	0.00040285	437354	1.15141e-07	440328	TRUE	2.37415e-20	0.000330155	144.441	101.838	176.258
SUA	MEGASTROKE_IS	rs13065440	3	170611490	G	A	G	A	-0.0158293	0.236829	0.00228671	2.70023e-13	0.0047	0.2311	0.0117	0.6894	FALSE	FALSE	FALSE	TRUE	igd	TRUE	igd	2	TRUE	0.000109553	437354	3.66479e-07	440328	TRUE	3.84798e-06	9.05754e-05	39.6169	101.838	47.9183
SUA	MEGASTROKE_IS	rs13094438	3	47277885	A	G	A	G	0.0193843	0.593562	0.00198456	6.59933e-23	-0.0147	0.5977	0.0107	0.1667	FALSE	FALSE	FALSE	TRUE	igd	TRUE	igd	2	TRUE	0.000218095	437354	4.28638e-06	440328	TRUE	2.70875e-09	0.000181297	79.305	101.838	95.4051
SUA	MEGASTROKE_IS	rs13107325	4	103188709	T	C	T	C	-0.0478015	0.0748679	0.00358845	1.10002e-43	-0.0065	0.0748	0.0215	0.7611	FALSE	FALSE	FALSE	TRUE	igd	TRUE	igd	2	TRUE	0.000405566	437354	2.07575e-07	440328	TRUE	2.93782e-20	0.000316528	138.478	101.838	177.447
SUA	MEGASTROKE_IS	rs13217139	6	131194481	T	C	T	C	0.0178526	0.694989	0.00210998	4.40048e-18	-0.0067	0.6924	0.0106	0.531401	FALSE	FALSE	FALSE	TRUE	igd	TRUE	igd	2	TRUE	0.000163661	437354	9.07326e-07	440328	TRUE	2.91242e-08	0.000135122	59.1039	101.838	71.589
SUA	MEGASTROKE_IS	rs13316	14	93407301	A	C	A	C	-0.0170882	0.425556	0.00199759	1.39991e-17	-0.0048	0.4217	0.0107	0.651	FALSE	FALSE	FALSE	TRUE	igd	TRUE	igd	2	TRUE	0.000167292	437354	4.57025e-07	440328	TRUE	9.34129e-09	0.000142767	62.4482	101.838	73.1779
SUA	MEGASTROKE_IS	rs1371610	2	12119686	A	G	A	G	-0.0136849	0.772824	0.00231406	2.19999e-09	0.0002	0.7703	0.0127	0.9865	FALSE	FALSE	FALSE	TRUE	igd	TRUE	igd	2	TRUE	7.99592e-05	437354	5.6322e-10	440328	TRUE	2.9461e-05	6.57592e-05	28.7618	101.838	34.9731
SUA	MEGASTROKE_IS	rs1411992	9	71170702	C	G	C	G	-0.0155813	0.810208	0.00249073	6.4003e-11	-0.0151	0.8102	0.013	0.2449	FALSE	TRUE	FALSE	TRUE	igd	TRUE	igd	2	TRUE	8.94714e-05	437354	3.06402e-06	440328	TRUE	0.000305091	7.46641e-05	32.6569	101.838	39.134
SUA	MEGASTROKE_IS	rs1445288	6	166517538	C	A	C	A	0.0129866	0.265264	0.0022032	1.6e-08	0.0084	0.2758	0.0114	0.4625	FALSE	FALSE	FALSE	TRUE	igd	TRUE	igd	2	TRUE	7.9436e-05	437354	1.23303e-06	440328	TRUE	0.00025734	6.57401e-05	28.7535	101.838	34.7443
SUA	MEGASTROKE_IS	rs1458562	4	89853598	T	C	T	C	0.0115105	0.572571	0.00188055	5.10035e-11	0.0106	0.5748	0.0101	0.2968	FALSE	FALSE	FALSE	TRUE	igd	TRUE	igd	2	TRUE	8.56545e-05	437354	2.50146e-06	440328	TRUE	0.000325043	6.48503e-05	28.3642	101.838	37.4644
SUA	MEGASTROKE_IS	rs1470144	11	15832567	T	C	T	C	0.0142207	0.296703	0.00212129	7.29962e-11	0.0043	0.2977	0.011	0.699301	FALSE	FALSE	FALSE	TRUE	igd	TRUE	igd	2	TRUE	0.000102746	437354	3.47038e-07	440328	TRUE	7.73851e-06	8.43981e-05	36.9148	101.838	44.9409
SUA	MEGASTROKE_IS	rs151245	18	24449049	T	G	T	G	0.0139172	0.602896	0.002002	1.20005e-12	0.0208	0.6048	0.0105	0.0474002	FALSE	FALSE	FALSE	TRUE	igd	TRUE	igd	2	TRUE	0.000110483	437354	8.91189e-06	440328	TRUE	0.000422817	9.27428e-05	40.565	101.838	48.3254
SUA	MEGASTROKE_IS	rs1571256	13	48671081	G	A	G	A	-0.0159429	0.659651	0.00205909	1.20005e-14	-0.0091	0.6572	0.0105	0.3832	FALSE	FALSE	FALSE	TRUE	igd	TRUE	igd	2	TRUE	0.000137055	437354	1.7058e-06	440328	TRUE	1.10328e-06	0.000114131	49.9211	101.838	59.9493
SUA	MEGASTROKE_IS	rs1617563	18	5589112	G	A	G	A	-0.0128488	0.476557	0.00195808	1.5e-10	-0.0139	0.4592	0.01	0.1645	FALSE	FALSE	FALSE	TRUE	igd	TRUE	igd	2	TRUE	9.84443e-05	437354	4.38787e-06	440328	TRUE	0.000245841	8.23644e-05	36.0252	101.838	43.059
SUA	MEGASTROKE_IS	rs1625595	11	66078129	T	C	T	C	0.0172827	0.467555	0.00194655	5.00035e-20	-0.0076	0.4767	0.01	0.4483	FALSE	FALSE	FALSE	TRUE	igd	TRUE	igd	2	TRUE	0.000180212	437354	1.31175e-06	440328	TRUE	8.81505e-09	0.000148717	65.0514	101.838	78.8301
SUA	MEGASTROKE_IS	rs164011	17	74273165	A	G	A	G	-0.0196292	0.314473	0.00212398	7.29962e-21	-0.0058	0.3139	0.011	0.5952	FALSE	FALSE	FALSE	TRUE	igd	TRUE	igd	2	TRUE	0.000195249	437354	6.31388e-07	440328	TRUE	6.67904e-10	0.000166128	72.6685	101.838	85.4091
SUA	MEGASTROKE_IS	rs1664781	5	53276301	A	G	A	G	0.0239412	0.694019	0.00211299	1e-29	0.0001	0.6874	0.01	0.9897	FALSE	FALSE	FALSE	TRUE	igd	TRUE	igd	2	TRUE	0.000293453	437354	2.27104e-10	440328	TRUE	1.07512e-15	0.000243438	106.494	101.838	128.38
SUA	MEGASTROKE_IS	rs16941230	12	111522000	C	A	C	A	-0.031732	0.034409	0.00533209	2.90001e-09	-0.0293	0.0356	0.0329	0.3737	FALSE	FALSE	FALSE	TRUE	igd	TRUE	igd	2	TRUE	8.09718e-05	437354	1.80123e-06	440328	TRUE	0.000335163	6.69099e-05	29.2651	101.838	35.416
SUA	MEGASTROKE_IS	rs16956273	15	72117102	A	G	A	G	-0.0176531	0.236802	0.00229688	1.50003e-15	-0.0111	0.223	0.012	0.3554	FALSE	FALSE	FALSE	TRUE	igd	TRUE	igd	2	TRUE	0.000135044	437354	1.94316e-06	440328	TRUE	1.66193e-06	0.00011264	49.2691	101.838	59.0698
SUA	MEGASTROKE_IS	rs16998073	4	81184341	T	A	T	A	-0.0161987	0.291683	0.00204663	8.60003e-16	0.0263	0.3014	0.0112	0.0186402	FALSE	TRUE	FALSE	TRUE	igd	TRUE	igd	2	TRUE	0.000143215	437354	1.25226e-05	440328	TRUE	7.86961e-05	0.000108425	47.425	101.838	62.6443
SUA	MEGASTROKE_IS	rs17036326	3	12389313	G	A	G	A	-0.0303875	0.120588	0.00298022	5.60015e-25	-0.0062	0.1254	0.0145	0.6673	FALSE	FALSE	FALSE	TRUE	igd	TRUE	igd	2	TRUE	0.000237662	437354	4.15215e-07	440328	TRUE	4.51597e-12	0.000195847	85.6708	101.838	103.966
SUA	MEGASTROKE_IS	rs17050272	2	121306440	A	G	A	G	0.0306986	0.409907	0.00196974	4.00037e-56	0.0048	0.4238	0.0103	0.6436	FALSE	FALSE	FALSE	TRUE	igd	TRUE	igd	2	TRUE	0.000555069	437354	4.93212e-07	440328	TRUE	9.23673e-27	0.000455904	199.481	101.838	242.895
SUA	MEGASTROKE_IS	rs17073655	13	50560058	C	T	C	T	0.0149449	0.143544	0.00278751	6.29999e-09	-0.0241	0.1505	0.014	0.0844598	FALSE	FALSE	FALSE	TRUE	igd	TRUE	igd	2	TRUE	6.57194e-05	437354	6.72978e-06	440328	TRUE	0.0098152	5.49169e-05	24.0193	101.838	28.7444
SUA	MEGASTROKE_IS	rs17179078	14	37923454	A	G	A	G	0.0168188	0.286852	0.00215908	3.19963e-14	-0.0149	0.289	0.011	0.1754	FALSE	FALSE	FALSE	TRUE	igd	TRUE	igd	2	TRUE	0.000138727	437354	4.16688e-06	440328	TRUE	5.08553e-06	0.000115733	50.622	101.838	60.681
SUA	MEGASTROKE_IS	rs17189719	13	96128875	G	A	G	A	0.0252739	0.102891	0.00321547	1.99986e-15	0.0219	0.1086	0.0158	0.168	FALSE	FALSE	FALSE	TRUE	igd	TRUE	igd	2	TRUE	0.000141242	437354	4.36313e-06	440328	TRUE	4.45892e-06	0.000117923	51.5798	101.838	61.7811
SUA	MEGASTROKE_IS	rs17254556	19	7238771	G	A	G	A	0.0106858	0.460425	0.00196192	4.60002e-08	0.0025	0.4586	0.0099	0.8023	FALSE	FALSE	FALSE	TRUE	igd	TRUE	igd	2	TRUE	6.78252e-05	437354	1.44822e-07	440328	TRUE	0.000233653	5.67355e-05	24.8148	101.838	29.6655
SUA	MEGASTROKE_IS	rs1727884	3	153838368	C	A	C	A	0.0171944	0.855227	0.00276692	2.30001e-10	0.027	0.8652	0.0145	0.0630899	FALSE	FALSE	FALSE	TRUE	igd	TRUE	igd	2	TRUE	8.829e-05	437354	7.87433e-06	440328	TRUE	0.00202134	7.32104e-05	32.0211	101.838	38.6172
SUA	MEGASTROKE_IS	rs17300741	11	64331462	G	A	G	A	-0.0694721	0.547001	0.00195179	1e-200	0.0188	0.5212	0.01	0.0591602	FALSE	FALSE	FALSE	TRUE	igd	TRUE	igd	2	TRUE	0.00288847	437354	8.02672e-06	440328	TRUE	5.96976e-126	0.00239186	1048.59	101.838	1266.94
SUA	MEGASTROKE_IS	rs17459939	5	136972187	T	C	T	C	0.0147383	0.214953	0.00237017	1e-09	-0.0169	0.2079	0.0125	0.1777	FALSE	FALSE	FALSE	TRUE	igd	TRUE	igd	2	TRUE	8.84029e-05	437354	4.15123e-06	440328	TRUE	0.000560687	7.33101e-05	32.0647	101.838	38.6666
SUA	MEGASTROKE_IS	rs17485501	3	169130269	T	C	T	C	-0.0206171	0.258805	0.00222073	5.70033e-22	-0.0134	0.2473	0.0116	0.2475	FALSE	FALSE	FALSE	TRUE	igd	TRUE	igd	2	TRUE	0.000197037	437354	3.03053e-06	440328	TRUE	8.40269e-09	0.000163076	71.3333	101.838	86.1913
SUA	MEGASTROKE_IS	rs17497828	1	67452322	A	G	A	G	-0.012094	0.26187	0.0022076	3.2e-08	0.0098	0.26	0.0113	0.3846	FALSE	FALSE	FALSE	TRUE	igd	TRUE	igd	2	TRUE	6.8618e-05	437354	1.70813e-06	440328	TRUE	0.00108279	5.65443e-05	24.7311	101.838	30.0123
SUA	MEGASTROKE_IS	rs17512836	18	53194961	C	T	C	T	-0.0323914	0.0259163	0.0061595	1.7e-08	-0.0436	0.0282	0.0327	0.1822	FALSE	FALSE	FALSE	TRUE	igd	TRUE	igd	2	TRUE	6.32281e-05	437354	4.0374e-06	440328	TRUE	0.00537667	5.29735e-05	23.1693	101.838	27.6547
SUA	MEGASTROKE_IS	rs17546879	7	50744908	T	C	T	C	-0.0326432	0.088512	0.00342333	3.40017e-22	-0.0102	0.097	0.0172	0.553701	FALSE	FALSE	FALSE	TRUE	igd	TRUE	igd	2	TRUE	0.000207858	437354	7.98673e-07	440328	TRUE	2.37068e-10	0.000171937	75.2098	101.838	90.926
SUA	MEGASTROKE_IS	rs17624477	16	24955183	C	T	C	T	0.0393599	0.0645684	0.00398074	6.59933e-24	-0.0191	0.0727	0.0195	0.3276	FALSE	FALSE	FALSE	TRUE	igd	TRUE	igd	2	TRUE	0.000223487	437354	2.17882e-06	440328	TRUE	2.75956e-10	0.000187141	81.862	101.838	97.7643
SUA	MEGASTROKE_IS	rs17630640	6	164107529	G	A	G	A	-0.0178946	0.131243	0.00287683	2.39999e-10	-0.0443	0.1299	0.0152	0.00361002	FALSE	FALSE	FALSE	TRUE	igd	TRUE	igd	2	TRUE	8.84598e-05	437354	1.92902e-05	440328	TRUE	0.0188535	7.30211e-05	31.9383	101.838	38.6915
SUA	MEGASTROKE_IS	rs17678338	10	82098146	T	C	T	C	0.0227585	0.12543	0.00294803	3.29989e-15	-0.0005	0.1263	0.015	0.975	FALSE	FALSE	FALSE	TRUE	igd	TRUE	igd	2	TRUE	0.000136249	437354	2.52338e-09	440328	TRUE	5.19877e-08	0.000113635	49.7043	101.838	59.5969
SUA	MEGASTROKE_IS	rs1801239	10	16919052	C	T	C	T	0.0205998	0.103147	0.00323264	2.70023e-11	0.024	0.1075	0.0166	0.149	FALSE	FALSE	FALSE	TRUE	igd	TRUE	igd	2	TRUE	9.2841e-05	437354	4.74712e-06	440328	TRUE	0.000477698	7.85116e-05	34.3399	101.838	40.608
SUA	MEGASTROKE_IS	rs181673	10	119388528	C	A	C	A	0.0191821	0.538671	0.00195166	8.4004e-24	0.0126	0.5452	0.0101	0.2129	FALSE	FALSE	FALSE	TRUE	igd	TRUE	igd	2	TRUE	0.000220829	437354	3.53446e-06	440328	TRUE	1.19629e-09	0.000182876	79.9958	101.838	96.6015
SUA	MEGASTROKE_IS	rs1860158	7	156427016	T	C	T	C	0.0139542	0.714237	0.00215634	1.10002e-11	0.0065	0.7162	0.0115	0.5762	FALSE	FALSE	FALSE	TRUE	igd	TRUE	igd	2	TRUE	9.5742e-05	437354	7.25532e-07	440328	TRUE	2.85748e-05	7.94856e-05	34.7659	101.838	41.877
SUA	MEGASTROKE_IS	rs1862069	2	169933741	A	G	A	G	-0.0132155	0.539837	0.00194457	4.40048e-12	-0.0021	0.5381	0.0101	0.8383	FALSE	FALSE	FALSE	TRUE	igd	TRUE	igd	2	TRUE	0.000105595	437354	9.81796e-08	440328	TRUE	3.05863e-06	8.67704e-05	37.9525	101.838	46.187
SUA	MEGASTROKE_IS	rs1866264	3	69106304	T	C	T	C	-0.0199273	0.357221	0.00202892	6.90081e-22	-0.0023	0.3345	0.0114	0.8397	FALSE	FALSE	FALSE	TRUE	igd	TRUE	igd	2	TRUE	0.000220516	437354	9.24425e-08	440328	TRUE	9.49127e-12	0.000182358	79.7693	101.838	96.4644
SUA	MEGASTROKE_IS	rs1886603	10	119482303	A	G	A	G	0.0238963	0.150784	0.00272303	8.99912e-19	-0.0073	0.151	0.0146	0.6183	FALSE	FALSE	FALSE	TRUE	igd	TRUE	igd	2	TRUE	0.000176055	437354	5.67761e-07	440328	TRUE	4.55488e-09	0.00014624	63.9675	101.838	77.0117
SUA	MEGASTROKE_IS	rs1915747	2	213087563	G	A	G	A	0.015742	0.459226	0.00194423	2.60016e-17	-0.0054	0.4576	0.0102	0.5975	FALSE	FALSE	FALSE	TRUE	igd	TRUE	igd	2	TRUE	0.000149875	437354	6.36521e-07	440328	TRUE	8.27104e-08	0.000123081	53.8365	101.838	65.5578
SUA	MEGASTROKE_IS	rs1929861	1	227216662	C	T	C	T	0.0127338	0.460168	0.00194851	6.79986e-11	-0.0034	0.4567	0.0099	0.729001	FALSE	FALSE	FALSE	TRUE	igd	TRUE	igd	2	TRUE	9.76421e-05	437354	2.67863e-07	440328	TRUE	1.15265e-05	8.05603e-05	35.236	101.838	42.7082
SUA	MEGASTROKE_IS	rs1933437	13	28624294	A	G	A	G	0.0140773	0.615596	0.00204789	5.10035e-13	0.011	0.6153	0.0101	0.2751	FALSE	FALSE	FALSE	TRUE	igd	TRUE	igd	2	TRUE	0.000108031	437354	2.69381e-06	440328	TRUE	4.13126e-05	9.37891e-05	41.0227	101.838	47.2526
SUA	MEGASTROKE_IS	rs2008843	21	16534968	C	T	C	T	0.0166269	0.218646	0.00236619	5.70033e-12	0.024	0.2115	0.0124	0.0518704	FALSE	FALSE	FALSE	TRUE	igd	TRUE	igd	2	TRUE	0.000112887	437354	8.50748e-06	440328	TRUE	0.000305269	9.44587e-05	41.3156	101.838	49.3768
SUA	MEGASTROKE_IS	rs2047866	15	76136194	T	C	T	C	0.0392359	0.523875	0.0019662	4.40048e-94	0.0079	0.506	0.0103	0.4402	FALSE	FALSE	FALSE	TRUE	igd	TRUE	igd	2	TRUE	0.000909673	437354	1.33599e-06	440328	TRUE	4.54371e-42	0.000767973	336.133	101.838	398.21
SUA	MEGASTROKE_IS	rs2048010	5	39675610	G	A	G	A	-0.0134188	0.247407	0.00225587	1.2e-08	-0.0135	0.2479	0.0116	0.2421	FALSE	FALSE	FALSE	TRUE	igd	TRUE	igd	2	TRUE	8.08971e-05	437354	3.07593e-06	440328	TRUE	0.00069466	6.70547e-05	29.3285	101.838	35.3834
SUA	MEGASTROKE_IS	rs2072977	20	25469844	G	A	G	A	0.0167659	0.17919	0.00255364	1.29987e-11	0.0086	0.1775	0.0129	0.5032	FALSE	FALSE	FALSE	TRUE	igd	TRUE	igd	2	TRUE	9.85509e-05	437354	1.00935e-06	440328	TRUE	2.91925e-05	8.26876e-05	36.1666	101.838	43.1057
SUA	MEGASTROKE_IS	rs2075252	2	170010985	C	T	C	T	-0.0360265	0.750478	0.00227288	9.60064e-58	0.0142	0.7555	0.0118	0.2277	FALSE	FALSE	FALSE	TRUE	igd	TRUE	igd	2	TRUE	0.00057413	437354	3.2888e-06	440328	TRUE	3.17298e-25	0.000486095	212.698	101.838	251.241
SUA	MEGASTROKE_IS	rs2088712	3	132218196	T	C	T	C	-0.0161427	0.325485	0.00209287	1.99986e-15	0.0096	0.3343	0.0104	0.354	FALSE	FALSE	FALSE	TRUE	igd	TRUE	igd	2	TRUE	0.000136012	437354	1.93509e-06	440328	TRUE	1.49769e-06	0.000114421	50.0479	101.838	59.4933
SUA	MEGASTROKE_IS	rs209960	20	52716084	C	T	C	T	0.0157847	0.721311	0.00218029	1.99986e-13	-0.0113	0.7163	0.0113	0.3186	FALSE	FALSE	FALSE	TRUE	igd	TRUE	igd	2	TRUE	0.000119829	437354	2.27104e-06	440328	TRUE	9.78324e-06	0.000100172	43.8147	101.838	52.4136
SUA	MEGASTROKE_IS	rs2148563	14	94097287	A	G	A	G	-0.0159482	0.69235	0.00213689	2.09991e-14	0.0078	0.701	0.0107	0.4639	FALSE	FALSE	FALSE	TRUE	igd	TRUE	igd	2	TRUE	0.000127342	437354	1.20683e-06	440328	TRUE	1.82803e-06	0.000108352	47.393	101.838	55.7005
SUA	MEGASTROKE_IS	rs219779	21	37833751	A	G	A	G	-0.0309653	0.262417	0.00222389	2.90001e-43	0.0139	0.2508	0.0116	0.2306	FALSE	FALSE	FALSE	TRUE	igd	TRUE	igd	2	TRUE	0.000443099	437354	3.2609e-06	440328	TRUE	1.95501e-19	0.000371179	162.396	101.838	193.876
SUA	MEGASTROKE_IS	rs2229357	12	57843711	A	G	A	G	-0.0658615	0.239939	0.00228973	8.70964e-188	-0.001	0.2487	0.0118	0.9355	FALSE	FALSE	FALSE	TRUE	igd	TRUE	igd	2	TRUE	0.00188818	437354	1.63103e-08	440328	TRUE	1.10843e-91	0.00158213	693.045	101.838	827.36
SUA	MEGASTROKE_IS	rs2231142	4	89052323	T	G	T	G	0.208096	0.113103	0.0029458	1e-200	0.0063	0.1062	0.0168	0.7067	FALSE	FALSE	FALSE	TRUE	igd	TRUE	igd	2	TRUE	0.0112814	437354	3.19366e-07	440328	TRUE	0	0.0086877	3832.88	101.838	4990.23
SUA	MEGASTROKE_IS	rs2236947	3	50371432	A	C	A	C	-0.0125127	0.479598	0.00194616	5.99998e-10	0.0069	0.4894	0.0099	0.4882	FALSE	FALSE	FALSE	TRUE	igd	TRUE	igd	2	TRUE	9.45089e-05	437354	1.1032e-06	440328	TRUE	4.86713e-05	7.81535e-05	34.1833	101.838	41.3376
SUA	MEGASTROKE_IS	rs2240390	7	101257075	C	T	C	T	-0.0173026	0.380288	0.00203781	1.29987e-11	-0.0113	0.4069	0.0104	0.2802	FALSE	FALSE	FALSE	TRUE	igd	TRUE	igd	2	TRUE	0.000164813	437354	2.68111e-06	440328	TRUE	1.54692e-07	0.000141109	61.7231	101.838	72.0934
SUA	MEGASTROKE_IS	rs2241957	16	56401294	C	T	C	T	-0.0106892	0.575472	0.00198731	4.09996e-08	0.0029	0.5673	0.01	0.774599	FALSE	FALSE	FALSE	TRUE	igd	TRUE	igd	2	TRUE	6.61454e-05	437354	1.90995e-07	440328	TRUE	0.000312136	5.58279e-05	24.4178	101.838	28.9307
SUA	MEGASTROKE_IS	rs2250010	12	47193818	T	C	T	C	-0.0210582	0.809584	0.00247884	1.20005e-17	0.0153	0.8115	0.0128	0.2295	FALSE	FALSE	FALSE	TRUE	igd	TRUE	igd	2	TRUE	0.000164984	437354	3.24479e-06	440328	TRUE	2.30095e-07	0.000136722	59.8037	101.838	72.1681
SUA	MEGASTROKE_IS	rs2252662	2	61670731	C	T	C	T	-0.0150459	0.610347	0.0019844	5.30029e-15	0.0171	0.6232	0.0101	0.0913293	FALSE	FALSE	FALSE	TRUE	igd	TRUE	igd	2	TRUE	0.000131429	437354	6.50987e-06	440328	TRUE	2.97788e-05	0.000107677	47.0976	101.838	57.4881
SUA	MEGASTROKE_IS	rs2252862	2	122004596	G	C	G	C	-0.0201959	0.360017	0.00202643	1.20005e-24	-0.0123	0.3744	0.0104	0.2338	FALSE	TRUE	FALSE	TRUE	igd	TRUE	igd	2	TRUE	0.000227056	437354	3.17664e-06	440328	TRUE	4.84686e-10	0.000187952	82.2168	101.838	99.3261
SUA	MEGASTROKE_IS	rs2266931	16	588054	G	C	G	C	-0.0124621	0.366117	0.00202884	2.19999e-09	0.0271	0.3652	0.0136	0.0456499	FALSE	TRUE	FALSE	TRUE	igd	TRUE	igd	2	TRUE	8.62618e-05	437354	9.01742e-06	440328	TRUE	0.00323948	7.20844e-05	31.5285	101.838	37.73
SUA	MEGASTROKE_IS	rs2269524	22	42475703	G	T	G	T	-0.0140545	0.322442	0.00209724	7.50067e-12	0.0029	0.3284	0.0111	0.791799	FALSE	FALSE	FALSE	TRUE	igd	TRUE	igd	2	TRUE	0.000102674	437354	1.55016e-07	440328	TRUE	5.06365e-06	8.63096e-05	37.7509	101.838	44.9091
SUA	MEGASTROKE_IS	rs2273061	20	10639543	A	G	A	G	-0.0127232	0.405812	0.00199246	4.10015e-12	-0.0018	0.4147	0.0101	0.858	FALSE	FALSE	FALSE	TRUE	igd	TRUE	igd	2	TRUE	9.3227e-05	437354	7.2132e-08	440328	TRUE	1.09699e-05	7.80677e-05	34.1457	101.838	40.7768
SUA	MEGASTROKE_IS	rs2286028	12	1015469	C	G	C	G	-0.0163396	0.19727	0.00248296	4.60045e-12	0.0062	0.1883	0.013	0.6317	FALSE	TRUE	FALSE	TRUE	igd	TRUE	igd	2	TRUE	9.90078e-05	437354	5.16562e-07	440328	TRUE	1.52958e-05	8.45558e-05	36.9838	101.838	43.3055
SUA	MEGASTROKE_IS	rs2290851	11	47753370	T	C	T	C	-0.0159212	0.544125	0.00196597	4.00037e-16	0.0222	0.5506	0.0099	0.0249701	FALSE	FALSE	FALSE	TRUE	igd	TRUE	igd	2	TRUE	0.000149935	437354	1.14197e-05	440328	TRUE	3.28097e-05	0.000125755	55.0062	101.838	65.584
SUA	MEGASTROKE_IS	rs2305407	3	160130110	A	G	A	G	-0.0126384	0.518517	0.0019707	1.79999e-10	-0.0022	0.537	0.0099	0.8271	FALSE	FALSE	FALSE	TRUE	igd	TRUE	igd	2	TRUE	9.4031e-05	437354	1.1215e-07	440328	TRUE	1.15711e-05	7.9755e-05	34.8838	101.838	41.1285
SUA	MEGASTROKE_IS	rs234944	6	2198327	A	G	A	G	-0.0189763	0.624811	0.00200694	6.59933e-20	-0.0128	0.6415	0.0109	0.2401	FALSE	FALSE	FALSE	TRUE	igd	TRUE	igd	2	TRUE	0.000204378	437354	3.13178e-06	440328	TRUE	4.40916e-09	0.000168831	73.851	101.838	89.4035
SUA	MEGASTROKE_IS	rs2436969	8	103657109	G	A	G	A	-0.028996	0.85739	0.00278602	5.90065e-28	-0.0002	0.868	0.0149	0.9912	FALSE	FALSE	FALSE	TRUE	igd	TRUE	igd	2	TRUE	0.00024761	437354	4.09179e-10	440328	TRUE	1.81161e-13	0.000205605	89.9404	101.838	108.32
SUA	MEGASTROKE_IS	rs2470514	3	15750344	C	A	C	A	-0.0120977	0.678445	0.00207911	4.20001e-09	-0.0116	0.6854	0.0107	0.2786	FALSE	FALSE	FALSE	TRUE	igd	TRUE	igd	2	TRUE	7.7408e-05	437354	2.66915e-06	440328	TRUE	0.00079061	6.38566e-05	27.9296	101.838	33.8572
SUA	MEGASTROKE_IS	rs2503701	1	2121118	T	C	T	C	0.0115605	0.603509	0.00200717	7.10003e-09	-0.0095	0.6144	0.0108	0.3808	FALSE	FALSE	FALSE	TRUE	igd	TRUE	igd	2	TRUE	7.58439e-05	437354	1.75721e-06	440328	TRUE	0.000543081	6.39588e-05	27.9743	101.838	33.173
SUA	MEGASTROKE_IS	rs2575368	16	1817397	G	T	G	T	0.0194071	0.910219	0.0035817	4.20001e-08	0.0066	0.9257	0.0196	0.736	FALSE	FALSE	FALSE	TRUE	igd	TRUE	igd	2	TRUE	6.71247e-05	437354	2.57514e-07	440328	TRUE	0.000318063	6.15576e-05	26.924	101.838	29.3591
SUA	MEGASTROKE_IS	rs2581778	3	53055311	A	G	A	G	0.0445545	0.426485	0.00196572	4.39542e-117	-0.007	0.421	0.0099	0.4791	FALSE	FALSE	FALSE	TRUE	igd	TRUE	igd	2	TRUE	0.00117327	437354	1.13541e-06	440328	TRUE	1.54348e-54	0.000971095	425.123	101.838	513.736
SUA	MEGASTROKE_IS	rs2664141	15	39879517	T	C	T	C	0.0148766	0.295856	0.00214839	3.50026e-14	0.0163	0.2925	0.0108	0.131	FALSE	FALSE	FALSE	TRUE	igd	TRUE	igd	2	TRUE	0.000109623	437354	5.1731e-06	440328	TRUE	0.000123444	9.22103e-05	40.3321	101.838	47.9492
SUA	MEGASTROKE_IS	rs272893	5	131663062	C	T	C	T	0.017873	0.630869	0.00202127	1.99986e-20	0.0094	0.618	0.0105	0.3738	FALSE	FALSE	FALSE	TRUE	igd	TRUE	igd	2	TRUE	0.000178746	437354	1.82013e-06	440328	TRUE	1.79168e-08	0.00014878	65.0789	101.838	78.1891
SUA	MEGASTROKE_IS	rs2758886	6	39250837	A	G	A	G	0.0185752	0.2976	0.00212225	1.9002e-19	0.0096	0.2961	0.0107	0.3705	FALSE	FALSE	FALSE	TRUE	igd	TRUE	igd	2	TRUE	0.000175132	437354	1.8281e-06	440328	TRUE	2.60694e-08	0.00014425	63.0969	101.838	76.608
SUA	MEGASTROKE_IS	rs2768558	6	109258284	C	T	C	T	-0.0140067	0.208626	0.00247073	3.40001e-09	0.0188	0.2372	0.0117	0.1076	FALSE	FALSE	FALSE	TRUE	igd	TRUE	igd	2	TRUE	7.34781e-05	437354	5.86364e-06	440328	TRUE	0.00396313	6.47816e-05	28.3342	101.838	32.1382
SUA	MEGASTROKE_IS	rs2784128	1	50862183	T	C	T	C	0.0194437	0.520365	0.00193892	4.49987e-24	0.0138	0.528	0.01	0.1673	FALSE	FALSE	FALSE	TRUE	igd	TRUE	igd	2	TRUE	0.000229883	437354	4.32496e-06	440328	TRUE	8.87025e-10	0.000188715	82.5505	101.838	100.563
SUA	MEGASTROKE_IS	rs279941	13	103698168	C	A	C	A	-0.0212866	0.877878	0.00297975	1.99986e-13	-0.0163	0.8834	0.0158	0.3014	FALSE	FALSE	FALSE	TRUE	igd	TRUE	igd	2	TRUE	0.000116673	437354	2.41705e-06	440328	TRUE	1.48031e-05	9.71562e-05	42.4956	101.838	51.0332
SUA	MEGASTROKE_IS	rs2808477	1	200300299	A	G	A	G	-0.0142605	0.677442	0.00207061	6.70039e-11	-0.004	0.6782	0.0106	0.705801	FALSE	FALSE	FALSE	TRUE	igd	TRUE	igd	2	TRUE	0.000108441	437354	3.23395e-07	440328	TRUE	3.99416e-06	8.8875e-05	38.8731	101.838	47.4322
SUA	MEGASTROKE_IS	rs2823166	21	16594849	A	G	A	G	-0.0130904	0.521602	0.00195999	1.29987e-11	-0.017	0.517	0.0101	0.0907298	FALSE	FALSE	FALSE	TRUE	igd	TRUE	igd	2	TRUE	0.000101982	437354	6.43395e-06	440328	TRUE	0.000396532	8.55194e-05	37.4053	101.838	44.6065
SUA	MEGASTROKE_IS	rs2834318	21	35356814	T	G	T	G	-0.0109442	0.65898	0.00206524	2.99999e-08	-0.0064	0.652	0.0106	0.5481	FALSE	FALSE	FALSE	TRUE	igd	TRUE	igd	2	TRUE	6.42049e-05	437354	8.27892e-07	440328	TRUE	0.000877176	5.38332e-05	23.5453	101.838	28.0819
SUA	MEGASTROKE_IS	rs28384289	16	79925400	T	C	T	C	0.038166	0.146689	0.00275491	3.90032e-44	-0.0013	0.1518	0.0139	0.923	FALSE	FALSE	FALSE	TRUE	igd	TRUE	igd	2	TRUE	0.000438649	437354	1.98647e-08	440328	TRUE	1.91961e-22	0.00036466	159.543	101.838	191.928
SUA	MEGASTROKE_IS	rs28384338	15	81166740	G	A	G	A	0.0139598	0.263858	0.0022156	4.79954e-11	-0.0085	0.2636	0.0114	0.4561	FALSE	FALSE	FALSE	TRUE	igd	TRUE	igd	2	TRUE	9.07622e-05	437354	1.26256e-06	440328	TRUE	8.27154e-05	7.57042e-05	33.1119	101.838	39.6986
SUA	MEGASTROKE_IS	rs28548845	12	122594249	C	T	C	T	-0.0312996	0.478558	0.00194583	7.59976e-60	-0.0236	0.4873	0.01	0.01834	FALSE	FALSE	FALSE	TRUE	igd	TRUE	igd	2	TRUE	0.000591262	437354	1.26487e-05	440328	TRUE	2.32843e-22	0.000488932	213.94	101.838	258.743
SUA	MEGASTROKE_IS	rs2862616	1	179295532	G	A	G	A	0.0115467	0.519217	0.00193796	1.5e-09	-0.0058	0.5257	0.01	0.5658	FALSE	FALSE	FALSE	TRUE	igd	TRUE	igd	2	TRUE	8.11633e-05	437354	7.63979e-07	440328	TRUE	0.000138569	6.65647e-05	29.1141	101.838	35.4998
SUA	MEGASTROKE_IS	rs28647848	17	27038533	A	G	A	G	0.0275846	0.086035	0.00349417	2.09991e-15	-0.0342	0.0861	0.0177	0.0541302	FALSE	FALSE	FALSE	TRUE	igd	TRUE	igd	2	TRUE	0.000142479	437354	8.47867e-06	440328	TRUE	2.36212e-05	0.000119665	52.3421	101.838	62.3226
SUA	MEGASTROKE_IS	rs2907608	12	2997397	A	G	A	G	0.0122904	0.34192	0.00207281	2.5e-09	-0.0106	0.3573	0.0105	0.311	FALSE	FALSE	FALSE	TRUE	igd	TRUE	igd	2	TRUE	8.03798e-05	437354	2.3145e-06	440328	TRUE	0.000488316	6.79775e-05	29.7321	101.838	35.1571
SUA	MEGASTROKE_IS	rs2954038	8	126507389	A	C	A	C	-0.0154268	0.697847	0.00212586	1.10002e-13	-0.0175	0.6916	0.0109	0.1101	FALSE	FALSE	FALSE	TRUE	igd	TRUE	igd	2	TRUE	0.000120392	437354	5.85391e-06	440328	TRUE	6.1618e-05	0.000100362	43.8979	101.838	52.6602
SUA	MEGASTROKE_IS	rs2972146	2	227100698	T	G	T	G	0.0173922	0.647448	0.00202349	2.49977e-20	-0.0017	0.6351	0.0105	0.8741	FALSE	FALSE	FALSE	TRUE	igd	TRUE	igd	2	TRUE	0.000168889	437354	5.95312e-08	440328	TRUE	2.32204e-09	0.000138092	60.403	101.838	73.8766
SUA	MEGASTROKE_IS	rs2973450	5	90406998	G	A	G	A	-0.0264099	0.0952685	0.00331764	9.60064e-17	-0.002	0.0909	0.0176	0.9091	FALSE	FALSE	FALSE	TRUE	igd	TRUE	igd	2	TRUE	0.000144871	437354	2.93265e-08	440328	TRUE	2.72796e-08	0.000120235	52.5915	101.838	63.3687
SUA	MEGASTROKE_IS	rs3129270	6	33097423	T	C	T	C	0.0188396	0.122453	0.00315875	4.39997e-10	0.0169	0.113	0.0225	0.4525	FALSE	FALSE	FALSE	TRUE	igd	TRUE	igd	2	TRUE	8.13292e-05	437354	1.28125e-06	440328	TRUE	0.000220554	7.62804e-05	33.3639	101.838	35.5724
SUA	MEGASTROKE_IS	rs3130999	6	31091197	G	A	G	A	0.022231	0.343915	0.00304352	2.19989e-15	0.0001	0.3663	0.012	0.9963	FALSE	FALSE	FALSE	TRUE	igd	TRUE	igd	2	TRUE	0.000121978	437354	1.57711e-10	440328	TRUE	2.36967e-07	0.000223028	97.5635	101.838	53.3538
SUA	MEGASTROKE_IS	rs33954397	22	32506143	T	C	T	C	-0.0248194	0.0802284	0.0036095	1.10002e-11	0.0102	0.0855	0.0186	0.582801	FALSE	FALSE	FALSE	TRUE	igd	TRUE	igd	2	TRUE	0.000108096	437354	6.82967e-07	440328	TRUE	7.35364e-06	9.09119e-05	39.7641	101.838	47.2812
SUA	MEGASTROKE_IS	rs34529039	19	33792631	A	C	A	C	0.0185646	0.137055	0.00286623	2.29985e-11	-0.0039	0.1403	0.016	0.8074	FALSE	FALSE	FALSE	TRUE	igd	TRUE	igd	2	TRUE	9.59128e-05	437354	1.34932e-07	440328	TRUE	1.00755e-05	8.15228e-05	35.6571	101.838	41.9517
SUA	MEGASTROKE_IS	rs34552238	16	89920497	T	C	T	C	-0.0170234	0.2136	0.00238575	3.10027e-13	0.0167	0.1984	0.0139	0.2293	FALSE	FALSE	FALSE	TRUE	igd	TRUE	igd	2	TRUE	0.000116402	437354	3.27814e-06	440328	TRUE	2.60093e-05	9.7357e-05	42.5834	101.838	50.9146
SUA	MEGASTROKE_IS	rs345748	15	33343118	G	A	G	A	0.0151045	0.751831	0.00225905	1.99986e-12	-0.0016	0.7529	0.0117	0.8919	FALSE	FALSE	FALSE	TRUE	igd	TRUE	igd	2	TRUE	0.000102208	437354	4.24711e-08	440328	TRUE	3.49671e-06	8.51355e-05	37.2373	101.838	44.7055
SUA	MEGASTROKE_IS	rs34664906	4	69433714	T	C	T	C	0.0130743	0.378465	0.00203409	1.2e-10	-0.0181	0.3871	0.0157	0.2508	FALSE	FALSE	FALSE	TRUE	igd	TRUE	igd	2	TRUE	9.44549e-05	437354	3.01844e-06	440328	TRUE	0.000184905	8.04189e-05	35.1742	101.838	41.3139
SUA	MEGASTROKE_IS	rs347685	3	141807137	A	C	A	C	0.0254922	0.725402	0.00217929	4.60045e-33	0.0093	0.7182	0.0113	0.4102	FALSE	FALSE	FALSE	TRUE	igd	TRUE	igd	2	TRUE	0.000312765	437354	1.53828e-06	440328	TRUE	1.31913e-14	0.000258893	113.257	101.838	136.831
SUA	MEGASTROKE_IS	rs35184622	15	86073035	G	A	G	A	0.0177984	0.3299	0.00207732	4.30031e-16	0.0025	0.3521	0.0103	0.8088	FALSE	FALSE	FALSE	TRUE	igd	TRUE	igd	2	TRUE	0.000167823	437354	1.33792e-07	440328	TRUE	3.69706e-09	0.00014006	61.2641	101.838	73.41
SUA	MEGASTROKE_IS	rs35259333	3	195628735	G	A	G	A	0.0413667	0.0321623	0.00550938	8.49963e-14	-0.0353	0.0286	0.0344	0.3048	FALSE	FALSE	FALSE	TRUE	igd	TRUE	igd	2	TRUE	0.000128887	437354	2.39143e-06	440328	TRUE	4.35368e-06	0.000106532	46.5971	101.838	56.3763
SUA	MEGASTROKE_IS	rs35332062	7	73012042	A	G	A	G	-0.0623215	0.126756	0.002929	5.79429e-106	-0.014	0.1239	0.0165	0.3968	FALSE	FALSE	FALSE	TRUE	igd	TRUE	igd	2	TRUE	0.00103409	437354	1.63498e-06	440328	TRUE	1.89405e-47	0.000859825	376.37	101.838	452.728
SUA	MEGASTROKE_IS	rs35341285	7	139911944	C	A	C	A	-0.0175272	0.136107	0.00284083	1.29999e-09	-0.0048	0.1262	0.0153	0.7552	FALSE	FALSE	FALSE	TRUE	igd	TRUE	igd	2	TRUE	8.70293e-05	437354	2.23525e-07	440328	TRUE	3.34624e-05	7.2243e-05	31.5979	101.838	38.0658
SUA	MEGASTROKE_IS	rs35383942	1	201437832	T	C	T	C	-0.022167	0.0627399	0.00404363	1.2e-08	0.0227	0.0613	0.0232	0.3263	FALSE	FALSE	FALSE	TRUE	igd	TRUE	igd	2	TRUE	6.87084e-05	437354	2.1742e-06	440328	TRUE	0.00141219	5.77893e-05	25.2757	101.838	30.0518
SUA	MEGASTROKE_IS	rs354524	6	111508109	A	G	A	G	0.0101878	0.56938	0.00196044	2.99999e-08	-0.0107	0.5653	0.0102	0.2975	FALSE	FALSE	FALSE	TRUE	igd	TRUE	igd	2	TRUE	6.17441e-05	437354	2.49915e-06	440328	TRUE	0.00327912	5.08964e-05	22.2608	101.838	27.0056
SUA	MEGASTROKE_IS	rs35640690	7	46719105	C	T	C	T	-0.0149771	0.272078	0.0021874	5.10035e-12	-0.0045	0.2659	0.012	0.7052	FALSE	FALSE	FALSE	TRUE	igd	TRUE	igd	2	TRUE	0.000107182	437354	3.19366e-07	440328	TRUE	4.54117e-06	8.88513e-05	38.8627	101.838	46.8812
SUA	MEGASTROKE_IS	rs358231	4	22820504	T	A	T	A	0.0231385	0.851938	0.00264588	9.20026e-18	0.0145	0.8494	0.0144	0.3139	FALSE	TRUE	FALSE	TRUE	igd	TRUE	igd	2	TRUE	0.000174833	437354	2.30269e-06	440328	TRUE	4.17712e-08	0.000135068	59.0802	101.838	76.4769
SUA	MEGASTROKE_IS	rs3729931	3	12626516	A	G	A	G	-0.0149205	0.358036	0.00202965	1.59993e-14	0.0051	0.3582	0.0105	0.626599	FALSE	FALSE	FALSE	TRUE	igd	TRUE	igd	2	TRUE	0.000123549	437354	5.35781e-07	440328	TRUE	1.15067e-06	0.000102337	44.762	101.838	54.0411
SUA	MEGASTROKE_IS	rs3739605	9	95475937	A	G	A	G	0.0219155	0.174513	0.00257189	1.9002e-18	0.0074	0.172	0.0131	0.5729	FALSE	FALSE	FALSE	TRUE	igd	TRUE	igd	2	TRUE	0.000165995	437354	7.2468e-07	440328	TRUE	1.73397e-08	0.000138379	60.5288	101.838	72.6103
SUA	MEGASTROKE_IS	rs3746575	20	43058096	G	C	G	C	-0.0241738	0.593527	0.00202555	1.29987e-35	0.0084	0.6096	0.0104	0.4146	FALSE	TRUE	FALSE	TRUE	igd	TRUE	igd	2	TRUE	0.00032556	437354	1.48155e-06	440328	TRUE	3.20681e-15	0.000281963	123.352	101.838	142.431
SUA	MEGASTROKE_IS	rs3764955	2	148674797	C	G	C	G	0.0222338	0.296999	0.00212347	2.60016e-26	-0.0072	0.3093	0.0106	0.5017	FALSE	TRUE	FALSE	TRUE	igd	TRUE	igd	2	TRUE	0.000250608	437354	1.0478e-06	440328	TRUE	4.01947e-12	0.000206428	90.3003	101.838	109.631
SUA	MEGASTROKE_IS	rs3769598	2	32679732	G	A	G	A	-0.0201246	0.143555	0.00275801	1.50003e-13	-0.0087	0.1427	0.0152	0.567599	FALSE	FALSE	FALSE	TRUE	igd	TRUE	igd	2	TRUE	0.000121725	437354	7.44006e-07	440328	TRUE	1.89614e-06	9.95869e-05	43.5589	101.838	53.243
SUA	MEGASTROKE_IS	rs3813582	16	79749353	C	T	C	T	-0.0326455	0.314629	0.0020992	4.00037e-55	0.0007	0.3168	0.0106	0.9478	FALSE	FALSE	FALSE	TRUE	igd	TRUE	igd	2	TRUE	0.000552672	437354	9.90399e-09	440328	TRUE	5.47828e-28	0.000459622	201.109	101.838	241.846
SUA	MEGASTROKE_IS	rs3825725	14	68035879	G	A	G	A	-0.0116958	0.284035	0.00219928	2e-08	-0.0099	0.2895	0.0114	0.3834	FALSE	FALSE	FALSE	TRUE	igd	TRUE	igd	2	TRUE	6.46606e-05	437354	1.71272e-06	440328	TRUE	0.00161215	5.56357e-05	24.3337	101.838	28.2813
SUA	MEGASTROKE_IS	rs3934712	5	157928196	C	T	C	T	0.0150095	0.212769	0.00237877	1.59993e-11	0.0153	0.2105	0.0123	0.2114	FALSE	FALSE	FALSE	TRUE	igd	TRUE	igd	2	TRUE	9.10242e-05	437354	3.51396e-06	440328	TRUE	0.000329305	7.54698e-05	33.0093	101.838	39.8132
SUA	MEGASTROKE_IS	rs4112791	9	16596140	C	T	C	T	0.0132591	0.51205	0.00195127	3.90032e-12	0.0063	0.5031	0.0102	0.5345	FALSE	FALSE	FALSE	TRUE	igd	TRUE	igd	2	TRUE	0.000105564	437354	8.66375e-07	440328	TRUE	1.20372e-05	8.78508e-05	38.4251	101.838	46.1736
SUA	MEGASTROKE_IS	rs4245008	10	52576068	A	G	A	G	-0.0434438	0.851949	0.00278291	7.29962e-58	-0.0051	0.8402	0.0137	0.7086	FALSE	FALSE	FALSE	TRUE	igd	TRUE	igd	2	TRUE	0.000556909	437354	3.1472e-07	440328	TRUE	3.69626e-27	0.000476114	208.328	101.838	243.701
SUA	MEGASTROKE_IS	rs4310250	9	134346315	C	T	C	T	0.0301927	0.942195	0.00438501	1.39991e-12	0.0238	0.9365	0.0212	0.2622	FALSE	FALSE	FALSE	TRUE	igd	TRUE	igd	2	TRUE	0.000108389	437354	2.86224e-06	440328	TRUE	4.41898e-05	9.92979e-05	43.4325	101.838	47.4092
SUA	MEGASTROKE_IS	rs4425481	5	35185897	A	C	A	C	-0.0220853	0.0729101	0.00373999	1.09999e-09	-0.0161	0.0681	0.02	0.4216	FALSE	FALSE	FALSE	TRUE	igd	TRUE	igd	2	TRUE	7.9726e-05	437354	1.47169e-06	440328	TRUE	0.00030111	6.59396e-05	28.8407	101.838	34.8711
SUA	MEGASTROKE_IS	rs4468717	18	3457606	T	C	T	C	-0.0332771	0.0766711	0.0038241	1.39991e-20	-0.0349	0.0769	0.026	0.1788	FALSE	FALSE	FALSE	TRUE	igd	TRUE	igd	2	TRUE	0.000173112	437354	4.09193e-06	440328	TRUE	1.82936e-07	0.000156787	68.5817	101.838	75.7238
SUA	MEGASTROKE_IS	rs4474021	8	12632903	T	G	T	G	0.0105839	0.31968	0.0020892	1.79999e-08	0.0168	0.3129	0.011	0.1242	FALSE	FALSE	FALSE	TRUE	igd	TRUE	igd	2	TRUE	5.86779e-05	437354	5.29732e-06	440328	TRUE	0.012069	4.87248e-05	21.3109	101.838	25.6644
SUA	MEGASTROKE_IS	rs45567235	9	35665153	A	C	A	C	-0.0186906	0.105546	0.00322162	7.29995e-10	-0.0063	0.1008	0.0169	0.709999	FALSE	FALSE	FALSE	TRUE	igd	TRUE	igd	2	TRUE	7.69544e-05	437354	3.15597e-07	440328	TRUE	0.000120013	6.59593e-05	28.8494	101.838	33.6587
SUA	MEGASTROKE_IS	rs4567937	2	18676265	A	G	A	G	0.0238374	0.316771	0.00207753	8.60003e-32	0.0025	0.3163	0.0108	0.8206	FALSE	FALSE	FALSE	TRUE	igd	TRUE	igd	2	TRUE	0.000300927	437354	1.21691e-07	440328	TRUE	1.67653e-15	0.000245957	107.596	101.838	131.651
SUA	MEGASTROKE_IS	rs4582112	4	144111732	G	A	G	A	-0.0180672	0.599384	0.00189854	4.49987e-22	-0.0328	0.5917	0.01	0.00102301	FALSE	FALSE	FALSE	TRUE	igd	TRUE	igd	2	TRUE	0.000207024	437354	2.44322e-05	440328	TRUE	9.64996e-06	0.000156764	68.5716	101.838	90.5612
SUA	MEGASTROKE_IS	rs464605	5	55807370	T	C	T	C	0.0231702	0.746587	0.0022337	1.29987e-25	0.012	0.744	0.0121	0.3241	FALSE	FALSE	FALSE	TRUE	igd	TRUE	igd	2	TRUE	0.000245964	437354	2.23366e-06	440328	TRUE	2.99407e-11	0.000203142	88.8624	101.838	107.599
SUA	MEGASTROKE_IS	rs464634	5	34661066	C	T	C	T	0.0231911	0.450405	0.00195531	7.8001e-34	0.0102	0.4463	0.0101	0.3117	FALSE	FALSE	FALSE	TRUE	igd	TRUE	igd	2	TRUE	0.000321544	437354	2.31623e-06	440328	TRUE	1.49998e-14	0.000266268	116.484	101.838	140.673
SUA	MEGASTROKE_IS	rs4647907	8	38287555	T	C	T	C	-0.0158774	0.233563	0.00231482	5.70033e-12	0.034	0.2327	0.0119	0.00445995	FALSE	FALSE	FALSE	TRUE	igd	TRUE	igd	2	TRUE	0.000107559	437354	1.85388e-05	440328	TRUE	0.0044929	9.02546e-05	39.4766	101.838	47.0462
SUA	MEGASTROKE_IS	rs4661718	1	16505908	T	C	T	C	0.0143376	0.6235	0.00199662	9.49948e-13	0.0034	0.6258	0.0103	0.739399	FALSE	FALSE	FALSE	TRUE	igd	TRUE	igd	2	TRUE	0.000117891	437354	2.47462e-07	440328	TRUE	1.21509e-06	9.65127e-05	42.2141	101.838	51.5658
SUA	MEGASTROKE_IS	rs4722511	7	25779243	A	C	A	C	0.013707	0.288672	0.00214767	4.10015e-12	-0.0094	0.3132	0.0107	0.3767	FALSE	FALSE	FALSE	TRUE	igd	TRUE	igd	2	TRUE	9.31275e-05	437354	1.75272e-06	440328	TRUE	9.60478e-05	7.71595e-05	33.7485	101.838	40.7333
SUA	MEGASTROKE_IS	rs4724220	7	43591955	G	A	G	A	-0.0105241	0.566293	0.00197847	2.19999e-08	0.0158	0.5531	0.0099	0.1115	FALSE	FALSE	FALSE	TRUE	igd	TRUE	igd	2	TRUE	6.46922e-05	437354	5.78451e-06	440328	TRUE	0.00826504	5.44048e-05	23.7954	101.838	28.2951
SUA	MEGASTROKE_IS	rs4728152	7	128738544	T	C	T	C	-0.0148465	0.425492	0.00196897	2.09991e-16	0.0095	0.4233	0.01	0.3436	FALSE	FALSE	FALSE	TRUE	igd	TRUE	igd	2	TRUE	0.000129982	437354	2.04961e-06	440328	TRUE	3.01134e-06	0.000107762	47.135	101.838	56.8552
SUA	MEGASTROKE_IS	rs4753068	11	92577031	T	C	T	C	0.0113991	0.383782	0.00203054	1.29999e-09	-0.0035	0.4157	0.0101	0.7284	FALSE	FALSE	FALSE	TRUE	igd	TRUE	igd	2	TRUE	7.20536e-05	437354	2.72721e-07	440328	TRUE	0.000190251	6.14597e-05	26.8812	101.838	31.5151
SUA	MEGASTROKE_IS	rs4792718	17	15954692	G	A	G	A	-0.0160624	0.570966	0.00197207	3.29989e-13	-0.0058	0.5654	0.01	0.559	FALSE	FALSE	FALSE	TRUE	igd	TRUE	igd	2	TRUE	0.000151663	437354	7.63979e-07	440328	TRUE	8.34451e-08	0.000126402	55.289	101.838	66.3401
SUA	MEGASTROKE_IS	rs4793788	17	53381796	A	C	A	C	-0.03911	0.635105	0.0020247	2.99985e-93	0.0141	0.6191	0.0106	0.184	FALSE	FALSE	FALSE	TRUE	igd	TRUE	igd	2	TRUE	0.000852418	437354	4.01837e-06	440328	TRUE	3.50062e-37	0.000708956	310.283	101.838	373.125
SUA	MEGASTROKE_IS	rs4804416	19	7223848	G	T	G	T	0.0262325	0.427839	0.00197291	2.29985e-41	-0.0002	0.4265	0.01	0.9824	FALSE	FALSE	FALSE	TRUE	igd	TRUE	igd	2	TRUE	0.000404071	437354	9.08418e-10	440328	TRUE	5.29832e-21	0.000336905	147.396	101.838	176.793
SUA	MEGASTROKE_IS	rs4823085	22	30686226	C	T	C	T	0.0178089	0.800813	0.00244991	4.30031e-13	-0.0107	0.8162	0.0139	0.4407	FALSE	FALSE	FALSE	TRUE	igd	TRUE	igd	2	TRUE	0.000120807	437354	1.34575e-06	440328	TRUE	4.11871e-06	0.00010118	44.2559	101.838	52.8414
SUA	MEGASTROKE_IS	rs4903064	14	73279420	C	T	C	T	-0.0176337	0.235758	0.0023034	1.10002e-13	-0.0104	0.2287	0.012	0.3884	FALSE	FALSE	FALSE	TRUE	igd	TRUE	igd	2	TRUE	0.000133986	437354	1.7058e-06	440328	TRUE	1.50543e-06	0.000112051	49.0111	101.838	58.6068
SUA	MEGASTROKE_IS	rs4951429	1	211988281	A	G	A	G	-0.0428903	0.963621	0.00517367	1.9002e-17	-0.0703	0.9625	0.0315	0.02552	FALSE	FALSE	FALSE	TRUE	igd	TRUE	igd	2	TRUE	0.000157116	437354	1.13112e-05	440328	TRUE	1.7363e-05	0.000128975	56.4147	101.838	68.7259
SUA	MEGASTROKE_IS	rs4954571	2	136918828	A	G	A	G	-0.0154216	0.193801	0.00246982	4.90004e-10	0.0009	0.2419	0.0121	0.9382	FALSE	FALSE	FALSE	TRUE	igd	TRUE	igd	2	TRUE	8.91371e-05	437354	1.25643e-08	440328	TRUE	1.24198e-05	7.43168e-05	32.505	101.838	38.9878
SUA	MEGASTROKE_IS	rs4962696	10	126445630	G	A	G	A	-0.0221773	0.736531	0.00220968	1.59993e-23	0.0114	0.7357	0.0113	0.3131	FALSE	FALSE	FALSE	TRUE	igd	TRUE	igd	2	TRUE	0.000230265	437354	2.31141e-06	440328	TRUE	1.59076e-10	0.000190883	83.4991	101.838	100.73
SUA	MEGASTROKE_IS	rs503677	10	69827012	A	G	A	G	0.0194477	0.350868	0.00204142	1.20005e-20	0.0242	0.35	0.0104	0.0199499	FALSE	FALSE	FALSE	TRUE	igd	TRUE	igd	2	TRUE	0.000207468	437354	1.22966e-05	440328	TRUE	3.31029e-07	0.000172283	75.3614	101.838	90.7553
SUA	MEGASTROKE_IS	rs555754	6	160769423	A	G	A	G	-0.0189316	0.468093	0.00195408	3.90032e-22	0.005	0.4855	0.0098	0.6142	FALSE	FALSE	FALSE	TRUE	igd	TRUE	igd	2	TRUE	0.000214568	437354	5.91171e-07	440328	TRUE	7.936e-11	0.000178473	78.0695	101.838	93.862
SUA	MEGASTROKE_IS	rs55670130	17	73357407	T	C	T	C	0.0222798	0.0702441	0.00382035	7.49998e-10	-0.0212	0.0835	0.0242	0.3799	FALSE	FALSE	FALSE	TRUE	igd	TRUE	igd	2	TRUE	7.77591e-05	437354	1.74287e-06	440328	TRUE	0.000444275	6.48383e-05	28.359	101.838	34.0108
SUA	MEGASTROKE_IS	rs557441	6	10529087	C	T	C	T	-0.0229397	0.0757623	0.00367558	6.29941e-12	-0.0384	0.0786	0.0195	0.0495199	FALSE	FALSE	FALSE	TRUE	igd	TRUE	igd	2	TRUE	8.90541e-05	437354	8.80674e-06	440328	TRUE	0.00244198	7.36957e-05	32.2333	101.838	38.9515
SUA	MEGASTROKE_IS	rs55747363	5	68730441	T	C	T	C	-0.0156118	0.475293	0.00195224	8.30042e-17	0.0003	0.4888	0.0098	0.9761	FALSE	FALSE	FALSE	TRUE	igd	TRUE	igd	2	TRUE	0.000146199	437354	2.12822e-09	440328	TRUE	1.67641e-08	0.000121567	53.1739	101.838	63.9499
SUA	MEGASTROKE_IS	rs55792109	16	20760021	T	C	T	C	0.0205842	0.183102	0.00252309	1.10002e-16	0.0069	0.187	0.0131	0.5994	FALSE	FALSE	FALSE	TRUE	igd	TRUE	igd	2	TRUE	0.000152162	437354	6.30059e-07	440328	TRUE	6.42291e-08	0.000126753	55.4428	101.838	66.5583
SUA	MEGASTROKE_IS	rs55840085	8	42339634	A	G	A	G	-0.0147452	0.355777	0.00203551	4.79954e-15	0.0024	0.3532	0.0106	0.8217	FALSE	FALSE	FALSE	TRUE	igd	TRUE	igd	2	TRUE	0.00011997	437354	1.16422e-07	440328	TRUE	6.6607e-07	9.96656e-05	43.5933	101.838	52.4753
SUA	MEGASTROKE_IS	rs55856036	6	39148170	C	A	C	A	-0.0169999	0.216086	0.00235975	1.10002e-13	-0.0306	0.2186	0.0121	0.0114201	FALSE	FALSE	FALSE	TRUE	igd	TRUE	igd	2	TRUE	0.000118653	437354	1.45242e-05	440328	TRUE	0.000908561	9.79079e-05	42.8244	101.838	51.8992
SUA	MEGASTROKE_IS	rs56310223	9	107695882	A	G	A	G	-0.0220355	0.0798077	0.00359972	2.80001e-09	-0.0132	0.0868	0.0181	0.4661	FALSE	FALSE	FALSE	TRUE	igd	TRUE	igd	2	TRUE	8.56722e-05	437354	1.20786e-06	440328	TRUE	0.000132926	7.1318e-05	31.1933	101.838	37.4721
SUA	MEGASTROKE_IS	rs56376587	18	77160235	C	A	C	A	0.0175785	0.48344	0.00199052	1.59993e-19	-0.01	0.5179	0.013	0.4435	FALSE	FALSE	FALSE	TRUE	igd	TRUE	igd	2	TRUE	0.000178288	437354	1.34381e-06	440328	TRUE	1.11715e-08	0.000154332	67.508	101.838	77.9885
SUA	MEGASTROKE_IS	rs5751738	22	24145675	C	G	C	G	-0.0238186	0.921663	0.00385569	1.89998e-09	0.0107	0.927	0.0194	0.583001	FALSE	TRUE	FALSE	TRUE	igd	TRUE	igd	2	TRUE	8.72488e-05	437354	6.90859e-07	440328	TRUE	6.71537e-05	8.19222e-05	35.8318	101.838	38.1617
SUA	MEGASTROKE_IS	rs58367598	6	26370833	G	T	G	T	0.0340616	0.0366986	0.0052397	4.19952e-12	0.0191	0.0408	0.0259	0.461	FALSE	FALSE	FALSE	TRUE	igd	TRUE	igd	2	TRUE	9.66149e-05	437354	1.23507e-06	440328	TRUE	4.43046e-05	8.20298e-05	35.8789	101.838	42.2588
SUA	MEGASTROKE_IS	rs58542926	19	19379549	T	C	T	C	0.0300548	0.0740898	0.00379342	2.60016e-16	-0.0127	0.0769	0.0196	0.5179	FALSE	FALSE	FALSE	TRUE	igd	TRUE	igd	2	TRUE	0.000143507	437354	9.535e-07	440328	TRUE	2.54629e-07	0.000123932	54.2088	101.838	62.772
SUA	MEGASTROKE_IS	rs59215427	4	101132753	A	C	A	C	-0.0114898	0.352355	0.00194674	1.40001e-10	0.0278	0.3509	0.0108	0.0102901	FALSE	FALSE	FALSE	TRUE	igd	TRUE	igd	2	TRUE	7.96422e-05	437354	1.50474e-05	440328	TRUE	0.0181107	6.02521e-05	26.353	101.838	34.8345
SUA	MEGASTROKE_IS	rs59536819	2	242272388	G	A	G	A	-0.0237821	0.16186	0.00262528	2.49977e-19	-0.0233	0.156	0.0139	0.0923996	FALSE	FALSE	FALSE	TRUE	igd	TRUE	igd	2	TRUE	0.000187602	437354	6.38124e-06	440328	TRUE	1.66826e-07	0.000153457	67.125	101.838	82.0633
SUA	MEGASTROKE_IS	rs59739006	11	64415903	T	C	T	C	0.0588179	0.147959	0.00274359	1.79887e-109	0.0144	0.1469	0.0138	0.2958	FALSE	FALSE	FALSE	TRUE	igd	TRUE	igd	2	TRUE	0.00104977	437354	2.47281e-06	440328	TRUE	2.674e-47	0.00087227	381.822	101.838	459.601
SUA	MEGASTROKE_IS	rs6129800	20	39914030	A	G	A	G	-0.0132891	0.222941	0.00234534	7.49998e-09	0.0081	0.2178	0.0121	0.5004	FALSE	FALSE	FALSE	TRUE	igd	TRUE	igd	2	TRUE	7.34035e-05	437354	1.01771e-06	440328	TRUE	0.000398964	6.11878e-05	26.7623	101.838	32.1055
SUA	MEGASTROKE_IS	rs6142206	20	33212055	A	G	A	G	0.01667	0.420897	0.00197946	6.4003e-19	0.0128	0.4235	0.0102	0.2082	FALSE	FALSE	FALSE	TRUE	igd	TRUE	igd	2	TRUE	0.000162135	437354	3.57638e-06	440328	TRUE	3.79505e-07	0.000135467	59.2547	101.838	70.9215
SUA	MEGASTROKE_IS	rs61744628	20	52186837	A	G	A	G	-0.0411067	0.0275306	0.00597044	8.4004e-11	-0.0613	0.0265	0.0396	0.1215	FALSE	FALSE	FALSE	TRUE	igd	TRUE	igd	2	TRUE	0.000108376	437354	5.44194e-06	440328	TRUE	0.000154405	9.04788e-05	39.5747	101.838	47.4037
SUA	MEGASTROKE_IS	rs61794851	4	10613798	T	C	T	C	-0.0264068	0.0591954	0.00394524	1.39991e-11	0.0529	0.0556	0.0223	0.0178599	FALSE	FALSE	FALSE	TRUE	igd	TRUE	igd	2	TRUE	0.000102426	437354	1.27797e-05	440328	TRUE	0.00216741	7.76692e-05	33.9714	101.838	44.8007
SUA	MEGASTROKE_IS	rs61795273	4	11052928	A	G	A	G	-0.0420259	0.0429817	0.00458813	2.99985e-19	0.0178	0.0362	0.0302	0.555699	FALSE	FALSE	FALSE	TRUE	igd	TRUE	igd	2	TRUE	0.0001918	437354	7.88954e-07	440328	TRUE	1.26664e-09	0.000145301	63.5568	101.838	83.9001
SUA	MEGASTROKE_IS	rs62052820	16	69575238	A	G	A	G	0.028201	0.226979	0.00233125	2.80027e-35	0.0112	0.2203	0.012	0.3485	FALSE	FALSE	FALSE	TRUE	igd	TRUE	igd	2	TRUE	0.000334484	437354	1.97833e-06	440328	TRUE	2.59512e-15	0.000279085	122.092	101.838	146.336
SUA	MEGASTROKE_IS	rs62326216	4	146845631	G	A	G	A	-0.0152696	0.182034	0.00240988	4.60002e-10	-0.0024	0.176	0.0141	0.8632	FALSE	FALSE	FALSE	TRUE	igd	TRUE	igd	2	TRUE	9.17896e-05	437354	6.57976e-08	440328	TRUE	1.25527e-05	6.94341e-05	30.3693	101.838	40.1481
SUA	MEGASTROKE_IS	rs62519913	8	72668183	T	G	T	G	-0.0213162	0.0747223	0.00371669	3.40001e-09	-0.0007	0.0796	0.0195	0.9713	FALSE	FALSE	FALSE	TRUE	igd	TRUE	igd	2	TRUE	7.52044e-05	437354	2.92653e-09	440328	TRUE	5.4159e-05	6.28307e-05	27.4809	101.838	32.8933
SUA	MEGASTROKE_IS	rs62580767	9	113035152	C	T	C	T	-0.0178875	0.180756	0.00253386	9.30037e-13	0.0108	0.1913	0.0129	0.4	FALSE	FALSE	FALSE	TRUE	igd	TRUE	igd	2	TRUE	0.000113934	437354	1.59182e-06	440328	TRUE	1.03802e-05	9.47622e-05	41.4484	101.838	49.835
SUA	MEGASTROKE_IS	rs62585347	9	130743618	T	C	T	C	-0.0407406	0.0480895	0.00455904	3.90032e-19	-0.0104	0.0591	0.0236	0.6601	FALSE	FALSE	FALSE	TRUE	igd	TRUE	igd	2	TRUE	0.000182557	437354	4.4103e-07	440328	TRUE	1.76276e-09	0.000151961	66.4704	101.838	79.8561
SUA	MEGASTROKE_IS	rs62618693	11	32956492	T	C	T	C	-0.0254848	0.0442434	0.00479408	1.29999e-08	-0.0374	0.0421	0.0279	0.1793	FALSE	FALSE	FALSE	TRUE	igd	TRUE	igd	2	TRUE	6.4609e-05	437354	4.08093e-06	440328	TRUE	0.00481809	5.49273e-05	24.0239	101.838	28.2587
SUA	MEGASTROKE_IS	rs6415788	9	4118111	T	G	T	G	-0.0159161	0.59721	0.00200607	1.69981e-16	-0.0058	0.6083	0.0103	0.575	FALSE	FALSE	FALSE	TRUE	igd	TRUE	igd	2	TRUE	0.000143909	437354	7.20123e-07	440328	TRUE	1.76983e-07	0.000121873	53.3081	101.838	62.9479
SUA	MEGASTROKE_IS	rs647080	11	111609174	A	G	A	G	0.0160121	0.326458	0.00209327	9.60064e-14	0.0082	0.3272	0.011	0.459	FALSE	FALSE	FALSE	TRUE	igd	TRUE	igd	2	TRUE	0.000133769	437354	1.26202e-06	440328	TRUE	9.99705e-07	0.000112751	49.3172	101.838	58.5122
SUA	MEGASTROKE_IS	rs6531975	4	88238448	G	A	G	A	-0.0170557	0.808154	0.00239336	1.69981e-12	0.0213	0.8187	0.013	0.1004	FALSE	FALSE	FALSE	TRUE	igd	TRUE	igd	2	TRUE	0.000116102	437354	6.09671e-06	440328	TRUE	9.9893e-05	9.0202e-05	39.4536	101.838	50.7835
SUA	MEGASTROKE_IS	rs655555	1	234863292	A	C	A	C	-0.0176796	0.370797	0.00200818	3.80014e-19	-0.0187	0.3729	0.0106	0.0769804	FALSE	FALSE	FALSE	TRUE	igd	TRUE	igd	2	TRUE	0.000177187	437354	7.06796e-06	440328	TRUE	6.03033e-07	0.000145848	63.7964	101.838	77.5068
SUA	MEGASTROKE_IS	rs6575900	14	102675350	C	G	C	G	0.0176355	0.204155	0.00243031	1.9002e-14	0.0099	0.2235	0.012	0.4112	FALSE	TRUE	FALSE	TRUE	igd	TRUE	igd	2	TRUE	0.000120384	437354	1.54573e-06	440328	TRUE	5.18126e-06	0.000101063	44.2048	101.838	52.6565
SUA	MEGASTROKE_IS	rs6591182	11	65349756	G	T	G	T	0.0321313	0.483673	0.00197113	1.20005e-62	-0.0014	0.496	0.0102	0.8901	FALSE	FALSE	FALSE	TRUE	igd	TRUE	igd	2	TRUE	0.000607199	437354	4.2784e-08	440328	TRUE	2.40755e-30	0.00051566	225.641	101.838	265.721
SUA	MEGASTROKE_IS	rs6651267	8	87535573	A	G	A	G	-0.011929	0.75841	0.00227653	2.5e-08	-0.0043	0.7082	0.0114	0.707499	FALSE	FALSE	FALSE	TRUE	igd	TRUE	igd	2	TRUE	6.27773e-05	437354	3.23112e-07	440328	TRUE	0.000570636	5.2146e-05	22.8074	101.838	27.4575
SUA	MEGASTROKE_IS	rs6664244	1	40374386	C	T	C	T	-0.01032	0.390712	0.00198787	2.69998e-08	0.0015	0.3813	0.0103	0.8815	FALSE	FALSE	FALSE	TRUE	igd	TRUE	igd	2	TRUE	6.16205e-05	437354	4.81652e-08	440328	TRUE	0.000351159	5.07071e-05	22.178	101.838	26.9515
SUA	MEGASTROKE_IS	rs66705636	6	55634724	G	T	G	T	0.0289655	0.0689106	0.00383214	4.70002e-13	0.0465	0.0715	0.0194	0.0167498	FALSE	FALSE	FALSE	TRUE	igd	TRUE	igd	2	TRUE	0.000130615	437354	1.30474e-05	440328	TRUE	0.000250595	0.000107664	47.092	101.838	57.132
SUA	MEGASTROKE_IS	rs6685648	1	15825195	C	T	C	T	-0.0242596	0.313369	0.00208587	8.80035e-33	-0.0082	0.3111	0.0109	0.4523	FALSE	FALSE	FALSE	TRUE	igd	TRUE	igd	2	TRUE	0.000309191	437354	1.28529e-06	440328	TRUE	1.2941e-14	0.000253266	110.794	101.838	135.267
SUA	MEGASTROKE_IS	rs6694957	1	186508738	A	G	A	G	-0.0155464	0.259713	0.0022108	1.20005e-12	-0.0004	0.2546	0.0115	0.9697	FALSE	FALSE	FALSE	TRUE	igd	TRUE	igd	2	TRUE	0.000113053	437354	2.74758e-09	440328	TRUE	7.19012e-07	9.29359e-05	40.6495	101.838	49.4494
SUA	MEGASTROKE_IS	rs6708831	2	9234754	A	C	A	C	0.0134967	0.609022	0.00198251	3.90032e-12	-0.0017	0.6065	0.0103	0.8722	FALSE	FALSE	FALSE	TRUE	igd	TRUE	igd	2	TRUE	0.000105961	437354	6.18656e-08	440328	TRUE	2.53305e-06	8.67502e-05	37.9437	101.838	46.3473
SUA	MEGASTROKE_IS	rs67611724	20	32308275	T	C	T	C	0.0174764	0.154807	0.00269988	5.69994e-10	-0.0007	0.1491	0.0142	0.9627	FALSE	FALSE	FALSE	TRUE	igd	TRUE	igd	2	TRUE	9.57949e-05	437354	5.51881e-09	440328	TRUE	5.36475e-06	7.99246e-05	34.958	101.838	41.9001
SUA	MEGASTROKE_IS	rs6784842	3	185342723	T	C	T	C	0.019702	0.343604	0.00204742	1.9002e-22	0.007	0.339	0.0106	0.5109	FALSE	FALSE	FALSE	TRUE	igd	TRUE	igd	2	TRUE	0.000211682	437354	9.90398e-07	440328	TRUE	2.1604e-10	0.000175095	76.5917	101.838	92.5991
SUA	MEGASTROKE_IS	rs6822892	4	157734675	G	A	G	A	-0.0125411	0.327649	0.00198015	8.60003e-11	-0.0116	0.337	0.0107	0.2779	FALSE	FALSE	FALSE	TRUE	igd	TRUE	igd	2	TRUE	9.17073e-05	437354	2.66915e-06	440328	TRUE	0.000198733	6.92957e-05	30.3087	101.838	40.1121
SUA	MEGASTROKE_IS	rs6861681	5	173362458	A	G	A	G	-0.0118008	0.301984	0.00211833	4.90004e-08	-0.0124	0.2989	0.0111	0.2651	FALSE	FALSE	FALSE	TRUE	igd	TRUE	igd	2	TRUE	7.09535e-05	437354	2.83414e-06	440328	TRUE	0.00159298	5.87087e-05	25.6779	101.838	31.0339
SUA	MEGASTROKE_IS	rs686364	21	31587793	G	A	G	A	0.0255604	0.236077	0.00231721	1.39991e-29	0.0025	0.241	0.0121	0.8377	FALSE	FALSE	FALSE	TRUE	igd	TRUE	igd	2	TRUE	0.000278133	437354	9.69471e-08	440328	TRUE	1.76269e-14	0.000235651	103.087	101.838	121.676
SUA	MEGASTROKE_IS	rs6965823	7	4703360	A	C	A	C	-0.0170168	0.322184	0.00207952	8.4004e-16	0.0123	0.3199	0.0128	0.3378	FALSE	FALSE	FALSE	TRUE	igd	TRUE	igd	2	TRUE	0.000153085	437354	2.09708e-06	440328	TRUE	3.09459e-07	0.000126474	55.3207	101.838	66.9622
SUA	MEGASTROKE_IS	rs6968865	7	17287269	T	A	T	A	-0.0110553	0.62826	0.00200908	5.69994e-09	-0.0048	0.6223	0.0106	0.6514	FALSE	TRUE	FALSE	TRUE	igd	TRUE	igd	2	TRUE	6.92286e-05	437354	4.65689e-07	440328	TRUE	0.000346425	5.70886e-05	24.9693	101.838	30.2794
SUA	MEGASTROKE_IS	rs703873	5	72426085	A	G	A	G	-0.0328925	0.418203	0.00197423	5.50047e-64	-0.0035	0.4269	0.0106	0.742299	FALSE	FALSE	FALSE	TRUE	igd	TRUE	igd	2	TRUE	0.000634295	437354	2.476e-07	440328	TRUE	6.08088e-31	0.000526481	230.379	101.838	277.586
SUA	MEGASTROKE_IS	rs7081609	10	88939962	C	T	C	T	0.0336554	0.841106	0.00273758	1.9002e-36	0.0135	0.8398	0.0148	0.3626	FALSE	FALSE	FALSE	TRUE	igd	TRUE	igd	2	TRUE	0.000345458	437354	1.8896e-06	440328	TRUE	7.42206e-16	0.000302759	132.453	101.838	151.139
SUA	MEGASTROKE_IS	rs7089424	10	63752159	G	T	G	T	0.0109962	0.341588	0.00205397	7.19996e-09	-0.0048	0.3168	0.0099	0.629001	FALSE	FALSE	FALSE	TRUE	igd	TRUE	igd	2	TRUE	6.55296e-05	437354	5.33872e-07	440328	TRUE	0.000561222	5.43896e-05	23.7887	101.838	28.6614
SUA	MEGASTROKE_IS	rs7188811	16	4654871	G	A	G	A	0.0144207	0.805528	0.00246484	2.69998e-08	0.0188	0.807	0.0128	0.1427	FALSE	FALSE	FALSE	TRUE	igd	TRUE	igd	2	TRUE	7.82582e-05	437354	4.89913e-06	440328	TRUE	0.00188922	6.51539e-05	28.497	101.838	34.2291
SUA	MEGASTROKE_IS	rs7190307	16	68218336	A	G	A	G	-0.0143126	0.453718	0.00196246	4.10015e-15	0.0002	0.4662	0.01	0.9809	FALSE	FALSE	FALSE	TRUE	igd	TRUE	igd	2	TRUE	0.000121605	437354	9.08418e-10	440328	TRUE	2.58318e-07	0.000101548	44.4166	101.838	53.1907
SUA	MEGASTROKE_IS	rs72683923	14	50735947	C	T	C	T	-0.0635936	0.0197102	0.00723117	4.30031e-19	-0.0424	0.0217	0.0418	0.3111	FALSE	FALSE	FALSE	TRUE	igd	TRUE	igd	2	TRUE	0.000176808	437354	2.3367e-06	440328	TRUE	3.53055e-08	0.00015628	68.3599	101.838	77.341
SUA	MEGASTROKE_IS	rs72692842	1	149992890	T	C	T	C	-0.0187537	0.0924789	0.0033397	4.79999e-09	0.0033	0.0874	0.0186	0.8576	FALSE	FALSE	FALSE	TRUE	igd	TRUE	igd	2	TRUE	7.20936e-05	437354	7.14871e-08	440328	TRUE	0.000117107	5.90341e-05	25.8202	101.838	31.5325
SUA	MEGASTROKE_IS	rs72813185	5	176739110	A	C	A	C	0.0252782	0.220394	0.00236801	6.00067e-28	-0.0104	0.2444	0.0117	0.3723	FALSE	FALSE	FALSE	TRUE	igd	TRUE	igd	2	TRUE	0.000260484	437354	1.7944e-06	440328	TRUE	4.11305e-12	0.000219582	96.0558	101.838	113.953
SUA	MEGASTROKE_IS	rs72923454	2	176984544	T	C	T	C	0.0768086	0.0249134	0.00621307	1.20005e-35	0.0335	0.0271	0.033	0.3095	FALSE	FALSE	FALSE	TRUE	igd	TRUE	igd	2	TRUE	0.000349321	437354	2.34038e-06	440328	TRUE	9.04056e-16	0.000286633	125.395	101.838	152.83
SUA	MEGASTROKE_IS	rs7302925	12	56861458	G	A	G	A	-0.0321435	0.80126	0.00243342	5.00035e-40	-0.0032	0.8014	0.013	0.8069	FALSE	FALSE	FALSE	TRUE	igd	TRUE	igd	2	TRUE	0.000398793	437354	1.37606e-07	440328	TRUE	4.24249e-20	0.00032906	143.962	101.838	174.483
SUA	MEGASTROKE_IS	rs731146	9	119094545	C	A	C	A	0.0156682	0.230508	0.00233207	2.70023e-13	-0.0023	0.2319	0.0122	0.8531	FALSE	FALSE	FALSE	TRUE	igd	TRUE	igd	2	TRUE	0.0001032	437354	8.07164e-08	440328	TRUE	3.73465e-06	8.7088e-05	38.0914	101.838	45.1393
SUA	MEGASTROKE_IS	rs73234156	8	32425102	G	A	G	A	0.0253247	0.0865943	0.00346611	3.29989e-14	0.0011	0.0879	0.0182	0.9499	FALSE	FALSE	FALSE	TRUE	igd	TRUE	igd	2	TRUE	0.000122045	437354	8.29599e-09	440328	TRUE	2.86136e-07	0.000101455	44.3759	101.838	53.3831
SUA	MEGASTROKE_IS	rs73488277	7	155665303	T	G	T	G	0.0166831	0.132545	0.00288182	3.50002e-10	0.0108	0.1333	0.0151	0.4753	FALSE	FALSE	FALSE	TRUE	igd	TRUE	igd	2	TRUE	7.66223e-05	437354	1.16177e-06	440328	TRUE	0.000323786	6.4002e-05	27.9932	101.838	33.5135
SUA	MEGASTROKE_IS	rs738408	22	44324730	T	C	T	C	-0.0204849	0.208209	0.00245449	4.30031e-17	-0.0211	0.2277	0.0121	0.0808798	FALSE	FALSE	FALSE	TRUE	igd	TRUE	igd	2	TRUE	0.000159237	437354	6.90585e-06	440328	TRUE	2.86455e-06	0.000138359	60.52	101.838	69.6539
SUA	MEGASTROKE_IS	rs7406228	17	79766825	A	C	A	C	0.0172391	0.170392	0.00267788	3.2e-10	0.0046	0.1711	0.0176	0.7921	FALSE	FALSE	FALSE	TRUE	igd	TRUE	igd	2	TRUE	9.4749e-05	437354	1.55137e-07	440328	TRUE	1.21324e-05	8.40197e-05	36.7493	101.838	41.4426
SUA	MEGASTROKE_IS	rs74397112	12	133094111	T	C	T	C	0.0271776	0.141416	0.00278733	7.29962e-23	0.0032	0.146	0.0158	0.8395	FALSE	FALSE	FALSE	TRUE	igd	TRUE	igd	2	TRUE	0.00021733	437354	9.31561e-08	440328	TRUE	1.35142e-11	0.000179363	78.459	101.838	95.0704
SUA	MEGASTROKE_IS	rs7451021	6	130381246	C	T	C	T	0.0164157	0.68554	0.00211326	1.29987e-14	0.0197	0.6987	0.0108	0.0699005	FALSE	FALSE	FALSE	TRUE	igd	TRUE	igd	2	TRUE	0.00013795	437354	7.55627e-06	440328	TRUE	2.50542e-05	0.000116184	50.8193	101.838	60.3411
SUA	MEGASTROKE_IS	rs75406471	10	5257647	A	G	A	G	-0.0188758	0.154303	0.00269679	7.10068e-12	0.0219	0.1588	0.0144	0.1281	FALSE	FALSE	FALSE	TRUE	igd	TRUE	igd	2	TRUE	0.000112005	437354	5.25275e-06	440328	TRUE	0.000102749	9.29886e-05	40.6725	101.838	48.991
SUA	MEGASTROKE_IS	rs7564166	2	177787845	T	C	T	C	0.0114986	0.364934	0.00200922	2.80001e-09	-0.0003	0.3638	0.0105	0.9741	FALSE	FALSE	FALSE	TRUE	igd	TRUE	igd	2	TRUE	7.48809e-05	437354	1.85391e-09	440328	TRUE	5.49896e-05	6.12848e-05	26.8047	101.838	32.7518
SUA	MEGASTROKE_IS	rs7586329	2	158759642	C	T	C	T	0.0658373	0.992359	0.0111197	8.79995e-10	-0.0181	0.9886	0.0937	0.8472	FALSE	FALSE	FALSE	TRUE	igd	TRUE	igd	2	TRUE	8.01479e-05	437354	8.4743e-08	440328	TRUE	4.96453e-05	6.57344e-05	28.751	101.838	35.0556
SUA	MEGASTROKE_IS	rs76057237	10	104678350	A	G	A	G	0.0235029	0.0556081	0.00424808	2.99999e-08	-0.0039	0.0535	0.022	0.8604	FALSE	FALSE	FALSE	TRUE	igd	TRUE	igd	2	TRUE	6.99836e-05	437354	7.1369e-08	440328	TRUE	0.000148498	5.80181e-05	25.3758	101.838	30.6096
SUA	MEGASTROKE_IS	rs7629369	3	121566282	C	T	C	T	0.0133662	0.293285	0.00213409	5.1e-10	0.0174	0.2838	0.011	0.1158	FALSE	FALSE	FALSE	TRUE	igd	TRUE	igd	2	TRUE	8.96851e-05	437354	5.68246e-06	440328	TRUE	0.000901624	7.40594e-05	32.3924	101.838	39.2275
SUA	MEGASTROKE_IS	rs76358556	3	126014827	G	A	G	A	-0.0258653	0.203876	0.00241396	8.4004e-28	-0.008	0.1967	0.0127	0.525801	FALSE	FALSE	FALSE	TRUE	igd	TRUE	igd	2	TRUE	0.00026244	437354	9.01152e-07	440328	TRUE	9.0399e-13	0.000217176	95.003	101.838	114.809
SUA	MEGASTROKE_IS	rs77542162	17	67081278	G	A	G	A	-0.0640761	0.0227008	0.0066911	7.10068e-22	0.0429	0.0226	0.038	0.2594	FALSE	FALSE	FALSE	TRUE	igd	TRUE	igd	2	TRUE	0.00020964	437354	2.89449e-06	440328	TRUE	2.15374e-09	0.000182176	79.6895	101.838	91.7059
SUA	MEGASTROKE_IS	rs7826700	8	102703451	T	C	T	C	-0.0116238	0.651689	0.00206225	9.90011e-09	0.0071	0.6431	0.0104	0.4922	FALSE	FALSE	FALSE	TRUE	igd	TRUE	igd	2	TRUE	7.26358e-05	437354	1.05846e-06	440328	TRUE	0.000447501	6.13386e-05	26.8282	101.838	31.7697
SUA	MEGASTROKE_IS	rs7893954	10	104318966	G	A	G	A	-0.020078	0.287315	0.0021491	6.59933e-22	0.0169	0.3073	0.011	0.1251	FALSE	FALSE	FALSE	TRUE	igd	TRUE	igd	2	TRUE	0.000199531	437354	5.36058e-06	440328	TRUE	3.1555e-08	0.000165092	72.2154	101.838	87.2826
SUA	MEGASTROKE_IS	rs7953751	12	66383817	C	T	C	T	0.0172502	0.100962	0.00322653	2.5e-08	-0.0086	0.0979	0.018	0.6321	FALSE	FALSE	FALSE	TRUE	igd	TRUE	igd	2	TRUE	6.53518e-05	437354	5.18415e-07	440328	TRUE	0.000561549	5.402e-05	23.627	101.838	28.5836
SUA	MEGASTROKE_IS	rs79744561	4	89283562	A	G	A	G	0.0566221	0.0351152	0.00505422	3.40017e-31	-0.0167	0.0391	0.0289	0.5637	FALSE	FALSE	FALSE	TRUE	igd	TRUE	igd	2	TRUE	0.000286885	437354	7.58338e-07	440328	TRUE	5.20063e-14	0.000217256	95.0382	101.838	125.506
SUA	MEGASTROKE_IS	rs79822587	4	146686414	T	C	T	C	-0.0195065	0.13727	0.00271665	1.59993e-13	0.0014	0.1448	0.0144	0.9237	FALSE	FALSE	FALSE	TRUE	igd	TRUE	igd	2	TRUE	0.000117872	437354	2.14663e-08	440328	TRUE	5.2448e-07	9.01237e-05	39.4194	101.838	51.5574
SUA	MEGASTROKE_IS	rs80152199	17	7749621	G	A	G	A	0.0244087	0.0738282	0.00380446	2.1e-10	-0.0135	0.0723	0.0195	0.488599	FALSE	FALSE	FALSE	TRUE	igd	TRUE	igd	2	TRUE	9.4109e-05	437354	1.08849e-06	440328	TRUE	5.00138e-05	8.14766e-05	35.6369	101.838	41.1626
SUA	MEGASTROKE_IS	rs8030680	15	51095313	G	C	G	C	-0.0150105	0.594015	0.00198707	4.40048e-15	0.0093	0.5903	0.0102	0.3629	FALSE	TRUE	FALSE	TRUE	igd	TRUE	igd	2	TRUE	0.00013046	437354	1.88795e-06	440328	TRUE	2.5158e-06	0.000108675	47.5342	101.838	57.0642
SUA	MEGASTROKE_IS	rs807628	2	15778300	G	A	G	A	-0.0175081	0.20294	0.00240546	1.9002e-13	-0.0084	0.1817	0.0133	0.5277	FALSE	FALSE	FALSE	TRUE	igd	TRUE	igd	2	TRUE	0.000121115	437354	9.05901e-07	440328	TRUE	2.48409e-06	9.91669e-05	43.3751	101.838	52.9763
SUA	MEGASTROKE_IS	rs8101881	19	33364628	T	C	T	C	-0.022576	0.603005	0.00199716	5.50047e-31	0.0077	0.6079	0.0105	0.461	FALSE	FALSE	FALSE	TRUE	igd	TRUE	igd	2	TRUE	0.000292086	437354	1.22132e-06	440328	TRUE	6.95917e-14	0.000244023	106.75	101.838	127.782
SUA	MEGASTROKE_IS	rs8121509	20	62712053	C	T	C	T	-0.0166345	0.452539	0.00196409	1.50003e-17	-0.0187	0.4573	0.0115	0.1038	FALSE	FALSE	FALSE	TRUE	igd	TRUE	igd	2	TRUE	0.000163981	437354	6.00497e-06	440328	TRUE	1.22956e-06	0.000137107	59.9721	101.838	71.7293
SUA	MEGASTROKE_IS	rs848471	7	77594550	A	C	A	C	0.0150876	0.558258	0.00195882	5.10035e-15	-0.0167	0.5678	0.0101	0.0975911	FALSE	FALSE	FALSE	TRUE	igd	TRUE	igd	2	TRUE	0.000135632	437354	6.20888e-06	440328	TRUE	1.80036e-05	0.000112273	49.1082	101.838	59.3268
SUA	MEGASTROKE_IS	rs8565	7	75630274	C	T	C	T	0.0146835	0.724968	0.00222514	1.29987e-11	-0.0052	0.7388	0.012	0.662101	FALSE	FALSE	FALSE	TRUE	igd	TRUE	igd	2	TRUE	9.95566e-05	437354	4.26452e-07	440328	TRUE	1.25357e-05	8.59788e-05	37.6062	101.838	43.5456
SUA	MEGASTROKE_IS	rs881858	6	43806609	A	G	A	G	0.0428496	0.693778	0.00210513	4.10015e-95	0.014	0.6967	0.0114	0.2172	FALSE	FALSE	FALSE	TRUE	igd	TRUE	igd	2	TRUE	0.000946441	437354	3.42508e-06	440328	TRUE	8.11739e-42	0.000780154	341.468	101.838	414.32
SUA	MEGASTROKE_IS	rs883247	11	119217254	T	C	T	C	-0.0185185	0.573764	0.00198937	5.79963e-23	0.0009	0.5933	0.0102	0.9322	FALSE	FALSE	FALSE	TRUE	igd	TRUE	igd	2	TRUE	0.00019809	437354	1.76811e-08	440328	TRUE	6.5378e-11	0.000167736	73.3718	101.838	86.6524
SUA	MEGASTROKE_IS	rs884546	9	32987451	A	G	A	G	0.016693	0.223773	0.00236114	1.20005e-11	-0.0047	0.2248	0.0119	0.692201	FALSE	FALSE	FALSE	TRUE	igd	TRUE	igd	2	TRUE	0.000114273	437354	3.54264e-07	440328	TRUE	2.25934e-06	9.68044e-05	42.3417	101.838	49.9833
SUA	MEGASTROKE_IS	rs894680	17	19440538	A	G	A	G	-0.0140241	0.386541	0.00200413	2.19989e-12	-0.0077	0.3966	0.0108	0.4756	FALSE	FALSE	FALSE	TRUE	igd	TRUE	igd	2	TRUE	0.000111949	437354	1.15441e-06	440328	TRUE	8.46618e-06	9.32741e-05	40.7974	101.838	48.9664
SUA	MEGASTROKE_IS	rs911353	20	17681410	T	C	T	C	-0.0158015	0.148649	0.00274961	5.19996e-09	0.0144	0.1521	0.014	0.3018	FALSE	FALSE	FALSE	TRUE	igd	TRUE	igd	2	TRUE	7.55076e-05	437354	2.40267e-06	440328	TRUE	0.000824728	6.31971e-05	27.6411	101.838	33.0259
SUA	MEGASTROKE_IS	rs9297949	8	95969445	C	A	C	A	0.0250222	0.529582	0.00195298	4.30031e-39	-0.0022	0.5143	0.0098	0.8205	FALSE	FALSE	FALSE	TRUE	igd	TRUE	igd	2	TRUE	0.000375199	437354	1.14451e-07	440328	TRUE	4.83581e-19	0.000311959	136.479	101.838	164.155
SUA	MEGASTROKE_IS	rs932768	13	72347501	C	T	C	T	-0.0254347	0.381138	0.00200954	1.80011e-39	0.0128	0.3887	0.0105	0.2215	FALSE	FALSE	FALSE	TRUE	igd	TRUE	igd	2	TRUE	0.000366159	437354	3.37494e-06	440328	TRUE	5.32279e-16	0.000305182	133.513	101.838	160.199
SUA	MEGASTROKE_IS	rs9330813	22	46364161	A	G	A	G	0.0124788	0.315344	0.00210786	3.40001e-09	-0.0093	0.3141	0.0132	0.4832	FALSE	FALSE	FALSE	TRUE	igd	TRUE	igd	2	TRUE	8.01302e-05	437354	1.12731e-06	440328	TRUE	0.000219157	6.72408e-05	29.4099	101.838	35.0479
SUA	MEGASTROKE_IS	rs9380102	6	28951014	A	C	A	C	-0.0536593	0.0807199	0.00510836	2.39994e-27	0.0175	0.0846	0.0244	0.4719	FALSE	FALSE	FALSE	TRUE	igd	TRUE	igd	2	TRUE	0.000252224	437354	1.16821e-06	440328	TRUE	4.1036e-12	0.000427315	186.967	101.838	110.338
SUA	MEGASTROKE_IS	rs946711	10	21806832	C	A	C	A	-0.0119942	0.326769	0.00208656	1.40001e-08	-0.009	0.3317	0.0107	0.3969	FALSE	FALSE	FALSE	TRUE	igd	TRUE	igd	2	TRUE	7.55469e-05	437354	1.60673e-06	440328	TRUE	0.000505655	6.32962e-05	27.6845	101.838	33.0431
SUA	MEGASTROKE_IS	rs9549092	13	40754324	C	T	C	T	-0.0163958	0.180969	0.00253711	4.19952e-11	0.0181	0.1819	0.0129	0.1614	FALSE	FALSE	FALSE	TRUE	igd	TRUE	igd	2	TRUE	9.54804e-05	437354	4.47097e-06	440328	TRUE	0.00033476	7.96893e-05	34.855	101.838	41.7625
SUA	MEGASTROKE_IS	rs963837	11	30749090	C	T	C	T	-0.0308558	0.453194	0.0019493	6.4003e-57	0.0055	0.4483	0.0102	0.5914	FALSE	FALSE	FALSE	TRUE	igd	TRUE	igd	2	TRUE	0.00057258	437354	6.60314e-07	440328	TRUE	2.47772e-27	0.000471869	206.47	101.838	250.563
SUA	MEGASTROKE_IS	rs964707	7	33236298	C	T	C	T	0.0159428	0.84714	0.00270578	1.7e-08	-0.0075	0.8411	0.0139	0.5915	FALSE	FALSE	FALSE	TRUE	igd	TRUE	igd	2	TRUE	7.93741e-05	437354	6.61178e-07	440328	TRUE	0.000149156	6.58276e-05	28.7917	101.838	34.7172
SUA	MEGASTROKE_IS	rs9660710	1	1099342	C	A	C	A	0.0246664	0.933022	0.00387427	1.79999e-10	-0.0325	0.9306	0.0202	0.1069	FALSE	FALSE	FALSE	TRUE	igd	TRUE	igd	2	TRUE	9.26745e-05	437354	5.87878e-06	440328	TRUE	0.000741495	7.60441e-05	33.2606	101.838	40.5351
SUA	MEGASTROKE_IS	rs9877741	3	71195778	A	C	A	C	0.0101453	0.497053	0.00194791	3.59998e-08	0.0074	0.4811	0.0098	0.452701	FALSE	FALSE	FALSE	TRUE	igd	TRUE	igd	2	TRUE	6.20203e-05	437354	1.2949e-06	440328	TRUE	0.00159957	5.14618e-05	22.5081	101.838	27.1264
SUA	MEGASTROKE_IS	rs9899415	17	59164245	C	T	C	T	0.0166402	0.169872	0.00260101	2.29985e-11	0.0023	0.1809	0.013	0.8574	FALSE	FALSE	FALSE	TRUE	igd	TRUE	igd	2	TRUE	9.35753e-05	437354	7.10877e-08	440328	TRUE	1.05068e-05	7.80933e-05	34.1569	101.838	40.9292
SUA	MEGASTROKE_IS	rs9907597	17	59435497	C	A	C	A	0.014501	0.715598	0.00216699	6.4998e-12	-0.0233	0.7073	0.0114	0.04096	FALSE	FALSE	FALSE	TRUE	igd	TRUE	igd	2	TRUE	0.000102378	437354	9.48689e-06	440328	TRUE	0.000977417	8.55909e-05	37.4366	101.838	44.7798
SUA	MEGASTROKE_IS	rs9988963	12	122991478	G	C	G	C	-0.0130891	0.725034	0.00222237	1.40001e-09	-0.0071	0.7401	0.0113	0.5311	FALSE	TRUE	FALSE	TRUE	igd	TRUE	igd	2	TRUE	7.93088e-05	437354	8.96572e-07	440328	TRUE	0.000192925	6.83104e-05	29.8777	101.838	34.6886
SUA	MEGASTROKE_IS	rs9997843	4	128134605	A	C	A	C	0.0111519	0.599451	0.0018968	2e-09	-0.0077	0.6023	0.0101	0.447	FALSE	FALSE	FALSE	TRUE	igd	TRUE	igd	2	TRUE	7.90295e-05	437354	1.31997e-06	440328	TRUE	0.000287711	5.97224e-05	26.1213	101.838	34.5664
SUA	Finngen_ICH	rs10109414	8	23751151	T	C	T	C	0.0335927	0.413917	0.00197891	5.90065e-70	0.0105779	0.458359	0.0234761	0.65229	FALSE	FALSE	FALSE	TRUE	textfile	TRUE	igd	2	TRUE	0.000658447	437354	5.90767e-07	343663	TRUE	9.04831e-28	0.00054751	239.586	102.223	288.163
SUA	Finngen_ICH	rs10142834	14	60734963	G	A	G	A	0.0145452	0.35271	0.00205105	1.20005e-12	-0.0332655	0.27713	0.0261323	0.203031	FALSE	FALSE	FALSE	TRUE	textfile	TRUE	igd	2	TRUE	0.000114976	437354	4.7152e-06	343663	TRUE	0.000175812	9.6602e-05	42.2532	102.223	50.2906
SUA	Finngen_ICH	rs10204284	2	183036519	T	C	T	C	-0.0156064	0.172553	0.00256344	7.79992e-10	-0.0336505	0.135885	0.0340816	0.323471	FALSE	FALSE	FALSE	TRUE	textfile	TRUE	igd	2	TRUE	8.47405e-05	437354	2.83669e-06	343663	TRUE	0.00096842	6.95502e-05	30.42	102.223	37.0646
SUA	Finngen_ICH	rs10205233	2	227614005	T	C	T	C	0.0259154	0.0457185	0.00464037	1.29999e-08	0.0242151	0.0234846	0.0780141	0.756262	FALSE	FALSE	FALSE	TRUE	textfile	TRUE	igd	2	TRUE	7.13097e-05	437354	2.80347e-07	343663	TRUE	0.000516062	5.86023e-05	25.6313	102.223	31.1897
SUA	Finngen_ICH	rs10224002	7	151415041	G	A	G	A	0.0361004	0.289008	0.00214381	2.49977e-66	0.030633	0.233842	0.0277881	0.270297	FALSE	FALSE	FALSE	TRUE	textfile	TRUE	igd	2	TRUE	0.000647946	437354	3.53614e-06	343663	TRUE	4.45219e-25	0.000535585	234.365	102.223	283.564
SUA	Finngen_ICH	rs10276670	7	30956489	G	A	G	A	0.0132757	0.234071	0.00229809	4.30002e-09	0.00665083	0.1643	0.03167	0.833664	FALSE	FALSE	FALSE	TRUE	textfile	TRUE	igd	2	TRUE	7.62986e-05	437354	1.28329e-07	343663	TRUE	0.000238032	6.31947e-05	27.6401	102.223	33.3719
SUA	Finngen_ICH	rs10462921	5	159498320	G	A	G	A	0.0102934	0.594449	0.00198172	3.40001e-08	-0.0506656	0.679034	0.0252726	0.0449883	FALSE	FALSE	FALSE	TRUE	textfile	TRUE	igd	2	TRUE	6.16844e-05	437354	1.16948e-05	343663	TRUE	0.051743	5.10867e-05	22.344	102.223	26.9795
SUA	Finngen_ICH	rs1047891	2	211540507	A	C	A	C	-0.0402025	0.313356	0.00213241	6.09958e-85	0.0108376	0.321908	0.025171	0.666788	FALSE	FALSE	FALSE	TRUE	textfile	TRUE	igd	2	TRUE	0.000812046	437354	5.3943e-07	343663	TRUE	3.87215e-34	0.000695514	304.396	102.223	355.439
SUA	Finngen_ICH	rs1048046	11	2924591	A	G	A	G	0.0156318	0.173996	0.00256433	2.5e-10	0.0158497	0.296362	0.0256855	0.53719	FALSE	FALSE	FALSE	TRUE	textfile	TRUE	igd	2	TRUE	8.49576e-05	437354	1.10799e-06	343663	TRUE	0.000341233	7.02376e-05	30.7207	102.223	37.1595
SUA	Finngen_ICH	rs1051775	6	52658962	C	T	C	T	-0.0145921	0.423965	0.00197336	7.59976e-14	-0.000177863	0.435878	0.0236123	0.99399	FALSE	FALSE	FALSE	TRUE	textfile	TRUE	igd	2	TRUE	0.000125008	437354	1.65107e-10	343663	TRUE	9.61542e-07	0.000104003	45.4905	102.223	54.6793
SUA	Finngen_ICH	rs10579377	2	113953974	G	GACA	G	GACA	-0.0114502	0.467979	0.00198469	4.60002e-10	-0.0279846	0.416599	0.0237689	0.239052	FALSE	FALSE	FALSE	TRUE	textfile	TRUE	igd	2	TRUE	7.60986e-05	437354	4.03356e-06	343663	TRUE	0.00322029	6.52847e-05	28.5542	102.223	33.2844
SUA	Finngen_ICH	rs1061157	2	203421199	A	G	A	G	0.0284538	0.118538	0.00299343	1.69981e-20	0.0246606	0.12291	0.0356951	0.48965	FALSE	FALSE	FALSE	TRUE	textfile	TRUE	igd	2	TRUE	0.000206548	437354	1.38886e-06	343663	TRUE	7.11842e-09	0.000169189	74.0076	102.223	90.3529
SUA	Finngen_ICH	rs1062062	2	101627925	T	C	T	C	0.0260687	0.139258	0.00282636	3.29989e-20	-0.0179681	0.150004	0.0327209	0.582915	FALSE	FALSE	FALSE	TRUE	textfile	TRUE	igd	2	TRUE	0.000194477	437354	8.77452e-07	343663	TRUE	1.14898e-08	0.000162915	71.2629	102.223	85.0714
SUA	Finngen_ICH	rs10739971	9	96937680	A	G	A	G	0.0136637	0.318505	0.00209289	6.59933e-12	-0.00911223	0.323459	0.0250797	0.716358	FALSE	FALSE	FALSE	TRUE	textfile	TRUE	igd	2	TRUE	9.74474e-05	437354	3.84126e-07	343663	TRUE	4.93392e-05	8.10486e-05	35.4496	102.223	42.623
SUA	Finngen_ICH	rs10758189	9	33125804	C	T	C	T	-0.0277809	0.314978	0.00210184	3.59998e-41	-0.0256742	0.260816	0.0266556	0.335456	FALSE	FALSE	FALSE	TRUE	textfile	TRUE	igd	2	TRUE	0.00039929	437354	2.69951e-06	343663	TRUE	8.535e-16	0.000333048	145.708	102.223	174.7
SUA	Finngen_ICH	rs1076160	9	135776034	T	C	T	C	-0.0109825	0.495218	0.00196129	9.29994e-09	0.00388778	0.528342	0.0234862	0.868523	FALSE	FALSE	FALSE	TRUE	textfile	TRUE	igd	2	TRUE	7.16897e-05	437354	7.97347e-08	343663	TRUE	0.000329999	6.03021e-05	26.3749	102.223	31.3559
SUA	Finngen_ICH	rs10832246	11	14380828	A	G	A	G	0.0121005	0.336792	0.00208377	5.80003e-10	0.0195988	0.372303	0.0241786	0.417606	FALSE	FALSE	FALSE	TRUE	textfile	TRUE	igd	2	TRUE	7.70979e-05	437354	1.9119e-06	343663	TRUE	0.00117286	6.54106e-05	28.6093	102.223	33.7215
SUA	Finngen_ICH	rs10869148	9	74834384	T	C	T	C	-0.0117416	0.315745	0.00212284	5.80003e-09	0.00944792	0.310402	0.0253085	0.708918	FALSE	FALSE	FALSE	TRUE	textfile	TRUE	igd	2	TRUE	6.99453e-05	437354	4.05517e-07	343663	TRUE	0.000699989	5.95716e-05	26.0553	102.223	30.5929
SUA	Finngen_ICH	rs10900862	5	138732579	T	C	T	C	0.0127913	0.669373	0.00209497	3.50002e-10	0.0406968	0.692727	0.0253707	0.108696	FALSE	FALSE	FALSE	TRUE	textfile	TRUE	igd	2	TRUE	8.52326e-05	437354	7.48725e-06	343663	TRUE	0.00437551	7.24212e-05	31.6759	102.223	37.2798
SUA	Finngen_ICH	rs10923893	1	120267220	T	C	T	C	0.0531802	0.0221885	0.0065762	2.80027e-16	0.0310419	0.0206054	0.0820798	0.705287	FALSE	FALSE	FALSE	TRUE	textfile	TRUE	igd	2	TRUE	0.000149504	437354	4.16192e-07	343663	TRUE	3.75205e-07	0.000122719	53.6781	102.223	65.3958
SUA	Finngen_ICH	rs11042751	11	2149864	C	T	C	T	0.025872	0.24293	0.00226677	1.39991e-31	-0.00940503	0.207367	0.0291063	0.7466	FALSE	FALSE	FALSE	TRUE	textfile	TRUE	igd	2	TRUE	0.000297773	437354	3.0382e-07	343663	TRUE	2.32041e-13	0.000246211	107.707	102.223	130.27
SUA	Finngen_ICH	rs11045893	12	21392819	C	T	C	T	0.0168992	0.185806	0.00249709	3.10027e-13	-0.0271818	0.13062	0.0347618	0.434246	FALSE	FALSE	FALSE	TRUE	textfile	TRUE	igd	2	TRUE	0.00010471	437354	1.77918e-06	343663	TRUE	9.46304e-05	8.64072e-05	37.7936	102.223	45.7998
SUA	Finngen_ICH	rs11056396	12	15344407	C	T	C	T	-0.0228554	0.121511	0.0029785	1.29987e-15	-0.0241248	0.0873875	0.0415858	0.561833	FALSE	FALSE	FALSE	TRUE	textfile	TRUE	igd	2	TRUE	0.000134615	437354	9.79279e-07	343663	TRUE	3.22608e-06	0.000111522	48.7797	102.223	58.882
SUA	Finngen_ICH	rs11078597	17	1618363	C	T	C	T	0.0152339	0.186155	0.00250459	2.39999e-09	0.0273231	0.189742	0.0299466	0.361561	FALSE	FALSE	FALSE	TRUE	textfile	TRUE	igd	2	TRUE	8.45826e-05	437354	2.42233e-06	343663	TRUE	0.000802676	7.03183e-05	30.756	102.223	36.9955
SUA	Finngen_ICH	rs111642750	1	29320013	A	G	A	G	0.0270219	0.0503865	0.00445119	1.6e-09	0.0283448	0.0231878	0.0791362	0.720211	FALSE	FALSE	FALSE	TRUE	textfile	TRUE	igd	2	TRUE	8.42581e-05	437354	3.73307e-07	343663	TRUE	0.000170694	6.98752e-05	30.5622	102.223	36.8536
SUA	Finngen_ICH	rs11169927	12	52249665	G	A	G	A	-0.0169077	0.252948	0.00225905	2.19989e-14	0.0203583	0.273782	0.0265541	0.443276	FALSE	FALSE	FALSE	TRUE	textfile	TRUE	igd	2	TRUE	0.000128065	437354	1.71037e-06	343663	TRUE	1.12886e-05	0.000108039	47.2562	102.223	56.0167
SUA	Finngen_ICH	rs11181388	12	42642541	A	C	A	C	0.0169848	0.205739	0.00240472	9.30037e-13	0.00893507	0.153632	0.0324269	0.782898	FALSE	FALSE	FALSE	TRUE	textfile	TRUE	igd	2	TRUE	0.000114054	437354	2.2093e-07	343663	TRUE	7.50109e-06	9.42824e-05	41.2385	102.223	49.8875
SUA	Finngen_ICH	rs11264341	1	155151493	T	C	T	C	-0.0412798	0.427657	0.00195393	1.49968e-101	-0.00677336	0.478892	0.0235262	0.773418	FALSE	FALSE	FALSE	TRUE	textfile	TRUE	igd	2	TRUE	0.00101949	437354	2.41198e-07	343663	TRUE	2.68524e-43	0.000834175	365.133	102.223	446.331
SUA	Finngen_ICH	rs114158982	4	10974887	G	C	G	C	0.0690801	0.0170682	0.00718375	1.9002e-22	-0.174412	0.0274558	0.0718075	0.0151457	FALSE	TRUE	FALSE	TRUE	textfile	TRUE	igd	2	TRUE	0.000211388	437354	1.71662e-05	343663	TRUE	5.09158e-06	0.000160121	70.0402	102.223	92.4706
SUA	Finngen_ICH	rs114165349	1	27021913	C	G	C	G	0.106467	0.0236369	0.00641145	7.00003e-63	-0.0131416	0.0375517	0.0618953	0.831857	FALSE	TRUE	FALSE	TRUE	textfile	TRUE	igd	2	TRUE	0.000630105	437354	1.31175e-07	343663	TRUE	1.88382e-27	0.000523193	228.939	102.223	275.751
SUA	Finngen_ICH	rs114877749	1	147309666	T	C	T	C	-0.0672048	0.0162484	0.00766969	1.10002e-19	0.0844255	0.046601	0.055725	0.129762	FALSE	FALSE	FALSE	TRUE	textfile	TRUE	igd	2	TRUE	0.000175524	437354	6.67904e-06	343663	TRUE	2.88933e-06	0.000144387	63.1569	102.223	76.7794
SUA	Finngen_ICH	rs116215838	1	119136725	T	G	T	G	-0.0632339	0.0145978	0.00806773	2.70023e-15	-0.0725636	0.0214202	0.0818759	0.375476	FALSE	FALSE	FALSE	TRUE	textfile	TRUE	igd	2	TRUE	0.000140445	437354	2.28557e-06	343663	TRUE	5.7374e-06	0.000115035	50.3167	102.223	61.4324
SUA	Finngen_ICH	rs11630969	15	39291535	T	C	T	C	-0.0147208	0.42811	0.00197231	8.99912e-14	-0.00653184	0.392213	0.0239643	0.785187	FALSE	FALSE	FALSE	TRUE	textfile	TRUE	igd	2	TRUE	0.000127358	437354	2.16178e-07	343663	TRUE	2.06543e-06	0.000106111	46.4128	102.223	55.7073
SUA	Finngen_ICH	rs1165196	6	25813150	A	G	A	G	0.0888114	0.565884	0.00213787	1e-200	-0.0236248	0.627459	0.0242423	0.329796	FALSE	FALSE	FALSE	TRUE	textfile	TRUE	igd	2	TRUE	0.00393037	437354	2.76349e-06	343663	TRUE	2.53254e-158	0.00387526	1701.45	102.223	1725.74
SUA	Finngen_ICH	rs11655704	17	47448172	C	T	C	T	-0.0119902	0.314338	0.0020988	3.50002e-09	-0.0336286	0.272702	0.026278	0.200641	FALSE	FALSE	FALSE	TRUE	textfile	TRUE	igd	2	TRUE	7.46186e-05	437354	4.76541e-06	343663	TRUE	0.00462736	6.19712e-05	27.1049	102.223	32.637
SUA	Finngen_ICH	rs11666281	19	18234588	T	C	T	C	0.0125217	0.254042	0.00224142	3.40001e-08	0.00918549	0.260878	0.0266508	0.73035	FALSE	FALSE	FALSE	TRUE	textfile	TRUE	igd	2	TRUE	7.13539e-05	437354	3.45664e-07	343663	TRUE	0.000565204	5.9426e-05	25.9916	102.223	31.209
SUA	Finngen_ICH	rs11672660	19	46180184	T	C	T	C	0.0198803	0.193554	0.00248462	7.89951e-16	0.0349975	0.258827	0.0267954	0.191518	FALSE	FALSE	FALSE	TRUE	textfile	TRUE	igd	2	TRUE	0.000146363	437354	4.96388e-06	343663	TRUE	1.49045e-05	0.000123382	53.9682	102.223	64.0215
SUA	Finngen_ICH	rs11674517	2	111903832	T	C	T	C	-0.0216409	0.471696	0.00197017	2.60016e-29	0.00121608	0.489973	0.0233957	0.958546	FALSE	FALSE	FALSE	TRUE	textfile	TRUE	igd	2	TRUE	0.000275799	437354	7.8618e-09	343663	TRUE	4.2589e-13	0.000233414	102.108	102.223	120.654
SUA	Finngen_ICH	rs1169302	12	121432302	G	T	G	T	-0.0142381	0.427082	0.00197834	2.29985e-14	-0.00098858	0.46446	0.0234809	0.966418	FALSE	FALSE	FALSE	TRUE	textfile	TRUE	igd	2	TRUE	0.000118419	437354	5.15779e-09	343663	TRUE	2.11153e-06	9.9206e-05	43.3922	102.223	51.7967
SUA	Finngen_ICH	rs11708067	3	123065778	G	A	G	A	-0.0149866	0.242768	0.00226807	8.99912e-12	0.0061278	0.16989	0.0311548	0.844071	FALSE	FALSE	FALSE	TRUE	textfile	TRUE	igd	2	TRUE	9.98203e-05	437354	1.12572e-07	343663	TRUE	2.2769e-05	8.25765e-05	36.118	102.223	43.661
SUA	Finngen_ICH	rs1171619	10	61465838	G	A	G	A	0.0671583	0.784387	0.00236559	2.19786e-184	-0.0314545	0.84307	0.0321277	0.327557	FALSE	FALSE	FALSE	TRUE	textfile	TRUE	igd	2	TRUE	0.00183946	437354	2.78917e-06	343663	TRUE	3.58256e-73	0.00152558	668.234	102.223	805.973
SUA	Finngen_ICH	rs11722202	4	9443894	T	C	T	C	0.0334536	0.639192	0.00193088	1.10002e-66	0.0172509	0.576399	0.0238215	0.46896	FALSE	FALSE	FALSE	TRUE	textfile	TRUE	igd	2	TRUE	0.000685877	437354	1.526e-06	343663	TRUE	6.68164e-28	0.000516206	225.88	102.223	300.175
SUA	Finngen_ICH	rs11755724	6	7118990	G	A	G	A	-0.0463165	0.634726	0.00201716	1.59956e-122	0.0288702	0.599014	0.0238718	0.226514	FALSE	FALSE	FALSE	TRUE	textfile	TRUE	igd	2	TRUE	0.00120403	437354	4.25596e-06	343663	TRUE	1.57139e-46	0.000994733	435.482	102.223	527.219
SUA	Finngen_ICH	rs1183394	1	54222571	G	A	G	A	-0.0248423	0.883451	0.00301625	3.10027e-17	-0.0220035	0.895236	0.0384907	0.567554	FALSE	FALSE	FALSE	TRUE	textfile	TRUE	igd	2	TRUE	0.000155078	437354	9.50914e-07	343663	TRUE	4.76756e-07	0.000127088	55.5893	102.223	67.8342
SUA	Finngen_ICH	rs11850396	14	96919620	A	G	A	G	-0.0165753	0.361434	0.00203357	5.70033e-19	-0.0218419	0.332448	0.0248764	0.379934	FALSE	FALSE	FALSE	TRUE	textfile	TRUE	igd	2	TRUE	0.000151882	437354	2.24323e-06	343663	TRUE	2.03824e-06	0.00012682	55.472	102.223	66.4362
SUA	Finngen_ICH	rs11857366	15	99263801	G	A	G	A	-0.0336496	0.609744	0.00200167	3.29989e-67	-0.0239545	0.638268	0.0243753	0.325737	FALSE	FALSE	FALSE	TRUE	textfile	TRUE	igd	2	TRUE	0.000645748	437354	2.81024e-06	343663	TRUE	2.12617e-25	0.000538874	235.805	102.223	282.602
SUA	Finngen_ICH	rs11864909	16	20400839	T	C	T	C	-0.0166493	0.286195	0.0021579	9.20026e-16	-0.00232314	0.306682	0.0254387	0.927236	FALSE	FALSE	FALSE	TRUE	textfile	TRUE	igd	2	TRUE	0.000136094	437354	2.42678e-08	343663	TRUE	4.42868e-07	0.000113257	49.5386	102.223	59.5291
SUA	Finngen_ICH	rs1187878	14	55493350	C	T	C	T	-0.0117355	0.617151	0.00204861	2.59998e-09	-0.00777159	0.528026	0.0234493	0.740326	FALSE	FALSE	FALSE	TRUE	textfile	TRUE	igd	2	TRUE	7.50276e-05	437354	3.19617e-07	343663	TRUE	0.00038247	6.50807e-05	28.465	102.223	32.8159
SUA	Finngen_ICH	rs11923253	3	58376992	A	G	A	G	-0.0136085	0.352814	0.00206649	9.60064e-12	-0.0627342	0.24766	0.0271738	0.0209643	FALSE	FALSE	FALSE	TRUE	textfile	TRUE	igd	2	TRUE	9.9147e-05	437354	1.55085e-05	343663	TRUE	0.00827484	8.45718e-05	36.9908	102.223	43.3665
SUA	Finngen_ICH	rs12123877	1	210461311	A	G	A	G	-0.0139295	0.373122	0.00200432	2.90001e-12	0.0137183	0.339995	0.0247554	0.579474	FALSE	FALSE	FALSE	TRUE	textfile	TRUE	igd	2	TRUE	0.000110423	437354	8.93573e-07	343663	TRUE	2.72554e-05	9.07685e-05	39.7014	102.223	48.2989
SUA	Finngen_ICH	rs12133576	1	93816400	G	A	G	A	0.022753	0.631364	0.00200567	3.29989e-30	0.0571124	0.655766	0.0246857	0.0206905	FALSE	FALSE	FALSE	TRUE	textfile	TRUE	igd	2	TRUE	0.000294171	437354	1.55752e-05	343663	TRUE	6.89419e-09	0.000240982	105.419	102.223	128.694
SUA	Finngen_ICH	rs12141441	1	82944182	C	T	C	T	0.0138982	0.602591	0.00197907	9.70063e-12	-0.00934442	0.612356	0.0240337	0.697421	FALSE	FALSE	FALSE	TRUE	textfile	TRUE	igd	2	TRUE	0.00011275	437354	4.39879e-07	343663	TRUE	1.2578e-05	9.2514e-05	40.4649	102.223	49.3168
SUA	Finngen_ICH	rs12239231	1	234661209	C	T	C	T	-0.050298	0.0164742	0.00761049	3.69999e-11	0.129268	0.0518196	0.0506984	0.0107803	FALSE	FALSE	FALSE	TRUE	textfile	TRUE	igd	2	TRUE	9.98623e-05	437354	1.89171e-05	343663	TRUE	0.0132884	8.19826e-05	35.8582	102.223	43.6794
SUA	Finngen_ICH	rs1229984	4	100239319	C	T	C	T	-0.097415	0.970227	0.00597879	3.69999e-61	-0.239857	0.994894	0.168198	0.153857	FALSE	FALSE	FALSE	TRUE	textfile	TRUE	igd	2	TRUE	0.000606639	437354	5.91739e-06	343663	TRUE	2.03869e-22	0.000548249	239.909	102.223	265.476
SUA	Finngen_ICH	rs12318839	12	78776597	T	C	T	C	-0.0148864	0.354201	0.00203577	2.99985e-14	-0.0338947	0.331995	0.0248691	0.172906	FALSE	FALSE	FALSE	TRUE	textfile	TRUE	igd	2	TRUE	0.000122247	437354	5.40519e-06	343663	TRUE	0.000127825	0.000101381	44.3437	102.223	53.4714
SUA	Finngen_ICH	rs12374320	4	10120609	C	T	C	T	-0.0837852	0.617929	0.00191565	1e-200	0.0181404	0.591879	0.0238046	0.44603	FALSE	FALSE	FALSE	TRUE	textfile	TRUE	igd	2	TRUE	0.00435488	437354	1.68982e-06	343663	TRUE	1.10551e-177	0.00331472	1454.52	102.223	1912.94
SUA	Finngen_ICH	rs12423171	12	96091058	G	A	G	A	0.0186699	0.23013	0.00230706	3.69999e-16	0.04228	0.201289	0.0291917	0.147517	FALSE	FALSE	FALSE	TRUE	textfile	TRUE	igd	2	TRUE	0.000149717	437354	6.10405e-06	343663	TRUE	1.83471e-05	0.000123511	54.0243	102.223	65.4887
SUA	Finngen_ICH	rs12454712	18	60845884	C	T	C	T	-0.0196075	0.374869	0.00202963	1.9002e-22	0.00566899	0.488033	0.0235012	0.809383	FALSE	FALSE	FALSE	TRUE	textfile	TRUE	igd	2	TRUE	0.000213347	437354	1.69317e-07	343663	TRUE	4.73841e-10	0.000180188	78.8196	102.223	93.3277
SUA	Finngen_ICH	rs12459008	19	53454789	T	A	T	A	-0.0153544	0.333573	0.00208096	1.99986e-14	0.0278994	0.312627	0.025328	0.270669	FALSE	TRUE	FALSE	TRUE	textfile	TRUE	igd	2	TRUE	0.000124467	437354	3.53066e-06	343663	TRUE	4.69997e-05	0.000104819	45.8475	102.223	54.4425
SUA	Finngen_ICH	rs12532359	7	46329673	A	G	A	G	0.0228817	0.0859197	0.00350014	1.29987e-11	-0.0324181	0.058759	0.0500472	0.517147	FALSE	FALSE	FALSE	TRUE	textfile	TRUE	igd	2	TRUE	9.77085e-05	437354	1.22091e-06	343663	TRUE	0.000117303	8.22401e-05	35.9708	102.223	42.7372
SUA	Finngen_ICH	rs1254701	10	126810140	G	A	G	A	-0.0201045	0.830475	0.00259483	2.60016e-17	0.0463262	0.867287	0.0348443	0.183677	FALSE	FALSE	FALSE	TRUE	textfile	TRUE	igd	2	TRUE	0.000137239	437354	5.14348e-06	343663	TRUE	3.40604e-05	0.000113809	49.7803	102.223	60.0301
SUA	Finngen_ICH	rs1260326	2	27730940	C	T	C	T	-0.0713967	0.598266	0.00200044	1e-200	-0.0400331	0.650689	0.0246219	0.103968	FALSE	FALSE	FALSE	TRUE	textfile	TRUE	igd	2	TRUE	0.0029041	437354	7.6924e-06	343663	TRUE	1.37778e-111	0.0024503	1074.28	102.223	1273.81
SUA	Finngen_ICH	rs12633047	3	53393844	T	C	T	C	0.0221666	0.068334	0.00384765	1.09999e-08	0.0996432	0.0342598	0.0647017	0.123551	FALSE	FALSE	FALSE	TRUE	textfile	TRUE	igd	2	TRUE	7.58827e-05	437354	6.9013e-06	343663	TRUE	0.00760641	6.25641e-05	27.3642	102.223	33.19
SUA	Finngen_ICH	rs12691755	2	148189702	T	C	T	C	0.0172332	0.890714	0.00310494	9.09997e-09	-0.0383477	0.819639	0.0304091	0.207287	FALSE	FALSE	FALSE	TRUE	textfile	TRUE	igd	2	TRUE	7.0431e-05	437354	4.62742e-06	343663	TRUE	0.00618174	5.78182e-05	25.2884	102.223	30.8053
SUA	Finngen_ICH	rs12702509	7	1281064	A	G	A	G	0.0367353	0.753499	0.00225564	4.30031e-63	-0.0274921	0.756013	0.0272552	0.313121	FALSE	FALSE	FALSE	TRUE	textfile	TRUE	igd	2	TRUE	0.000606085	437354	2.96064e-06	343663	TRUE	9.45075e-24	0.000501301	219.355	102.223	265.233
SUA	Finngen_ICH	rs12796693	11	30429583	C	A	C	A	-0.0131873	0.243818	0.00225829	9.29994e-10	0.024058	0.206054	0.0289435	0.405858	FALSE	FALSE	FALSE	TRUE	textfile	TRUE	igd	2	TRUE	7.79628e-05	437354	2.01042e-06	343663	TRUE	0.00114791	6.4126e-05	28.0474	102.223	34.0998
SUA	Finngen_ICH	rs12898397	15	75130093	C	T	C	T	-0.0152356	0.625406	0.00203272	3.10027e-14	-0.00871072	0.551395	0.0235038	0.710929	FALSE	FALSE	FALSE	TRUE	textfile	TRUE	igd	2	TRUE	0.000128433	437354	3.9967e-07	343663	TRUE	2.67386e-06	0.000108761	47.5719	102.223	56.1777
SUA	Finngen_ICH	rs12927956	16	51755371	T	C	T	C	0.0235986	0.221711	0.00234972	2.99985e-23	0.0033165	0.223411	0.0280692	0.905945	FALSE	FALSE	FALSE	TRUE	textfile	TRUE	igd	2	TRUE	0.000230573	437354	4.06228e-08	343663	TRUE	4.91986e-11	0.00019219	84.0708	102.223	100.865
SUA	Finngen_ICH	rs12967290	18	42600074	T	C	T	C	0.0161244	0.298391	0.0021362	5.19996e-14	0.025399	0.359505	0.0243882	0.297669	FALSE	FALSE	FALSE	TRUE	textfile	TRUE	igd	2	TRUE	0.000130255	437354	3.15604e-06	343663	TRUE	2.36246e-05	0.000108862	47.6164	102.223	56.9749
SUA	Finngen_ICH	rs12987661	2	69813458	C	T	C	T	-0.0388501	0.124995	0.00292629	2.49977e-43	-0.071374	0.122774	0.0357095	0.0456363	FALSE	FALSE	FALSE	TRUE	textfile	TRUE	igd	2	TRUE	0.00040285	437354	1.16246e-05	343663	TRUE	2.6643e-13	0.000330155	144.441	102.223	176.258
SUA	Finngen_ICH	rs13065440	3	170611490	G	A	G	A	-0.0158293	0.236829	0.00228671	2.70023e-13	0.0119402	0.223993	0.0280796	0.670672	FALSE	FALSE	FALSE	TRUE	textfile	TRUE	igd	2	TRUE	0.000109553	437354	5.26152e-07	343663	TRUE	1.9239e-05	9.05754e-05	39.6169	102.223	47.9183
SUA	Finngen_ICH	rs13094438	3	47277885	A	G	A	G	0.0193843	0.593562	0.00198456	6.59933e-23	-0.071842	0.613394	0.0238264	0.00256791	FALSE	FALSE	FALSE	TRUE	textfile	TRUE	igd	2	TRUE	0.000218095	437354	2.64544e-05	343663	TRUE	2.41472e-05	0.000181297	79.305	102.223	95.4051
SUA	Finngen_ICH	rs13107325	4	103188709	T	C	T	C	-0.0478015	0.0748679	0.00358845	1.10002e-43	-0.0708792	0.0140894	0.10083	0.482084	FALSE	FALSE	FALSE	TRUE	textfile	TRUE	igd	2	TRUE	0.000405566	437354	1.4379e-06	343663	TRUE	9.59774e-17	0.000316528	138.478	102.223	177.447
SUA	Finngen_ICH	rs13217139	6	131194481	T	C	T	C	0.0178526	0.694989	0.00210998	4.40048e-18	-0.0289776	0.825401	0.0308249	0.34718	FALSE	FALSE	FALSE	TRUE	textfile	TRUE	igd	2	TRUE	0.000163661	437354	2.57152e-06	343663	TRUE	9.15868e-07	0.000135122	59.1039	102.223	71.589
SUA	Finngen_ICH	rs13316	14	93407301	A	C	A	C	-0.0170882	0.425556	0.00199759	1.39991e-17	-0.0386089	0.474118	0.0235784	0.101533	FALSE	FALSE	FALSE	TRUE	textfile	TRUE	igd	2	TRUE	0.000167292	437354	7.80212e-06	343663	TRUE	8.62839e-06	0.000142767	62.4482	102.223	73.1779
SUA	Finngen_ICH	rs1371610	2	12119686	A	G	A	G	-0.0136849	0.772824	0.00231406	2.19999e-09	0.000289118	0.713075	0.0258844	0.991088	FALSE	FALSE	FALSE	TRUE	textfile	TRUE	igd	2	TRUE	7.99592e-05	437354	3.63031e-10	343663	TRUE	9.0612e-05	6.57592e-05	28.7618	102.223	34.9731
SUA	Finngen_ICH	rs1411992	9	71170702	C	G	C	G	-0.0155813	0.810208	0.00249073	6.4003e-11	0.0212379	0.836405	0.0316213	0.501818	FALSE	TRUE	FALSE	TRUE	textfile	TRUE	igd	2	TRUE	8.94714e-05	437354	1.3126e-06	343663	TRUE	0.000265317	7.46641e-05	32.6569	102.223	39.134
SUA	Finngen_ICH	rs1445288	6	166517538	C	A	C	A	0.0129866	0.265264	0.0022032	1.6e-08	-0.00677414	0.342963	0.024661	0.783554	FALSE	FALSE	FALSE	TRUE	textfile	TRUE	igd	2	TRUE	7.9436e-05	437354	2.19562e-07	343663	TRUE	0.000211896	6.57401e-05	28.7535	102.223	34.7443
SUA	Finngen_ICH	rs1458562	4	89853598	T	C	T	C	0.0115105	0.572571	0.00188055	5.10035e-11	-0.0342009	0.535954	0.0234848	0.14531	FALSE	FALSE	FALSE	TRUE	textfile	TRUE	igd	2	TRUE	8.56545e-05	437354	6.17118e-06	343663	TRUE	0.00297467	6.48503e-05	28.3642	102.223	37.4644
SUA	Finngen_ICH	rs1470144	11	15832567	T	C	T	C	0.0142207	0.296703	0.00212129	7.29962e-11	0.00545248	0.261598	0.0267144	0.838273	FALSE	FALSE	FALSE	TRUE	textfile	TRUE	igd	2	TRUE	0.000102746	437354	1.21218e-07	343663	TRUE	1.75419e-05	8.43981e-05	36.9148	102.223	44.9409
SUA	Finngen_ICH	rs151245	18	24449049	T	G	T	G	0.0139172	0.602896	0.002002	1.20005e-12	0.0259287	0.590402	0.0238066	0.276091	FALSE	FALSE	FALSE	TRUE	textfile	TRUE	igd	2	TRUE	0.000110483	437354	3.45172e-06	343663	TRUE	0.000146936	9.27428e-05	40.565	102.223	48.3254
SUA	Finngen_ICH	rs1571256	13	48671081	G	A	G	A	-0.0159429	0.659651	0.00205909	1.20005e-14	0.0317338	0.666717	0.024764	0.200036	FALSE	FALSE	FALSE	TRUE	textfile	TRUE	igd	2	TRUE	0.000137055	437354	4.77827e-06	343663	TRUE	2.95403e-05	0.000114131	49.9211	102.223	59.9493
SUA	Finngen_ICH	rs1625595	11	66078129	T	C	T	C	0.0172827	0.467555	0.00194655	5.00035e-20	-0.014531	0.443623	0.0235725	0.537606	FALSE	FALSE	FALSE	TRUE	textfile	TRUE	igd	2	TRUE	0.000180212	437354	1.10573e-06	343663	TRUE	5.69659e-08	0.000148717	65.0514	102.223	78.8301
SUA	Finngen_ICH	rs164011	17	74273165	A	G	A	G	-0.0196292	0.314473	0.00212398	7.29962e-21	-0.0248708	0.254749	0.0268761	0.354763	FALSE	FALSE	FALSE	TRUE	textfile	TRUE	igd	2	TRUE	0.000195249	437354	2.49181e-06	343663	TRUE	5.39727e-08	0.000166128	72.6685	102.223	85.4091
SUA	Finngen_ICH	rs1664781	5	53276301	A	G	A	G	0.0239412	0.694019	0.00211299	1e-29	0.00174315	0.668438	0.0248932	0.944174	FALSE	FALSE	FALSE	TRUE	textfile	TRUE	igd	2	TRUE	0.000293453	437354	1.42685e-08	343663	TRUE	8.44579e-14	0.000243438	106.494	102.223	128.38
SUA	Finngen_ICH	rs16941230	12	111522000	C	A	C	A	-0.031732	0.034409	0.00533209	2.90001e-09	-0.00215959	0.0242406	0.075945	0.977314	FALSE	FALSE	FALSE	TRUE	textfile	TRUE	igd	2	TRUE	8.09718e-05	437354	2.35296e-09	343663	TRUE	8.62669e-05	6.69099e-05	29.2651	102.223	35.416
SUA	Finngen_ICH	rs16956273	15	72117102	A	G	A	G	-0.0176531	0.236802	0.00229688	1.50003e-15	0.00904822	0.222094	0.028206	0.748369	FALSE	FALSE	FALSE	TRUE	textfile	TRUE	igd	2	TRUE	0.000135044	437354	2.99442e-07	343663	TRUE	1.1855e-06	0.00011264	49.2691	102.223	59.0698
SUA	Finngen_ICH	rs16998073	4	81184341	T	A	T	A	-0.0161987	0.291683	0.00204663	8.60003e-16	0.0199059	0.313427	0.0253648	0.432581	FALSE	TRUE	FALSE	TRUE	textfile	TRUE	igd	2	TRUE	0.000143215	437354	1.79213e-06	343663	TRUE	3.11918e-06	0.000108425	47.425	102.223	62.6443
SUA	Finngen_ICH	rs17036326	3	12389313	G	A	G	A	-0.0303875	0.120588	0.00298022	5.60015e-25	0.0388208	0.170084	0.0312422	0.214023	FALSE	FALSE	FALSE	TRUE	textfile	TRUE	igd	2	TRUE	0.000237662	437354	4.49276e-06	343663	TRUE	5.42583e-09	0.000195847	85.6708	102.223	103.966
SUA	Finngen_ICH	rs17050272	2	121306440	A	G	A	G	0.0306986	0.409907	0.00196974	4.00037e-56	0.0287751	0.535279	0.023559	0.221932	FALSE	FALSE	FALSE	TRUE	textfile	TRUE	igd	2	TRUE	0.000555069	437354	4.34098e-06	343663	TRUE	4.37344e-21	0.000455904	199.481	102.223	242.895
SUA	Finngen_ICH	rs17073655	13	50560058	C	T	C	T	0.0149449	0.143544	0.00278751	6.29999e-09	-0.0502421	0.195295	0.0294651	0.0881678	FALSE	FALSE	FALSE	TRUE	textfile	TRUE	igd	2	TRUE	6.57194e-05	437354	8.4603e-06	343663	TRUE	0.0225846	5.49169e-05	24.0193	102.223	28.7444
SUA	Finngen_ICH	rs17179078	14	37923454	A	G	A	G	0.0168188	0.286852	0.00215908	3.19963e-14	-0.0222463	0.258751	0.0267271	0.405212	FALSE	FALSE	FALSE	TRUE	textfile	TRUE	igd	2	TRUE	0.000138727	437354	2.01595e-06	343663	TRUE	5.51194e-06	0.000115733	50.622	102.223	60.681
SUA	Finngen_ICH	rs17189719	13	96128875	G	A	G	A	0.0252739	0.102891	0.00321547	1.99986e-15	-0.0393557	0.165035	0.0315013	0.211543	FALSE	FALSE	FALSE	TRUE	textfile	TRUE	igd	2	TRUE	0.000141242	437354	4.54178e-06	343663	TRUE	1.87832e-05	0.000117923	51.5798	102.223	61.7811
SUA	Finngen_ICH	rs17254556	19	7238771	G	A	G	A	0.0106858	0.460425	0.00196192	4.60002e-08	-0.00410015	0.408402	0.0237607	0.862997	FALSE	FALSE	FALSE	TRUE	textfile	TRUE	igd	2	TRUE	6.78252e-05	437354	8.66464e-08	343663	TRUE	0.000494399	5.67355e-05	24.8148	102.223	29.6655
SUA	Finngen_ICH	rs1727884	3	153838368	C	A	C	A	0.0171944	0.855227	0.00276692	2.30001e-10	0.0163942	0.820993	0.0304886	0.590775	FALSE	FALSE	FALSE	TRUE	textfile	TRUE	igd	2	TRUE	8.829e-05	437354	8.41346e-07	343663	TRUE	0.000199438	7.32104e-05	32.0211	102.223	38.6172
SUA	Finngen_ICH	rs17300741	11	64331462	G	A	G	A	-0.0694721	0.547001	0.00195179	1e-200	-0.0514625	0.43059	0.0236481	0.0295413	FALSE	FALSE	FALSE	TRUE	textfile	TRUE	igd	2	TRUE	0.00288847	437354	1.37801e-05	343663	TRUE	5.44843e-107	0.00239186	1048.59	102.223	1266.94
SUA	Finngen_ICH	rs17459939	5	136972187	T	C	T	C	0.0147383	0.214953	0.00237017	1e-09	-0.0071356	0.196035	0.0294861	0.808781	FALSE	FALSE	FALSE	TRUE	textfile	TRUE	igd	2	TRUE	8.84029e-05	437354	1.7041e-07	343663	TRUE	8.02503e-05	7.33101e-05	32.0647	102.223	38.6666
SUA	Finngen_ICH	rs17485501	3	169130269	T	C	T	C	-0.0206171	0.258805	0.00222073	5.70033e-22	-0.0508006	0.166092	0.031564	0.107519	FALSE	FALSE	FALSE	TRUE	textfile	TRUE	igd	2	TRUE	0.000197037	437354	7.53737e-06	343663	TRUE	7.27734e-07	0.000163076	71.3333	102.223	86.1913
SUA	Finngen_ICH	rs17497828	1	67452322	A	G	A	G	-0.012094	0.26187	0.0022076	3.2e-08	0.0108401	0.351764	0.024522	0.658447	FALSE	FALSE	FALSE	TRUE	textfile	TRUE	igd	2	TRUE	6.8618e-05	437354	5.68623e-07	343663	TRUE	0.000956015	5.65443e-05	24.7311	102.223	30.0123
SUA	Finngen_ICH	rs17512836	18	53194961	C	T	C	T	-0.0323914	0.0259163	0.0061595	1.7e-08	0.0762925	0.0303922	0.0682097	0.263354	FALSE	FALSE	FALSE	TRUE	textfile	TRUE	igd	2	TRUE	6.32281e-05	437354	3.64032e-06	343663	TRUE	0.00801782	5.29735e-05	23.1693	102.223	27.6547
SUA	Finngen_ICH	rs17546879	7	50744908	T	C	T	C	-0.0326432	0.088512	0.00342333	3.40017e-22	0.00161087	0.223225	0.0281437	0.954356	FALSE	FALSE	FALSE	TRUE	textfile	TRUE	igd	2	TRUE	0.000207858	437354	9.53297e-09	343663	TRUE	3.33764e-10	0.000171937	75.2098	102.223	90.926
SUA	Finngen_ICH	rs17624477	16	24955183	C	T	C	T	0.0393599	0.0645684	0.00398074	6.59933e-24	-0.0269242	0.0665465	0.0471834	0.568251	FALSE	FALSE	FALSE	TRUE	textfile	TRUE	igd	2	TRUE	0.000223487	437354	9.47494e-07	343663	TRUE	8.70201e-10	0.000187141	81.862	102.223	97.7643
SUA	Finngen_ICH	rs17630640	6	164107529	G	A	G	A	-0.0178946	0.131243	0.00287683	2.39999e-10	0.028475	0.082475	0.0424849	0.502706	FALSE	FALSE	FALSE	TRUE	textfile	TRUE	igd	2	TRUE	8.84598e-05	437354	1.30716e-06	343663	TRUE	0.000289497	7.30211e-05	31.9383	102.223	38.6915
SUA	Finngen_ICH	rs17678338	10	82098146	T	C	T	C	0.0227585	0.12543	0.00294803	3.29989e-15	0.074747	0.086795	0.0417735	0.0735597	FALSE	FALSE	FALSE	TRUE	textfile	TRUE	igd	2	TRUE	0.000136249	437354	9.31647e-06	343663	TRUE	0.000155697	0.000113635	49.7043	102.223	59.5969
SUA	Finngen_ICH	rs1801239	10	16919052	C	T	C	T	0.0205998	0.103147	0.00323264	2.70023e-11	0.0559447	0.0813099	0.0429595	0.192825	FALSE	FALSE	FALSE	TRUE	textfile	TRUE	igd	2	TRUE	9.2841e-05	437354	4.93477e-06	343663	TRUE	0.00114389	7.85116e-05	34.3399	102.223	40.608
SUA	Finngen_ICH	rs181673	10	119388528	C	A	C	A	0.0191821	0.538671	0.00195166	8.4004e-24	-0.00896117	0.511289	0.0234852	0.702783	FALSE	FALSE	FALSE	TRUE	textfile	TRUE	igd	2	TRUE	0.000220829	437354	4.23653e-07	343663	TRUE	4.54894e-10	0.000182876	79.9958	102.223	96.6015
SUA	Finngen_ICH	rs1860158	7	156427016	T	C	T	C	0.0139542	0.714237	0.00215634	1.10002e-11	-0.0359856	0.687575	0.0253259	0.155345	FALSE	FALSE	FALSE	TRUE	textfile	TRUE	igd	2	TRUE	9.5742e-05	437354	5.87482e-06	343663	TRUE	0.00124105	7.94856e-05	34.7659	102.223	41.877
SUA	Finngen_ICH	rs1862069	2	169933741	A	G	A	G	-0.0132155	0.539837	0.00194457	4.40048e-12	-0.0183936	0.561922	0.0236579	0.436874	FALSE	FALSE	FALSE	TRUE	textfile	TRUE	igd	2	TRUE	0.000105595	437354	1.75894e-06	343663	TRUE	8.62852e-05	8.67704e-05	37.9525	102.223	46.187
SUA	Finngen_ICH	rs1866264	3	69106304	T	C	T	C	-0.0199273	0.357221	0.00202892	6.90081e-22	0.0200232	0.420942	0.0238253	0.400676	FALSE	FALSE	FALSE	TRUE	textfile	TRUE	igd	2	TRUE	0.000220516	437354	2.05522e-06	343663	TRUE	3.95823e-09	0.000182358	79.7693	102.223	96.4644
SUA	Finngen_ICH	rs1886603	10	119482303	A	G	A	G	0.0238963	0.150784	0.00272303	8.99912e-19	-0.0523251	0.136333	0.0345797	0.130235	FALSE	FALSE	FALSE	TRUE	textfile	TRUE	igd	2	TRUE	0.000176055	437354	6.66261e-06	343663	TRUE	2.74931e-06	0.00014624	63.9675	102.223	77.0117
SUA	Finngen_ICH	rs1915747	2	213087563	G	A	G	A	0.015742	0.459226	0.00194423	2.60016e-17	-0.0190528	0.3922	0.02397	0.426695	FALSE	FALSE	FALSE	TRUE	textfile	TRUE	igd	2	TRUE	0.000149875	437354	1.83844e-06	343663	TRUE	1.78847e-06	0.000123081	53.8365	102.223	65.5578
SUA	Finngen_ICH	rs1929861	1	227216662	C	T	C	T	0.0127338	0.460168	0.00194851	6.79986e-11	0.011235	0.433526	0.0236464	0.634696	FALSE	FALSE	FALSE	TRUE	textfile	TRUE	igd	2	TRUE	9.76421e-05	437354	6.56879e-07	343663	TRUE	6.90888e-05	8.05603e-05	35.236	102.223	42.7082
SUA	Finngen_ICH	rs1933437	13	28624294	A	G	A	G	0.0140773	0.615596	0.00204789	5.10035e-13	-0.0240031	0.609212	0.0239723	0.31669	FALSE	FALSE	FALSE	TRUE	textfile	TRUE	igd	2	TRUE	0.000108031	437354	2.91732e-06	343663	TRUE	0.000138706	9.37891e-05	41.0227	102.223	47.2526
SUA	Finngen_ICH	rs2008843	21	16534968	C	T	C	T	0.0166269	0.218646	0.00236619	5.70033e-12	-0.0202096	0.270788	0.0264011	0.443985	FALSE	FALSE	FALSE	TRUE	textfile	TRUE	igd	2	TRUE	0.000112887	437354	1.70506e-06	343663	TRUE	4.34581e-05	9.44587e-05	41.3156	102.223	49.3768
SUA	Finngen_ICH	rs2047866	15	76136194	T	C	T	C	0.0392359	0.523875	0.0019662	4.40048e-94	0.00742574	0.433495	0.0236541	0.753574	FALSE	FALSE	FALSE	TRUE	textfile	TRUE	igd	2	TRUE	0.000909673	437354	2.86772e-07	343663	TRUE	1.22141e-38	0.000767973	336.133	102.223	398.21
SUA	Finngen_ICH	rs2048010	5	39675610	G	A	G	A	-0.0134188	0.247407	0.00225587	1.2e-08	-0.0126607	0.194566	0.0296328	0.669195	FALSE	FALSE	FALSE	TRUE	textfile	TRUE	igd	2	TRUE	8.08971e-05	437354	5.31177e-07	343663	TRUE	0.000287817	6.70547e-05	29.3285	102.223	35.3834
SUA	Finngen_ICH	rs2072977	20	25469844	G	A	G	A	0.0167659	0.17919	0.00255364	1.29987e-11	-3.48454e-05	0.174902	0.0308134	0.999098	FALSE	FALSE	FALSE	TRUE	textfile	TRUE	igd	2	TRUE	9.85509e-05	437354	3.72119e-12	343663	TRUE	1.33537e-05	8.26876e-05	36.1666	102.223	43.1057
SUA	Finngen_ICH	rs2075252	2	170010985	C	T	C	T	-0.0360265	0.750478	0.00227288	9.60064e-58	-0.029241	0.720055	0.0260687	0.261994	FALSE	FALSE	FALSE	TRUE	textfile	TRUE	igd	2	TRUE	0.00057413	437354	3.66112e-06	343663	TRUE	3.89145e-22	0.000486095	212.698	102.223	251.241
SUA	Finngen_ICH	rs2088712	3	132218196	T	C	T	C	-0.0161427	0.325485	0.00209287	1.99986e-15	-0.0135674	0.31322	0.0253098	0.59192	FALSE	FALSE	FALSE	TRUE	textfile	TRUE	igd	2	TRUE	0.000136012	437354	8.36152e-07	343663	TRUE	2.4147e-06	0.000114421	50.0479	102.223	59.4933
SUA	Finngen_ICH	rs209960	20	52716084	C	T	C	T	0.0157847	0.721311	0.00218029	1.99986e-13	-0.0219255	0.783975	0.0284303	0.440587	FALSE	FALSE	FALSE	TRUE	textfile	TRUE	igd	2	TRUE	0.000119829	437354	1.73063e-06	343663	TRUE	2.38738e-05	0.000100172	43.8147	102.223	52.4136
SUA	Finngen_ICH	rs2148563	14	94097287	A	G	A	G	-0.0159482	0.69235	0.00213689	2.09991e-14	-0.00666769	0.681383	0.0251463	0.79089	FALSE	FALSE	FALSE	TRUE	textfile	TRUE	igd	2	TRUE	0.000127342	437354	2.04584e-07	343663	TRUE	2.0126e-06	0.000108352	47.393	102.223	55.7005
SUA	Finngen_ICH	rs219779	21	37833751	A	G	A	G	-0.0309653	0.262417	0.00222389	2.90001e-43	0.0272804	0.214563	0.0285873	0.339941	FALSE	FALSE	FALSE	TRUE	textfile	TRUE	igd	2	TRUE	0.000443099	437354	2.64987e-06	343663	TRUE	1.57503e-17	0.000371179	162.396	102.223	193.876
SUA	Finngen_ICH	rs2229357	12	57843711	A	G	A	G	-0.0658615	0.239939	0.00228973	8.70964e-188	0.0462626	0.234436	0.0275873	0.0935535	FALSE	FALSE	FALSE	TRUE	textfile	TRUE	igd	2	TRUE	0.00188818	437354	8.18291e-06	343663	TRUE	5.0067e-71	0.00158213	693.045	102.223	827.36
SUA	Finngen_ICH	rs2231142	4	89052323	T	G	T	G	0.208096	0.113103	0.0029458	1e-200	0.0108351	0.0753017	0.0445877	0.808	FALSE	FALSE	FALSE	TRUE	textfile	TRUE	igd	2	TRUE	0.0112814	437354	1.71833e-07	343663	TRUE	0	0.0086877	3832.88	102.223	4990.23
SUA	Finngen_ICH	rs2236947	3	50371432	A	C	A	C	-0.0125127	0.479598	0.00194616	5.99998e-10	0.0363117	0.424722	0.0238015	0.127108	FALSE	FALSE	FALSE	TRUE	textfile	TRUE	igd	2	TRUE	9.45089e-05	437354	6.77254e-06	343663	TRUE	0.00178904	7.81535e-05	34.1833	102.223	41.3376
SUA	Finngen_ICH	rs2240390	7	101257075	C	T	C	T	-0.0173026	0.380288	0.00203781	1.29987e-11	-0.00125627	0.37386	0.0242821	0.958739	FALSE	FALSE	FALSE	TRUE	textfile	TRUE	igd	2	TRUE	0.000164813	437354	7.78867e-09	343663	TRUE	2.22672e-08	0.000141109	61.7231	102.223	72.0934
SUA	Finngen_ICH	rs2241957	16	56401294	C	T	C	T	-0.0106892	0.575472	0.00198731	4.09996e-08	0.0141354	0.455031	0.0235127	0.547721	FALSE	FALSE	FALSE	TRUE	textfile	TRUE	igd	2	TRUE	6.61454e-05	437354	1.05167e-06	343663	TRUE	0.0018208	5.58279e-05	24.4178	102.223	28.9307
SUA	Finngen_ICH	rs2250010	12	47193818	T	C	T	C	-0.0210582	0.809584	0.00247884	1.20005e-17	-0.00113789	0.808096	0.0298179	0.969559	FALSE	FALSE	FALSE	TRUE	textfile	TRUE	igd	2	TRUE	0.000164984	437354	4.23756e-09	343663	TRUE	2.06491e-08	0.000136722	59.8037	102.223	72.1681
SUA	Finngen_ICH	rs2252662	2	61670731	C	T	C	T	-0.0150459	0.610347	0.0019844	5.30029e-15	-0.00283268	0.663271	0.0248049	0.90908	FALSE	FALSE	FALSE	TRUE	textfile	TRUE	igd	2	TRUE	0.000131429	437354	3.79481e-08	343663	TRUE	7.6564e-07	0.000107677	47.0976	102.223	57.4881
SUA	Finngen_ICH	rs2266931	16	588054	G	C	G	C	-0.0124621	0.366117	0.00202884	2.19999e-09	0.0372203	0.379398	0.0243251	0.125987	FALSE	TRUE	FALSE	TRUE	textfile	TRUE	igd	2	TRUE	8.62618e-05	437354	6.81267e-06	343663	TRUE	0.0033954	7.20844e-05	31.5285	102.223	37.73
SUA	Finngen_ICH	rs2269524	22	42475703	G	T	G	T	-0.0140545	0.322442	0.00209724	7.50067e-12	0.04187	0.376685	0.0241218	0.0826038	FALSE	FALSE	FALSE	TRUE	textfile	TRUE	igd	2	TRUE	0.000102674	437354	8.76703e-06	343663	TRUE	0.00165332	8.63096e-05	37.7509	102.223	44.9091
SUA	Finngen_ICH	rs2273061	20	10639543	A	G	A	G	-0.0127232	0.405812	0.00199246	4.10015e-12	0.0041421	0.46225	0.0234797	0.859971	FALSE	FALSE	FALSE	TRUE	textfile	TRUE	igd	2	TRUE	9.3227e-05	437354	9.05578e-08	343663	TRUE	4.06441e-05	7.80677e-05	34.1457	102.223	40.7768
SUA	Finngen_ICH	rs2286028	12	1015469	C	G	C	G	-0.0163396	0.19727	0.00248296	4.60045e-12	0.0225894	0.201569	0.0292645	0.440172	FALSE	TRUE	FALSE	TRUE	textfile	TRUE	igd	2	TRUE	9.90078e-05	437354	1.73379e-06	343663	TRUE	0.000152153	8.45558e-05	36.9838	102.223	43.3055
SUA	Finngen_ICH	rs2290851	11	47753370	T	C	T	C	-0.0159212	0.544125	0.00196597	4.00037e-16	-0.0186212	0.628596	0.0242629	0.442799	FALSE	FALSE	FALSE	TRUE	textfile	TRUE	igd	2	TRUE	0.000149935	437354	1.71395e-06	343663	TRUE	1.60635e-06	0.000125755	55.0062	102.223	65.584
SUA	Finngen_ICH	rs2305407	3	160130110	A	G	A	G	-0.0126384	0.518517	0.0019707	1.79999e-10	-0.0214444	0.604403	0.0240131	0.371841	FALSE	FALSE	FALSE	TRUE	textfile	TRUE	igd	2	TRUE	9.4031e-05	437354	2.3206e-06	343663	TRUE	0.000336101	7.9755e-05	34.8838	102.223	41.1285
SUA	Finngen_ICH	rs234944	6	2198327	A	G	A	G	-0.0189763	0.624811	0.00200694	6.59933e-20	-0.0428746	0.694541	0.0255929	0.0938837	FALSE	FALSE	FALSE	TRUE	textfile	TRUE	igd	2	TRUE	0.000204378	437354	8.16634e-06	343663	TRUE	5.21414e-07	0.000168831	73.851	102.223	89.4035
SUA	Finngen_ICH	rs2436969	8	103657109	G	A	G	A	-0.028996	0.85739	0.00278602	5.90065e-28	-0.0559146	0.914253	0.0421106	0.184243	FALSE	FALSE	FALSE	TRUE	textfile	TRUE	igd	2	TRUE	0.00024761	437354	5.13021e-06	343663	TRUE	3.42285e-09	0.000205605	89.9404	102.223	108.32
SUA	Finngen_ICH	rs2470514	3	15750344	C	A	C	A	-0.0120977	0.678445	0.00207911	4.20001e-09	-0.00812642	0.72373	0.0261152	0.755668	FALSE	FALSE	FALSE	TRUE	textfile	TRUE	igd	2	TRUE	7.7408e-05	437354	2.81761e-07	343663	TRUE	0.000286893	6.38566e-05	27.9296	102.223	33.8572
SUA	Finngen_ICH	rs2503701	1	2121118	T	C	T	C	0.0115605	0.603509	0.00200717	7.10003e-09	-0.01819	0.633259	0.0244062	0.456089	FALSE	FALSE	FALSE	TRUE	textfile	TRUE	igd	2	TRUE	7.58439e-05	437354	1.61635e-06	343663	TRUE	0.00110319	6.39588e-05	27.9743	102.223	33.173
SUA	Finngen_ICH	rs2575368	16	1817397	G	T	G	T	0.0194071	0.910219	0.0035817	4.20001e-08	0.0233263	0.946816	0.052791	0.65859	FALSE	FALSE	FALSE	TRUE	textfile	TRUE	igd	2	TRUE	6.71247e-05	437354	5.68122e-07	343663	TRUE	0.00110028	6.15576e-05	26.924	102.223	29.3591
SUA	Finngen_ICH	rs2581778	3	53055311	A	G	A	G	0.0445545	0.426485	0.00196572	4.39542e-117	-0.0218203	0.389612	0.0240206	0.363667	FALSE	FALSE	FALSE	TRUE	textfile	TRUE	igd	2	TRUE	0.00117327	437354	2.40117e-06	343663	TRUE	1.02983e-46	0.000971095	425.123	102.223	513.736
SUA	Finngen_ICH	rs2664141	15	39879517	T	C	T	C	0.0148766	0.295856	0.00214839	3.50026e-14	0.0167052	0.222332	0.0281243	0.552526	FALSE	FALSE	FALSE	TRUE	textfile	TRUE	igd	2	TRUE	0.000109623	437354	1.02662e-06	343663	TRUE	3.34303e-05	9.22103e-05	40.3321	102.223	47.9492
SUA	Finngen_ICH	rs2688	17	36046931	T	G	T	G	-0.0112057	0.60662	0.0020018	3.59998e-09	-0.013883	0.590558	0.02397	0.562466	FALSE	FALSE	FALSE	TRUE	textfile	TRUE	igd	2	TRUE	7.16431e-05	437354	9.76113e-07	343663	TRUE	0.00103885	5.9929e-05	26.2116	102.223	31.3355
SUA	Finngen_ICH	rs272893	5	131663062	C	T	C	T	0.017873	0.630869	0.00202127	1.99986e-20	-0.0368561	0.508558	0.0234401	0.115869	FALSE	FALSE	FALSE	TRUE	textfile	TRUE	igd	2	TRUE	0.000178746	437354	7.19393e-06	343663	TRUE	2.74872e-06	0.00014878	65.0789	102.223	78.1891
SUA	Finngen_ICH	rs2758886	6	39250837	A	G	A	G	0.0185752	0.2976	0.00212225	1.9002e-19	-0.021789	0.244206	0.0272895	0.424615	FALSE	FALSE	FALSE	TRUE	textfile	TRUE	igd	2	TRUE	0.000175132	437354	1.85504e-06	343663	TRUE	1.90596e-07	0.00014425	63.0969	102.223	76.608
SUA	Finngen_ICH	rs2760217	1	163641173	A	G	A	G	-0.0168058	0.399913	0.00197589	4.60045e-19	0.0339973	0.35536	0.0244908	0.165087	FALSE	FALSE	FALSE	TRUE	textfile	TRUE	igd	2	TRUE	0.000165383	437354	5.60725e-06	343663	TRUE	4.16367e-06	0.000135559	59.295	102.223	72.3424
SUA	Finngen_ICH	rs2768558	6	109258284	C	T	C	T	-0.0140067	0.208626	0.00247073	3.40001e-09	0.0132754	0.19634	0.0293774	0.651348	FALSE	FALSE	FALSE	TRUE	textfile	TRUE	igd	2	TRUE	7.34781e-05	437354	5.94207e-07	343663	TRUE	0.00062094	6.47816e-05	28.3342	102.223	32.1382
SUA	Finngen_ICH	rs2784128	1	50862183	T	C	T	C	0.0194437	0.520365	0.00193892	4.49987e-24	0.0380607	0.678383	0.0251301	0.129887	FALSE	FALSE	FALSE	TRUE	textfile	TRUE	igd	2	TRUE	0.000229883	437354	6.6747e-06	343663	TRUE	3.42064e-08	0.000188715	82.5505	102.223	100.563
SUA	Finngen_ICH	rs279941	13	103698168	C	A	C	A	-0.0212866	0.877878	0.00297975	1.99986e-13	0.0108223	0.885593	0.036625	0.76762	FALSE	FALSE	FALSE	TRUE	textfile	TRUE	igd	2	TRUE	0.000116673	437354	2.5407e-07	343663	TRUE	6.2569e-06	9.71562e-05	42.4956	102.223	51.0332
SUA	Finngen_ICH	rs2808477	1	200300299	A	G	A	G	-0.0142605	0.677442	0.00207061	6.70039e-11	-0.0274058	0.713381	0.0258659	0.289357	FALSE	FALSE	FALSE	TRUE	textfile	TRUE	igd	2	TRUE	0.000108441	437354	3.26662e-06	343663	TRUE	0.000159667	8.8875e-05	38.8731	102.223	47.4322
SUA	Finngen_ICH	rs2823166	21	16594849	A	G	A	G	-0.0130904	0.521602	0.00195999	1.29987e-11	-0.0349901	0.508783	0.0235709	0.137687	FALSE	FALSE	FALSE	TRUE	textfile	TRUE	igd	2	TRUE	0.000101982	437354	6.41217e-06	343663	TRUE	0.00090214	8.55194e-05	37.4053	102.223	44.6065
SUA	Finngen_ICH	rs2834318	21	35356814	T	G	T	G	-0.0109442	0.65898	0.00206524	2.99999e-08	0.010957	0.645224	0.0245383	0.655217	FALSE	FALSE	FALSE	TRUE	textfile	TRUE	igd	2	TRUE	6.42049e-05	437354	5.80182e-07	343663	TRUE	0.00146763	5.38332e-05	23.5453	102.223	28.0819
SUA	Finngen_ICH	rs28384289	16	79925400	T	C	T	C	0.038166	0.146689	0.00275491	3.90032e-44	0.0492785	0.160696	0.0318666	0.122008	FALSE	FALSE	FALSE	TRUE	textfile	TRUE	igd	2	TRUE	0.000438649	437354	6.95841e-06	343663	TRUE	9.59732e-16	0.00036466	159.543	102.223	191.928
SUA	Finngen_ICH	rs28384338	15	81166740	G	A	G	A	0.0139598	0.263858	0.0022156	4.79954e-11	0.00735173	0.304796	0.0254582	0.772752	FALSE	FALSE	FALSE	TRUE	textfile	TRUE	igd	2	TRUE	9.07622e-05	437354	2.42657e-07	343663	TRUE	7.39115e-05	7.57042e-05	33.1119	102.223	39.6986
SUA	Finngen_ICH	rs28548845	12	122594249	C	T	C	T	-0.0312996	0.478558	0.00194583	7.59976e-60	0.0328638	0.409158	0.023847	0.168169	FALSE	FALSE	FALSE	TRUE	textfile	TRUE	igd	2	TRUE	0.000591262	437354	5.52631e-06	343663	TRUE	5.53588e-22	0.000488932	213.94	102.223	258.743
SUA	Finngen_ICH	rs2862616	1	179295532	G	A	G	A	0.0115467	0.519217	0.00193796	1.5e-09	-0.0195898	0.467621	0.0234705	0.403912	FALSE	FALSE	FALSE	TRUE	textfile	TRUE	igd	2	TRUE	8.11633e-05	437354	2.02714e-06	343663	TRUE	0.00087583	6.65647e-05	29.1141	102.223	35.4998
SUA	Finngen_ICH	rs28647848	17	27038533	A	G	A	G	0.0275846	0.086035	0.00349417	2.09991e-15	-0.0381618	0.0831175	0.0422962	0.366924	FALSE	FALSE	FALSE	TRUE	textfile	TRUE	igd	2	TRUE	0.000142479	437354	2.36877e-06	343663	TRUE	5.08112e-06	0.000119665	52.3421	102.223	62.3226
SUA	Finngen_ICH	rs2907608	12	2997397	A	G	A	G	0.0122904	0.34192	0.00207281	2.5e-09	0.0123911	0.369721	0.0242214	0.608946	FALSE	FALSE	FALSE	TRUE	textfile	TRUE	igd	2	TRUE	8.03798e-05	437354	7.61536e-07	343663	TRUE	0.000384809	6.79775e-05	29.7321	102.223	35.1571
SUA	Finngen_ICH	rs2954038	8	126507389	A	C	A	C	-0.0154268	0.697847	0.00212586	1.10002e-13	0.00440985	0.740861	0.026691	0.868772	FALSE	FALSE	FALSE	TRUE	textfile	TRUE	igd	2	TRUE	0.000120392	437354	7.94306e-08	343663	TRUE	2.73284e-06	0.000100362	43.8979	102.223	52.6602
SUA	Finngen_ICH	rs2972146	2	227100698	T	G	T	G	0.0173922	0.647448	0.00202349	2.49977e-20	0.0184451	0.639595	0.0243481	0.448715	FALSE	FALSE	FALSE	TRUE	textfile	TRUE	igd	2	TRUE	0.000168889	437354	1.66994e-06	343663	TRUE	2.82982e-07	0.000138092	60.403	102.223	73.8766
SUA	Finngen_ICH	rs2973450	5	90406998	G	A	G	A	-0.0264099	0.0952685	0.00331764	9.60064e-17	0.0319593	0.0813982	0.0428114	0.455357	FALSE	FALSE	FALSE	TRUE	textfile	TRUE	igd	2	TRUE	0.000144871	437354	1.6216e-06	343663	TRUE	2.33861e-06	0.000120235	52.5915	102.223	63.3687
SUA	Finngen_ICH	rs3065062	17	45700384	CCTA	C	CCTA	C	-0.0156296	0.514915	0.00195211	5.79963e-15	0.0181368	0.533126	0.0234332	0.438944	FALSE	FALSE	FALSE	TRUE	textfile	TRUE	igd	2	TRUE	0.000146552	437354	1.74312e-06	343663	TRUE	2.22624e-06	0.000122034	53.3781	102.223	64.1043
SUA	Finngen_ICH	rs3129270	6	33097423	T	C	T	C	0.0188396	0.122453	0.00315875	4.39997e-10	0.0117965	0.142353	0.033472	0.724516	FALSE	FALSE	FALSE	TRUE	textfile	TRUE	igd	2	TRUE	8.13292e-05	437354	3.6142e-07	343663	TRUE	0.000222024	7.62804e-05	33.3639	102.223	35.5724
SUA	Finngen_ICH	rs3130999	6	31091197	G	A	G	A	0.022231	0.343915	0.00304352	2.19989e-15	-0.0217796	0.380341	0.024154	0.367217	FALSE	FALSE	FALSE	TRUE	textfile	TRUE	igd	2	TRUE	0.000121978	437354	2.36587e-06	343663	TRUE	3.0404e-05	0.000223028	97.5635	102.223	53.3538
SUA	Finngen_ICH	rs33954397	22	32506143	T	C	T	C	-0.0248194	0.0802284	0.0036095	1.10002e-11	0.0368813	0.0593765	0.0496016	0.457148	FALSE	FALSE	FALSE	TRUE	textfile	TRUE	igd	2	TRUE	0.000108096	437354	1.60876e-06	343663	TRUE	6.20932e-05	9.09119e-05	39.7641	102.223	47.2812
SUA	Finngen_ICH	rs34529039	19	33792631	A	C	A	C	0.0185646	0.137055	0.00286623	2.29985e-11	0.0235018	0.0940186	0.0401217	0.558034	FALSE	FALSE	FALSE	TRUE	textfile	TRUE	igd	2	TRUE	9.59128e-05	437354	9.98419e-07	343663	TRUE	0.000114297	8.15228e-05	35.6571	102.223	41.9517
SUA	Finngen_ICH	rs34552238	16	89920497	T	C	T	C	-0.0170234	0.2136	0.00238575	3.10027e-13	0.014464	0.198176	0.0294448	0.623267	FALSE	FALSE	FALSE	TRUE	textfile	TRUE	igd	2	TRUE	0.000116402	437354	7.02149e-07	343663	TRUE	1.2681e-05	9.7357e-05	42.5834	102.223	50.9146
SUA	Finngen_ICH	rs345748	15	33343118	G	A	G	A	0.0151045	0.751831	0.00225905	1.99986e-12	-0.00213276	0.771897	0.0278142	0.938879	FALSE	FALSE	FALSE	TRUE	textfile	TRUE	igd	2	TRUE	0.000102208	437354	1.71088e-08	343663	TRUE	1.19899e-05	8.51355e-05	37.2373	102.223	44.7055
SUA	Finngen_ICH	rs347685	3	141807137	A	C	A	C	0.0254922	0.725402	0.00217929	4.60045e-33	0.00558621	0.739812	0.0266795	0.83415	FALSE	FALSE	FALSE	TRUE	textfile	TRUE	igd	2	TRUE	0.000312765	437354	1.2757e-07	343663	TRUE	2.90905e-14	0.000258893	113.257	102.223	136.831
SUA	Finngen_ICH	rs35184622	15	86073035	G	A	G	A	0.0177984	0.3299	0.00207732	4.30031e-16	0.0363165	0.280488	0.0260725	0.163649	FALSE	FALSE	FALSE	TRUE	textfile	TRUE	igd	2	TRUE	0.000167823	437354	5.6456e-06	343663	TRUE	3.46778e-06	0.00014006	61.2641	102.223	73.41
SUA	Finngen_ICH	rs35259333	3	195628735	G	A	G	A	0.0413667	0.0321623	0.00550938	8.49963e-14	-0.0877639	0.0148304	0.0977466	0.369254	FALSE	FALSE	FALSE	TRUE	textfile	TRUE	igd	2	TRUE	0.000128887	437354	2.34583e-06	343663	TRUE	1.64275e-05	0.000106532	46.5971	102.223	56.3763
SUA	Finngen_ICH	rs35332062	7	73012042	A	G	A	G	-0.0623215	0.126756	0.002929	5.79429e-106	0.034428	0.129079	0.0349761	0.324954	FALSE	FALSE	FALSE	TRUE	textfile	TRUE	igd	2	TRUE	0.00103409	437354	2.81935e-06	343663	TRUE	8.45396e-41	0.000859825	376.37	102.223	452.728
SUA	Finngen_ICH	rs35341285	7	139911944	C	A	C	A	-0.0175272	0.136107	0.00284083	1.29999e-09	0.0237469	0.147964	0.0329873	0.471598	FALSE	FALSE	FALSE	TRUE	textfile	TRUE	igd	2	TRUE	8.70293e-05	437354	1.50796e-06	343663	TRUE	0.000379601	7.2243e-05	31.5979	102.223	38.0658
SUA	Finngen_ICH	rs35383942	1	201437832	T	C	T	C	-0.022167	0.0627399	0.00404363	1.2e-08	0.00330748	0.116236	0.036504	0.927806	FALSE	FALSE	FALSE	TRUE	textfile	TRUE	igd	2	TRUE	6.87084e-05	437354	2.38882e-08	343663	TRUE	0.000358962	5.77893e-05	25.2757	102.223	30.0518
SUA	Finngen_ICH	rs354524	6	111508109	A	G	A	G	0.0101878	0.56938	0.00196044	2.99999e-08	-0.0292506	0.553397	0.0236101	0.21538	FALSE	FALSE	FALSE	TRUE	textfile	TRUE	igd	2	TRUE	6.17441e-05	437354	4.46624e-06	343663	TRUE	0.0117342	5.08964e-05	22.2608	102.223	27.0056
SUA	Finngen_ICH	rs35640690	7	46719105	C	T	C	T	-0.0149771	0.272078	0.0021874	5.10035e-12	-0.0165322	0.181314	0.0304129	0.586723	FALSE	FALSE	FALSE	TRUE	textfile	TRUE	igd	2	TRUE	0.000107182	437354	8.59835e-07	343663	TRUE	3.54936e-05	8.88513e-05	38.8627	102.223	46.8812
SUA	Finngen_ICH	rs358231	4	22820504	T	A	T	A	0.0231385	0.851938	0.00264588	9.20026e-18	-0.0292714	0.85036	0.0327879	0.371992	FALSE	TRUE	FALSE	TRUE	textfile	TRUE	igd	2	TRUE	0.000174833	437354	2.31915e-06	343663	TRUE	2.85556e-07	0.000135068	59.0802	102.223	76.4769
SUA	Finngen_ICH	rs3729931	3	12626516	A	G	A	G	-0.0149205	0.358036	0.00202965	1.59993e-14	-0.0122592	0.384756	0.024139	0.611553	FALSE	FALSE	FALSE	TRUE	textfile	TRUE	igd	2	TRUE	0.000123549	437354	7.50508e-07	343663	TRUE	6.91652e-06	0.000102337	44.762	102.223	54.0411
SUA	Finngen_ICH	rs3739605	9	95475937	A	G	A	G	0.0219155	0.174513	0.00257189	1.9002e-18	0.00366256	0.191773	0.0297011	0.901858	FALSE	FALSE	FALSE	TRUE	textfile	TRUE	igd	2	TRUE	0.000165995	437354	4.42481e-08	343663	TRUE	2.69797e-08	0.000138379	60.5288	102.223	72.6103
SUA	Finngen_ICH	rs3746575	20	43058096	G	C	G	C	-0.0241738	0.593527	0.00202555	1.29987e-35	0.016189	0.601743	0.0240192	0.500311	FALSE	TRUE	FALSE	TRUE	textfile	TRUE	igd	2	TRUE	0.00032556	437354	1.32188e-06	343663	TRUE	1.24617e-13	0.000281963	123.352	102.223	142.431
SUA	Finngen_ICH	rs375625223	8	57090635	CCTG	C	CCTG	C	0.0189379	0.177438	0.00260068	1.99986e-13	-0.0101254	0.166362	0.0316342	0.748911	FALSE	FALSE	FALSE	TRUE	textfile	TRUE	igd	2	TRUE	0.000121229	437354	2.98113e-07	343663	TRUE	4.41652e-06	0.000104691	45.7916	102.223	53.0261
SUA	Finngen_ICH	rs3764955	2	148674797	C	G	C	G	0.0222338	0.296999	0.00212347	2.60016e-26	-0.0555715	0.334731	0.0248019	0.0250513	FALSE	TRUE	FALSE	TRUE	textfile	TRUE	igd	2	TRUE	0.000250608	437354	1.46082e-05	343663	TRUE	1.37532e-07	0.000206428	90.3003	102.223	109.631
SUA	Finngen_ICH	rs3769598	2	32679732	G	A	G	A	-0.0201246	0.143555	0.00275801	1.50003e-13	-0.0441551	0.130717	0.0348081	0.204609	FALSE	FALSE	FALSE	TRUE	textfile	TRUE	igd	2	TRUE	0.000121725	437354	4.6824e-06	343663	TRUE	9.98816e-05	9.95869e-05	43.5589	102.223	53.243
SUA	Finngen_ICH	rs3813582	16	79749353	C	T	C	T	-0.0326455	0.314629	0.0020992	4.00037e-55	0.00780743	0.310568	0.0254433	0.758953	FALSE	FALSE	FALSE	TRUE	textfile	TRUE	igd	2	TRUE	0.000552672	437354	2.73993e-07	343663	TRUE	6.41874e-24	0.000459622	201.109	102.223	241.846
SUA	Finngen_ICH	rs3825725	14	68035879	G	A	G	A	-0.0116958	0.284035	0.00219928	2e-08	-0.0170397	0.261295	0.0266895	0.523186	FALSE	FALSE	FALSE	TRUE	textfile	TRUE	igd	2	TRUE	6.46606e-05	437354	1.18608e-06	343663	TRUE	0.00228956	5.56357e-05	24.3337	102.223	28.2813
SUA	Finngen_ICH	rs3934712	5	157928196	C	T	C	T	0.0150095	0.212769	0.00237877	1.59993e-11	-0.0616166	0.153193	0.0325544	0.0583942	FALSE	FALSE	FALSE	TRUE	textfile	TRUE	igd	2	TRUE	9.10242e-05	437354	1.04242e-05	343663	TRUE	0.00562121	7.54698e-05	33.0093	102.223	39.8132
SUA	Finngen_ICH	rs4112791	9	16596140	C	T	C	T	0.0132591	0.51205	0.00195127	3.90032e-12	0.0301557	0.5148	0.0235141	0.199685	FALSE	FALSE	FALSE	TRUE	textfile	TRUE	igd	2	TRUE	0.000105564	437354	4.78575e-06	343663	TRUE	0.000388607	8.78508e-05	38.4251	102.223	46.1736
SUA	Finngen_ICH	rs4245008	10	52576068	A	G	A	G	-0.0434438	0.851949	0.00278291	7.29962e-58	-0.0169308	0.769651	0.0279255	0.544326	FALSE	FALSE	FALSE	TRUE	textfile	TRUE	igd	2	TRUE	0.000556909	437354	1.0696e-06	343663	TRUE	4.13462e-23	0.000476114	208.328	102.223	243.701
SUA	Finngen_ICH	rs4310250	9	134346315	C	T	C	T	0.0301927	0.942195	0.00438501	1.39991e-12	-0.0223594	0.912231	0.0415914	0.590855	FALSE	FALSE	FALSE	TRUE	textfile	TRUE	igd	2	TRUE	0.000108389	437354	8.40974e-07	343663	TRUE	3.11352e-05	9.92979e-05	43.4325	102.223	47.4092
SUA	Finngen_ICH	rs4425481	5	35185897	A	C	A	C	-0.0220853	0.0729101	0.00373999	1.09999e-09	-0.0585605	0.0313241	0.067552	0.386	FALSE	FALSE	FALSE	TRUE	textfile	TRUE	igd	2	TRUE	7.9726e-05	437354	2.18676e-06	343663	TRUE	0.0010817	6.59396e-05	28.8407	102.223	34.8711
SUA	Finngen_ICH	rs4468717	18	3457606	T	C	T	C	-0.0332771	0.0766711	0.0038241	1.39991e-20	-0.019369	0.138234	0.0342874	0.572141	FALSE	FALSE	FALSE	TRUE	textfile	TRUE	igd	2	TRUE	0.000173112	437354	9.2857e-07	343663	TRUE	8.82246e-08	0.000156787	68.5817	102.223	75.7238
SUA	Finngen_ICH	rs4474021	8	12632903	T	G	T	G	0.0105839	0.31968	0.0020892	1.79999e-08	-0.00656152	0.366572	0.0243327	0.787423	FALSE	FALSE	FALSE	TRUE	textfile	TRUE	igd	2	TRUE	5.86779e-05	437354	2.11591e-07	343663	TRUE	0.00158499	4.87248e-05	21.3109	102.223	25.6644
SUA	Finngen_ICH	rs45567235	9	35665153	A	C	A	C	-0.0186906	0.105546	0.00322162	7.29995e-10	0.040418	0.062097	0.048752	0.407075	FALSE	FALSE	FALSE	TRUE	textfile	TRUE	igd	2	TRUE	7.69544e-05	437354	2.00002e-06	343663	TRUE	0.00124662	6.59593e-05	28.8494	102.223	33.6587
SUA	Finngen_ICH	rs4567937	2	18676265	A	G	A	G	0.0238374	0.316771	0.00207753	8.60003e-32	0.00971835	0.251723	0.0270526	0.719416	FALSE	FALSE	FALSE	TRUE	textfile	TRUE	igd	2	TRUE	0.000300927	437354	3.75523e-07	343663	TRUE	2.10605e-13	0.000245957	107.596	102.223	131.651
SUA	Finngen_ICH	rs4582112	4	144111732	G	A	G	A	-0.0180672	0.599384	0.00189854	4.49987e-22	-0.00433059	0.643982	0.024427	0.859283	FALSE	FALSE	FALSE	TRUE	textfile	TRUE	igd	2	TRUE	0.000207024	437354	9.14584e-08	343663	TRUE	6.42277e-10	0.000156764	68.5716	102.223	90.5612
SUA	Finngen_ICH	rs464605	5	55807370	T	C	T	C	0.0231702	0.746587	0.0022337	1.29987e-25	0.0334288	0.682851	0.0251286	0.183417	FALSE	FALSE	FALSE	TRUE	textfile	TRUE	igd	2	TRUE	0.000245964	437354	5.14959e-06	343663	TRUE	3.97938e-09	0.000203142	88.8624	102.223	107.599
SUA	Finngen_ICH	rs464634	5	34661066	C	T	C	T	0.0231911	0.450405	0.00195531	7.8001e-34	0.0069214	0.393612	0.023947	0.772558	FALSE	FALSE	FALSE	TRUE	textfile	TRUE	igd	2	TRUE	0.000321544	437354	2.43083e-07	343663	TRUE	1.99621e-14	0.000266268	116.484	102.223	140.673
SUA	Finngen_ICH	rs4647907	8	38287555	T	C	T	C	-0.0158774	0.233563	0.00231482	5.70033e-12	-0.00246001	0.179244	0.030705	0.936144	FALSE	FALSE	FALSE	TRUE	textfile	TRUE	igd	2	TRUE	0.000107559	437354	1.86778e-08	343663	TRUE	7.12833e-06	9.02546e-05	39.4766	102.223	47.0462
SUA	Finngen_ICH	rs4661718	1	16505908	T	C	T	C	0.0143376	0.6235	0.00199662	9.49948e-13	-0.00910806	0.724365	0.0262482	0.728593	FALSE	FALSE	FALSE	TRUE	textfile	TRUE	igd	2	TRUE	0.000117891	437354	3.50366e-07	343663	TRUE	6.68007e-06	9.65127e-05	42.2141	102.223	51.5658
SUA	Finngen_ICH	rs4722511	7	25779243	A	C	A	C	0.013707	0.288672	0.00214767	4.10015e-12	-0.0130937	0.348145	0.0245849	0.594317	FALSE	FALSE	FALSE	TRUE	textfile	TRUE	igd	2	TRUE	9.31275e-05	437354	8.25386e-07	343663	TRUE	0.000125569	7.71595e-05	33.7485	102.223	40.7333
SUA	Finngen_ICH	rs4724220	7	43591955	G	A	G	A	-0.0105241	0.566293	0.00197847	2.19999e-08	-0.0537331	0.55456	0.0235242	0.022362	FALSE	FALSE	FALSE	TRUE	textfile	TRUE	igd	2	TRUE	6.46922e-05	437354	1.51816e-05	343663	TRUE	0.0688818	5.44048e-05	23.7954	102.223	28.2951
SUA	Finngen_ICH	rs4728152	7	128738544	T	C	T	C	-0.0148465	0.425492	0.00196897	2.09991e-16	0.00447055	0.303977	0.0255173	0.860925	FALSE	FALSE	FALSE	TRUE	textfile	TRUE	igd	2	TRUE	0.000129982	437354	8.93145e-08	343663	TRUE	1.11305e-06	0.000107762	47.135	102.223	56.8552
SUA	Finngen_ICH	rs4753068	11	92577031	T	C	T	C	0.0113991	0.383782	0.00203054	1.29999e-09	-0.0087544	0.44576	0.0234826	0.709294	FALSE	FALSE	FALSE	TRUE	textfile	TRUE	igd	2	TRUE	7.20536e-05	437354	4.04418e-07	343663	TRUE	0.000571378	6.14597e-05	26.8812	102.223	31.5151
SUA	Finngen_ICH	rs4792718	17	15954692	G	A	G	A	-0.0160624	0.570966	0.00197207	3.29989e-13	0.0174192	0.596344	0.0238514	0.465193	FALSE	FALSE	FALSE	TRUE	textfile	TRUE	igd	2	TRUE	0.000151663	437354	1.55202e-06	343663	TRUE	1.19655e-06	0.000126402	55.289	102.223	66.3401
SUA	Finngen_ICH	rs4793788	17	53381796	A	C	A	C	-0.03911	0.635105	0.0020247	2.99985e-93	-0.0170173	0.630633	0.0243191	0.484084	FALSE	FALSE	FALSE	TRUE	textfile	TRUE	igd	2	TRUE	0.000852418	437354	1.42481e-06	343663	TRUE	1.05217e-34	0.000708956	310.283	102.223	373.125
SUA	Finngen_ICH	rs4796224	17	34842521	G	A	G	A	-0.0150349	0.479039	0.0019994	6.20012e-14	-0.00517786	0.44121	0.0235788	0.826184	FALSE	FALSE	FALSE	TRUE	textfile	TRUE	igd	2	TRUE	0.000129275	437354	1.40322e-07	343663	TRUE	1.40936e-06	0.000112825	49.35	102.223	56.546
SUA	Finngen_ICH	rs4804416	19	7223848	G	T	G	T	0.0262325	0.427839	0.00197291	2.29985e-41	0.00455037	0.396551	0.0239392	0.849246	FALSE	FALSE	FALSE	TRUE	textfile	TRUE	igd	2	TRUE	0.000404071	437354	1.05134e-07	343663	TRUE	4.05809e-18	0.000336905	147.396	102.223	176.793
SUA	Finngen_ICH	rs4823085	22	30686226	C	T	C	T	0.0178089	0.800813	0.00244991	4.30031e-13	-0.0070018	0.869213	0.0347616	0.840367	FALSE	FALSE	FALSE	TRUE	textfile	TRUE	igd	2	TRUE	0.000120807	437354	1.18056e-07	343663	TRUE	2.99561e-06	0.00010118	44.2559	102.223	52.8414
SUA	Finngen_ICH	rs4903064	14	73279420	C	T	C	T	-0.0176337	0.235758	0.0023034	1.10002e-13	-0.0255773	0.168233	0.0313443	0.414494	FALSE	FALSE	FALSE	TRUE	textfile	TRUE	igd	2	TRUE	0.000133986	437354	1.93759e-06	343663	TRUE	7.91583e-06	0.000112051	49.0111	102.223	58.6068
SUA	Finngen_ICH	rs4951429	1	211988281	A	G	A	G	-0.0428903	0.963621	0.00517367	1.9002e-17	-0.079695	0.964008	0.0626484	0.203338	FALSE	FALSE	FALSE	TRUE	textfile	TRUE	igd	2	TRUE	0.000157116	437354	4.7088e-06	343663	TRUE	5.43966e-06	0.000128975	56.4147	102.223	68.7259
SUA	Finngen_ICH	rs4954571	2	136918828	A	G	A	G	-0.0154216	0.193801	0.00246982	4.90004e-10	-0.0177394	0.268439	0.0266774	0.506074	FALSE	FALSE	FALSE	TRUE	textfile	TRUE	igd	2	TRUE	8.91371e-05	437354	1.28665e-06	343663	TRUE	0.000268186	7.43168e-05	32.505	102.223	38.9878
SUA	Finngen_ICH	rs4962696	10	126445630	G	A	G	A	-0.0221773	0.736531	0.00220968	1.59993e-23	0.00467512	0.700429	0.0254794	0.854417	FALSE	FALSE	FALSE	TRUE	textfile	TRUE	igd	2	TRUE	0.000230265	437354	9.79663e-08	343663	TRUE	7.03108e-11	0.000190883	83.4991	102.223	100.73
SUA	Finngen_ICH	rs503677	10	69827012	A	G	A	G	0.0194477	0.350868	0.00204142	1.20005e-20	0.00330049	0.405936	0.0239005	0.890167	FALSE	FALSE	FALSE	TRUE	textfile	TRUE	igd	2	TRUE	0.000207468	437354	5.54897e-08	343663	TRUE	5.1071e-10	0.000172283	75.3614	102.223	90.7553
SUA	Finngen_ICH	rs555754	6	160769423	A	G	A	G	-0.0189316	0.468093	0.00195408	3.90032e-22	0.0192641	0.494514	0.0234591	0.411547	FALSE	FALSE	FALSE	TRUE	textfile	TRUE	igd	2	TRUE	0.000214568	437354	1.9622e-06	343663	TRUE	6.17841e-09	0.000178473	78.0695	102.223	93.862
SUA	Finngen_ICH	rs55670130	17	73357407	T	C	T	C	0.0222798	0.0702441	0.00382035	7.49998e-10	-0.0327492	0.131437	0.0348617	0.347523	FALSE	FALSE	FALSE	TRUE	textfile	TRUE	igd	2	TRUE	7.77591e-05	437354	2.56787e-06	343663	TRUE	0.00154824	6.48383e-05	28.359	102.223	34.0108
SUA	Finngen_ICH	rs557441	6	10529087	C	T	C	T	-0.0229397	0.0757623	0.00367558	6.29941e-12	-0.0020827	0.0600814	0.0499048	0.966711	FALSE	FALSE	FALSE	TRUE	textfile	TRUE	igd	2	TRUE	8.90541e-05	437354	5.06802e-09	343663	TRUE	3.97928e-05	7.36957e-05	32.2333	102.223	38.9515
SUA	Finngen_ICH	rs55747363	5	68730441	T	C	T	C	-0.0156118	0.475293	0.00195224	8.30042e-17	0.00735992	0.579487	0.0237682	0.756824	FALSE	FALSE	FALSE	TRUE	textfile	TRUE	igd	2	TRUE	0.000146199	437354	2.79012e-07	343663	TRUE	3.92041e-07	0.000121567	53.1739	102.223	63.9499
SUA	Finngen_ICH	rs55792109	16	20760021	T	C	T	C	0.0205842	0.183102	0.00252309	1.10002e-16	0.00494132	0.180118	0.0305323	0.871432	FALSE	FALSE	FALSE	TRUE	textfile	TRUE	igd	2	TRUE	0.000152162	437354	7.62143e-08	343663	TRUE	1.21987e-07	0.000126753	55.4428	102.223	66.5583
SUA	Finngen_ICH	rs55840085	8	42339634	A	G	A	G	-0.0147452	0.355777	0.00203551	4.79954e-15	0.0200483	0.332672	0.0248643	0.420064	FALSE	FALSE	FALSE	TRUE	textfile	TRUE	igd	2	TRUE	0.00011997	437354	1.89178e-06	343663	TRUE	2.64866e-05	9.96656e-05	43.5933	102.223	52.4753
SUA	Finngen_ICH	rs55856036	6	39148170	C	A	C	A	-0.0169999	0.216086	0.00235975	1.10002e-13	0.00432665	0.245403	0.0271959	0.873597	FALSE	FALSE	FALSE	TRUE	textfile	TRUE	igd	2	TRUE	0.000118653	437354	7.36489e-08	343663	TRUE	3.16793e-06	9.79079e-05	42.8244	102.223	51.8992
SUA	Finngen_ICH	rs56310223	9	107695882	A	G	A	G	-0.0220355	0.0798077	0.00359972	2.80001e-09	-0.0273313	0.138173	0.0341629	0.423695	FALSE	FALSE	FALSE	TRUE	textfile	TRUE	igd	2	TRUE	8.56722e-05	437354	1.86243e-06	343663	TRUE	0.000536454	7.1318e-05	31.1933	102.223	37.4721
SUA	Finngen_ICH	rs5751738	22	24145675	C	G	C	G	-0.0238186	0.921663	0.00385569	1.89998e-09	-0.0295065	0.937601	0.0485701	0.543517	FALSE	TRUE	FALSE	TRUE	textfile	TRUE	igd	2	TRUE	8.72488e-05	437354	1.07391e-06	343663	TRUE	0.000269349	8.19222e-05	35.8318	102.223	38.1617
SUA	Finngen_ICH	rs58367598	6	26370833	G	T	G	T	0.0340616	0.0366986	0.0052397	4.19952e-12	0.0601419	0.0146108	0.0976522	0.537975	FALSE	FALSE	FALSE	TRUE	textfile	TRUE	igd	2	TRUE	9.66149e-05	437354	1.10372e-06	343663	TRUE	0.000117536	8.20298e-05	35.8789	102.223	42.2588
SUA	Finngen_ICH	rs58542926	19	19379549	T	C	T	C	0.0300548	0.0740898	0.00379342	2.60016e-16	0.0353776	0.0645788	0.0478842	0.460019	FALSE	FALSE	FALSE	TRUE	textfile	TRUE	igd	2	TRUE	0.000143507	437354	1.58833e-06	343663	TRUE	2.56923e-06	0.000123932	54.2088	102.223	62.772
SUA	Finngen_ICH	rs59215427	4	101132753	A	C	A	C	-0.0114898	0.352355	0.00194674	1.40001e-10	-0.000587928	0.436248	0.0238088	0.980299	FALSE	FALSE	FALSE	TRUE	textfile	TRUE	igd	2	TRUE	7.96422e-05	437354	1.77437e-09	343663	TRUE	9.75755e-05	6.02521e-05	26.353	102.223	34.8345
SUA	Finngen_ICH	rs59536819	2	242272388	G	A	G	A	-0.0237821	0.16186	0.00262528	2.49977e-19	-0.0444398	0.135505	0.0342648	0.194648	FALSE	FALSE	FALSE	TRUE	textfile	TRUE	igd	2	TRUE	0.000187602	437354	4.89458e-06	343663	TRUE	4.69467e-07	0.000153457	67.125	102.223	82.0633
SUA	Finngen_ICH	rs59739006	11	64415903	T	C	T	C	0.0588179	0.147959	0.00274359	1.79887e-109	-0.0357797	0.216286	0.0284902	0.209167	FALSE	FALSE	FALSE	TRUE	textfile	TRUE	igd	2	TRUE	0.00104977	437354	4.58934e-06	343663	TRUE	3.08163e-40	0.00087227	381.822	102.223	459.601
SUA	Finngen_ICH	rs6129800	20	39914030	A	G	A	G	-0.0132891	0.222941	0.00234534	7.49998e-09	0.0136772	0.247113	0.0271139	0.613957	FALSE	FALSE	FALSE	TRUE	textfile	TRUE	igd	2	TRUE	7.34035e-05	437354	7.40423e-07	343663	TRUE	0.000722045	6.11878e-05	26.7623	102.223	32.1055
SUA	Finngen_ICH	rs6142206	20	33212055	A	G	A	G	0.01667	0.420897	0.00197946	6.4003e-19	0.00387185	0.471338	0.0234899	0.869077	FALSE	FALSE	FALSE	TRUE	textfile	TRUE	igd	2	TRUE	0.000162135	437354	7.90577e-08	343663	TRUE	4.68672e-08	0.000135467	59.2547	102.223	70.9215
SUA	Finngen_ICH	rs61744628	20	52186837	A	G	A	G	-0.0411067	0.0275306	0.00597044	8.4004e-11	-0.0275735	0.0326309	0.0660402	0.676293	FALSE	FALSE	FALSE	TRUE	textfile	TRUE	igd	2	TRUE	0.000108376	437354	5.07267e-07	343663	TRUE	2.09434e-05	9.04788e-05	39.5747	102.223	47.4037
SUA	Finngen_ICH	rs61794851	4	10613798	T	C	T	C	-0.0264068	0.0591954	0.00394524	1.39991e-11	0.0360478	0.0361207	0.0629017	0.56659	FALSE	FALSE	FALSE	TRUE	textfile	TRUE	igd	2	TRUE	0.000102426	437354	9.55657e-07	343663	TRUE	6.04559e-05	7.76692e-05	33.9714	102.223	44.8007
SUA	Finngen_ICH	rs61795273	4	11052928	A	G	A	G	-0.0420259	0.0429817	0.00458813	2.99985e-19	-0.0861099	0.0137438	0.101788	0.397569	FALSE	FALSE	FALSE	TRUE	textfile	TRUE	igd	2	TRUE	0.0001918	437354	2.08248e-06	343663	TRUE	5.24686e-08	0.000145301	63.5568	102.223	83.9001
SUA	Finngen_ICH	rs62052820	16	69575238	A	G	A	G	0.028201	0.226979	0.00233125	2.80027e-35	-0.0134128	0.219299	0.0285403	0.638385	FALSE	FALSE	FALSE	TRUE	textfile	TRUE	igd	2	TRUE	0.000334484	437354	6.42675e-07	343663	TRUE	1.69011e-14	0.000279085	122.092	102.223	146.336
SUA	Finngen_ICH	rs62326216	4	146845631	G	A	G	A	-0.0152696	0.182034	0.00240988	4.60002e-10	-0.00576187	0.170754	0.0312385	0.853662	FALSE	FALSE	FALSE	TRUE	textfile	TRUE	igd	2	TRUE	9.17896e-05	437354	9.89957e-08	343663	TRUE	4.80345e-05	6.94341e-05	30.3693	102.223	40.1481
SUA	Finngen_ICH	rs62519913	8	72668183	T	G	T	G	-0.0213162	0.0747223	0.00371669	3.40001e-09	-0.0272764	0.0690469	0.0461575	0.554559	FALSE	FALSE	FALSE	TRUE	textfile	TRUE	igd	2	TRUE	7.52044e-05	437354	1.01615e-06	343663	TRUE	0.000773342	6.28307e-05	27.4809	102.223	32.8933
SUA	Finngen_ICH	rs62580767	9	113035152	C	T	C	T	-0.0178875	0.180756	0.00253386	9.30037e-13	0.0180834	0.10676	0.0382985	0.636806	FALSE	FALSE	FALSE	TRUE	textfile	TRUE	igd	2	TRUE	0.000113934	437354	6.48733e-07	343663	TRUE	1.49554e-05	9.47622e-05	41.4484	102.223	49.835
SUA	Finngen_ICH	rs62585347	9	130743618	T	C	T	C	-0.0407406	0.0480895	0.00455904	3.90032e-19	0.0109443	0.0331144	0.0656022	0.867506	FALSE	FALSE	FALSE	TRUE	textfile	TRUE	igd	2	TRUE	0.000182557	437354	8.09858e-08	343663	TRUE	6.52465e-09	0.000151961	66.4704	102.223	79.8561
SUA	Finngen_ICH	rs62618693	11	32956492	T	C	T	C	-0.0254848	0.0442434	0.00479408	1.29999e-08	0.050814	0.0251442	0.0745307	0.495374	FALSE	FALSE	FALSE	TRUE	textfile	TRUE	igd	2	TRUE	6.4609e-05	437354	1.35259e-06	343663	TRUE	0.00256128	5.49273e-05	24.0239	102.223	28.2587
SUA	Finngen_ICH	rs641738	19	54676763	T	C	T	C	-0.0141759	0.445219	0.00199366	1.20005e-14	0.0248031	0.396734	0.0240786	0.302967	FALSE	FALSE	FALSE	TRUE	textfile	TRUE	igd	2	TRUE	0.000115589	437354	3.08758e-06	343663	TRUE	7.95538e-05	9.92719e-05	43.4211	102.223	50.5591
SUA	Finngen_ICH	rs647080	11	111609174	A	G	A	G	0.0160121	0.326458	0.00209327	9.60064e-14	0.0628793	0.30924	0.0253759	0.0132151	FALSE	FALSE	FALSE	TRUE	textfile	TRUE	igd	2	TRUE	0.000133769	437354	1.78663e-05	343663	TRUE	0.00128316	0.000112751	49.3172	102.223	58.5122
SUA	Finngen_ICH	rs653178	12	112007756	T	C	T	C	-0.040743	0.516112	0.00194602	9.30037e-100	-0.0127317	0.584909	0.0237828	0.592419	FALSE	FALSE	FALSE	TRUE	textfile	TRUE	igd	2	TRUE	0.00100126	437354	8.33904e-07	343663	TRUE	1.91333e-41	0.000829134	362.924	102.223	438.34
SUA	Finngen_ICH	rs6531975	4	88238448	G	A	G	A	-0.0170557	0.808154	0.00239336	1.69981e-12	0.0260753	0.849573	0.0328395	0.427183	FALSE	FALSE	FALSE	TRUE	textfile	TRUE	igd	2	TRUE	0.000116102	437354	1.83457e-06	343663	TRUE	3.58291e-05	9.0202e-05	39.4536	102.223	50.7835
SUA	Finngen_ICH	rs655555	1	234863292	A	C	A	C	-0.0176796	0.370797	0.00200818	3.80014e-19	0.00713935	0.381614	0.0240446	0.766526	FALSE	FALSE	FALSE	TRUE	textfile	TRUE	igd	2	TRUE	0.000177187	437354	2.56538e-07	343663	TRUE	1.93702e-08	0.000145848	63.7964	102.223	77.5068
SUA	Finngen_ICH	rs6575900	14	102675350	C	G	C	G	0.0176355	0.204155	0.00243031	1.9002e-14	0.00578386	0.235508	0.027635	0.834218	FALSE	TRUE	FALSE	TRUE	textfile	TRUE	igd	2	TRUE	0.000120384	437354	1.27464e-07	343663	TRUE	3.21177e-06	0.000101063	44.2048	102.223	52.6565
SUA	Finngen_ICH	rs6591182	11	65349756	G	T	G	T	0.0321313	0.483673	0.00197113	1.20005e-62	-0.0143233	0.594403	0.0239986	0.550616	FALSE	FALSE	FALSE	TRUE	textfile	TRUE	igd	2	TRUE	0.000607199	437354	1.03653e-06	343663	TRUE	3.56502e-25	0.00051566	225.641	102.223	265.721
SUA	Finngen_ICH	rs6651267	8	87535573	A	G	A	G	-0.011929	0.75841	0.00227653	2.5e-08	0.00541251	0.736047	0.0264761	0.838017	FALSE	FALSE	FALSE	TRUE	textfile	TRUE	igd	2	TRUE	6.27773e-05	437354	1.21607e-07	343663	TRUE	0.000890947	5.2146e-05	22.8074	102.223	27.4575
SUA	Finngen_ICH	rs6664244	1	40374386	C	T	C	T	-0.01032	0.390712	0.00198787	2.69998e-08	0.0152568	0.360051	0.0244714	0.532984	FALSE	FALSE	FALSE	TRUE	textfile	TRUE	igd	2	TRUE	6.16205e-05	437354	1.13104e-06	343663	TRUE	0.00290953	5.07071e-05	22.178	102.223	26.9515
SUA	Finngen_ICH	rs66705636	6	55634724	G	T	G	T	0.0289655	0.0689106	0.00383214	4.70002e-13	0.0339324	0.0604297	0.0493707	0.491895	FALSE	FALSE	FALSE	TRUE	textfile	TRUE	igd	2	TRUE	0.000130615	437354	1.37455e-06	343663	TRUE	6.81241e-06	0.000107664	47.092	102.223	57.132
SUA	Finngen_ICH	rs6694957	1	186508738	A	G	A	G	-0.0155464	0.259713	0.0022108	1.20005e-12	0.037902	0.221181	0.0281631	0.178367	FALSE	FALSE	FALSE	TRUE	textfile	TRUE	igd	2	TRUE	0.000113053	437354	5.27024e-06	343663	TRUE	0.000254747	9.29359e-05	40.6495	102.223	49.4494
SUA	Finngen_ICH	rs6708831	2	9234754	A	C	A	C	0.0134967	0.609022	0.00198251	3.90032e-12	-0.0173781	0.614749	0.024021	0.4694	FALSE	FALSE	FALSE	TRUE	textfile	TRUE	igd	2	TRUE	0.000105961	437354	1.52297e-06	343663	TRUE	7.05328e-05	8.67502e-05	37.9437	102.223	46.3473
SUA	Finngen_ICH	rs67611724	20	32308275	T	C	T	C	0.0174764	0.154807	0.00269988	5.69994e-10	-0.0241251	0.162215	0.0318397	0.448627	FALSE	FALSE	FALSE	TRUE	textfile	TRUE	igd	2	TRUE	9.57949e-05	437354	1.67059e-06	343663	TRUE	0.000193973	7.99246e-05	34.958	102.223	41.9001
SUA	Finngen_ICH	rs6784842	3	185342723	T	C	T	C	0.019702	0.343604	0.00204742	1.9002e-22	0.00998476	0.310757	0.0253051	0.693158	FALSE	FALSE	FALSE	TRUE	textfile	TRUE	igd	2	TRUE	0.000211682	437354	4.53032e-07	343663	TRUE	1.14535e-09	0.000175095	76.5917	102.223	92.5991
SUA	Finngen_ICH	rs6822892	4	157734675	G	A	G	A	-0.0125411	0.327649	0.00198015	8.60003e-11	0.0144557	0.249336	0.0270948	0.593673	FALSE	FALSE	FALSE	TRUE	textfile	TRUE	igd	2	TRUE	9.17073e-05	437354	8.28277e-07	343663	TRUE	0.000143598	6.92957e-05	30.3087	102.223	40.1121
SUA	Finngen_ICH	rs6861681	5	173362458	A	G	A	G	-0.0118008	0.301984	0.00211833	4.90004e-08	-0.0262258	0.412919	0.023788	0.270254	FALSE	FALSE	FALSE	TRUE	textfile	TRUE	igd	2	TRUE	7.09535e-05	437354	3.53679e-06	343663	TRUE	0.00410106	5.87087e-05	25.6779	102.223	31.0339
SUA	Finngen_ICH	rs686364	21	31587793	G	A	G	A	0.0255604	0.236077	0.00231721	1.39991e-29	-0.0168944	0.212033	0.0288211	0.557753	FALSE	FALSE	FALSE	TRUE	textfile	TRUE	igd	2	TRUE	0.000278133	437354	9.99847e-07	343663	TRUE	6.06609e-12	0.000235651	103.087	102.223	121.676
SUA	Finngen_ICH	rs6965823	7	4703360	A	C	A	C	-0.0170168	0.322184	0.00207952	8.4004e-16	0.0143659	0.360423	0.0245176	0.557915	FALSE	FALSE	FALSE	TRUE	textfile	TRUE	igd	2	TRUE	0.000153085	437354	9.99031e-07	343663	TRUE	6.05294e-07	0.000126474	55.3207	102.223	66.9622
SUA	Finngen_ICH	rs6968865	7	17287269	T	A	T	A	-0.0110553	0.62826	0.00200908	5.69994e-09	-0.0205299	0.663052	0.0248704	0.409102	FALSE	TRUE	FALSE	TRUE	textfile	TRUE	igd	2	TRUE	6.92286e-05	437354	1.98279e-06	343663	TRUE	0.00242638	5.70886e-05	24.9693	102.223	30.2794
SUA	Finngen_ICH	rs703873	5	72426085	A	G	A	G	-0.0328925	0.418203	0.00197423	5.50047e-64	0.00824381	0.384502	0.0241184	0.732497	FALSE	FALSE	FALSE	TRUE	textfile	TRUE	igd	2	TRUE	0.000634295	437354	3.39961e-07	343663	TRUE	3.63893e-27	0.000526481	230.379	102.223	277.586
SUA	Finngen_ICH	rs7081609	10	88939962	C	T	C	T	0.0336554	0.841106	0.00273758	1.9002e-36	-0.00993567	0.821391	0.0306871	0.74611	FALSE	FALSE	FALSE	TRUE	textfile	TRUE	igd	2	TRUE	0.000345458	437354	3.05037e-07	343663	TRUE	2.52811e-15	0.000302759	132.453	102.223	151.139
SUA	Finngen_ICH	rs7089424	10	63752159	G	T	G	T	0.0109962	0.341588	0.00205397	7.19996e-09	-0.0363137	0.26825	0.0264222	0.16933	FALSE	FALSE	FALSE	TRUE	textfile	TRUE	igd	2	TRUE	6.55296e-05	437354	5.4963e-06	343663	TRUE	0.0116433	5.43896e-05	23.7887	102.223	28.6614
SUA	Finngen_ICH	rs7188811	16	4654871	G	A	G	A	0.0144207	0.805528	0.00246484	2.69998e-08	0.00605879	0.819199	0.0305176	0.842627	FALSE	FALSE	FALSE	TRUE	textfile	TRUE	igd	2	TRUE	7.82582e-05	437354	1.14694e-07	343663	TRUE	0.000189748	6.51539e-05	28.497	102.223	34.2291
SUA	Finngen_ICH	rs7190307	16	68218336	A	G	A	G	-0.0143126	0.453718	0.00196246	4.10015e-15	-0.0207974	0.494325	0.0234711	0.375572	FALSE	FALSE	FALSE	TRUE	textfile	TRUE	igd	2	TRUE	0.000121605	437354	2.28465e-06	343663	TRUE	2.98396e-05	0.000101548	44.4166	102.223	53.1907
SUA	Finngen_ICH	rs72683923	14	50735947	C	T	C	T	-0.0635936	0.0197102	0.00723117	4.30031e-19	-0.184298	0.0115367	0.111431	0.0981432	FALSE	FALSE	FALSE	TRUE	textfile	TRUE	igd	2	TRUE	0.000176808	437354	7.95968e-06	343663	TRUE	4.31049e-06	0.00015628	68.3599	102.223	77.341
SUA	Finngen_ICH	rs72692842	1	149992890	T	C	T	C	-0.0187537	0.0924789	0.0033397	4.79999e-09	0.0134014	0.0637931	0.0481039	0.780558	FALSE	FALSE	FALSE	TRUE	textfile	TRUE	igd	2	TRUE	7.20936e-05	437354	2.25844e-07	343663	TRUE	0.000437471	5.90341e-05	25.8202	102.223	31.5325
SUA	Finngen_ICH	rs72813185	5	176739110	A	C	A	C	0.0252782	0.220394	0.00236801	6.00067e-28	-0.00321507	0.248358	0.0271459	0.905722	FALSE	FALSE	FALSE	TRUE	textfile	TRUE	igd	2	TRUE	0.000260484	437354	4.08171e-08	343663	TRUE	2.70762e-12	0.000219582	96.0558	102.223	113.953
SUA	Finngen_ICH	rs72923454	2	176984544	T	C	T	C	0.0768086	0.0249134	0.00621307	1.20005e-35	0.0345292	0.0370781	0.061911	0.577033	FALSE	FALSE	FALSE	TRUE	textfile	TRUE	igd	2	TRUE	0.000349321	437354	9.05121e-07	343663	TRUE	7.10244e-15	0.000286633	125.395	102.223	152.83
SUA	Finngen_ICH	rs7302925	12	56861458	G	A	G	A	-0.0321435	0.80126	0.00243342	5.00035e-40	-0.00270695	0.810897	0.0299165	0.927903	FALSE	FALSE	FALSE	TRUE	textfile	TRUE	igd	2	TRUE	0.000398793	437354	2.38237e-08	343663	TRUE	3.50287e-18	0.00032906	143.962	102.223	174.483
SUA	Finngen_ICH	rs731146	9	119094545	C	A	C	A	0.0156682	0.230508	0.00233207	2.70023e-13	0.00933637	0.223967	0.0281043	0.739735	FALSE	FALSE	FALSE	TRUE	textfile	TRUE	igd	2	TRUE	0.0001032	437354	3.21129e-07	343663	TRUE	2.57613e-05	8.7088e-05	38.0914	102.223	45.1393
SUA	Finngen_ICH	rs73234156	8	32425102	G	A	G	A	0.0253247	0.0865943	0.00346611	3.29989e-14	0.0568913	0.0848952	0.0421482	0.177083	FALSE	FALSE	FALSE	TRUE	textfile	TRUE	igd	2	TRUE	0.000122045	437354	5.30153e-06	343663	TRUE	0.000124835	0.000101455	44.3759	102.223	53.3831
SUA	Finngen_ICH	rs73488277	7	155665303	T	G	T	G	0.0166831	0.132545	0.00288182	3.50002e-10	0.0322407	0.140942	0.0336724	0.338324	FALSE	FALSE	FALSE	TRUE	textfile	TRUE	igd	2	TRUE	7.66223e-05	437354	2.66765e-06	343663	TRUE	0.00178668	6.4002e-05	27.9932	102.223	33.5135
SUA	Finngen_ICH	rs738408	22	44324730	T	C	T	C	-0.0204849	0.208209	0.00245449	4.30031e-17	0.0347383	0.226855	0.027983	0.214456	FALSE	FALSE	FALSE	TRUE	textfile	TRUE	igd	2	TRUE	0.000159237	437354	4.48432e-06	343663	TRUE	4.08443e-06	0.000138359	60.52	102.223	69.6539
SUA	Finngen_ICH	rs7406228	17	79766825	A	C	A	C	0.0172391	0.170392	0.00267788	3.2e-10	0.076144	0.14751	0.0332357	0.0219619	FALSE	FALSE	FALSE	TRUE	textfile	TRUE	igd	2	TRUE	9.4749e-05	437354	1.5273e-05	343663	TRUE	0.0105937	8.40197e-05	36.7493	102.223	41.4426
SUA	Finngen_ICH	rs74397112	12	133094111	T	C	T	C	0.0271776	0.141416	0.00278733	7.29962e-23	-0.037983	0.126309	0.03527	0.281517	FALSE	FALSE	FALSE	TRUE	textfile	TRUE	igd	2	TRUE	0.00021733	437354	3.37471e-06	343663	TRUE	1.49871e-08	0.000179363	78.459	102.223	95.0704
SUA	Finngen_ICH	rs7451021	6	130381246	C	T	C	T	0.0164157	0.68554	0.00211326	1.29987e-14	0.0332912	0.688245	0.0251647	0.185859	FALSE	FALSE	FALSE	TRUE	textfile	TRUE	igd	2	TRUE	0.00013795	437354	5.09264e-06	343663	TRUE	3.14517e-05	0.000116184	50.8193	102.223	60.3411
SUA	Finngen_ICH	rs75406471	10	5257647	A	G	A	G	-0.0188758	0.154303	0.00269679	7.10068e-12	-0.0170352	0.142033	0.0336284	0.612453	FALSE	FALSE	FALSE	TRUE	textfile	TRUE	igd	2	TRUE	0.000112005	437354	7.46709e-07	343663	TRUE	2.00995e-05	9.29886e-05	40.6725	102.223	48.991
SUA	Finngen_ICH	rs7564166	2	177787845	T	C	T	C	0.0114986	0.364934	0.00200922	2.80001e-09	-0.0149008	0.426591	0.0236764	0.529117	FALSE	FALSE	FALSE	TRUE	textfile	TRUE	igd	2	TRUE	7.48809e-05	437354	1.15254e-06	343663	TRUE	0.000883454	6.12848e-05	26.8047	102.223	32.7518
SUA	Finngen_ICH	rs7586329	2	158759642	C	T	C	T	0.0658373	0.992359	0.0111197	8.79995e-10	0.0640422	0.997233	0.229866	0.780547	FALSE	FALSE	FALSE	TRUE	textfile	TRUE	igd	2	TRUE	8.01479e-05	437354	2.25867e-07	343663	TRUE	0.000200057	6.57344e-05	28.751	102.223	35.0556
SUA	Finngen_ICH	rs76057237	10	104678350	A	G	A	G	0.0235029	0.0556081	0.00424808	2.99999e-08	0.04518	0.0555031	0.0514062	0.379464	FALSE	FALSE	FALSE	TRUE	textfile	TRUE	igd	2	TRUE	6.99836e-05	437354	2.24766e-06	343663	TRUE	0.00259312	5.80181e-05	25.3758	102.223	30.6096
SUA	Finngen_ICH	rs7629369	3	121566282	C	T	C	T	0.0133662	0.293285	0.00213409	5.1e-10	-0.0126351	0.284162	0.0260138	0.627174	FALSE	FALSE	FALSE	TRUE	textfile	TRUE	igd	2	TRUE	8.96851e-05	437354	6.86466e-07	343663	TRUE	0.000149989	7.40594e-05	32.3924	102.223	39.2275
SUA	Finngen_ICH	rs76358556	3	126014827	G	A	G	A	-0.0258653	0.203876	0.00241396	8.4004e-28	-0.0075086	0.199921	0.0294002	0.79842	FALSE	FALSE	FALSE	TRUE	textfile	TRUE	igd	2	TRUE	0.00026244	437354	1.89796e-07	343663	TRUE	4.6401e-12	0.000217176	95.003	102.223	114.809
SUA	Finngen_ICH	rs77542162	17	67081278	G	A	G	A	-0.0640761	0.0227008	0.0066911	7.10068e-22	3.94669e-05	0.00695125	0.144942	0.999783	FALSE	FALSE	FALSE	TRUE	textfile	TRUE	igd	2	TRUE	0.00020964	437354	2.15748e-13	343663	TRUE	2.12647e-10	0.000182176	79.6895	102.223	91.7059
SUA	Finngen_ICH	rs7826700	8	102703451	T	C	T	C	-0.0116238	0.651689	0.00206225	9.90011e-09	-0.0329721	0.686864	0.0252831	0.192194	FALSE	FALSE	FALSE	TRUE	textfile	TRUE	igd	2	TRUE	7.26358e-05	437354	4.9488e-06	343663	TRUE	0.00572818	6.13386e-05	26.8282	102.223	31.7697
SUA	Finngen_ICH	rs7893954	10	104318966	G	A	G	A	-0.020078	0.287315	0.0021491	6.59933e-22	0.0272766	0.271388	0.0263642	0.300851	FALSE	FALSE	FALSE	TRUE	textfile	TRUE	igd	2	TRUE	0.000199531	437354	3.11472e-06	343663	TRUE	5.86619e-08	0.000165092	72.2154	102.223	87.2826
SUA	Finngen_ICH	rs7953751	12	66383817	C	T	C	T	0.0172502	0.100962	0.00322653	2.5e-08	-0.0536163	0.0979275	0.0395847	0.175586	FALSE	FALSE	FALSE	TRUE	textfile	TRUE	igd	2	TRUE	6.53518e-05	437354	5.33834e-06	343663	TRUE	0.0113143	5.402e-05	23.627	102.223	28.5836
SUA	Finngen_ICH	rs79744561	4	89283562	A	G	A	G	0.0566221	0.0351152	0.00505422	3.40017e-31	0.000388503	0.0670222	0.0469103	0.993392	FALSE	FALSE	FALSE	TRUE	textfile	TRUE	igd	2	TRUE	0.000286885	437354	1.99582e-10	343663	TRUE	1.1296e-13	0.000217256	95.0382	102.223	125.506
SUA	Finngen_ICH	rs79822587	4	146686414	T	C	T	C	-0.0195065	0.13727	0.00271665	1.59993e-13	0.0119174	0.22963	0.0277861	0.667996	FALSE	FALSE	FALSE	TRUE	textfile	TRUE	igd	2	TRUE	0.000117872	437354	5.35275e-07	343663	TRUE	8.91431e-06	9.01237e-05	39.4194	102.223	51.5574
SUA	Finngen_ICH	rs80152199	17	7749621	G	A	G	A	0.0244087	0.0738282	0.00380446	2.1e-10	-0.0354602	0.107397	0.0377518	0.347579	FALSE	FALSE	FALSE	TRUE	textfile	TRUE	igd	2	TRUE	9.4109e-05	437354	2.56729e-06	343663	TRUE	0.000381013	8.14766e-05	35.6369	102.223	41.1626
SUA	Finngen_ICH	rs807628	2	15778300	G	A	G	A	-0.0175081	0.20294	0.00240546	1.9002e-13	0.0164868	0.127431	0.0350558	0.638139	FALSE	FALSE	FALSE	TRUE	textfile	TRUE	igd	2	TRUE	0.000121115	437354	6.43609e-07	343663	TRUE	7.60302e-06	9.91669e-05	43.3751	102.223	52.9763
SUA	Finngen_ICH	rs8101881	19	33364628	T	C	T	C	-0.022576	0.603005	0.00199716	5.50047e-31	0.0320487	0.677451	0.0250874	0.201433	FALSE	FALSE	FALSE	TRUE	textfile	TRUE	igd	2	TRUE	0.000292086	437354	4.74873e-06	343663	TRUE	6.06649e-11	0.000244023	106.75	102.223	127.782
SUA	Finngen_ICH	rs8121509	20	62712053	C	T	C	T	-0.0166345	0.452539	0.00196409	1.50003e-17	-0.0172074	0.508785	0.0236063	0.466042	FALSE	FALSE	FALSE	TRUE	textfile	TRUE	igd	2	TRUE	0.000163981	437354	1.54612e-06	343663	TRUE	3.92829e-07	0.000137107	59.9721	102.223	71.7293
SUA	Finngen_ICH	rs848471	7	77594550	A	C	A	C	0.0150876	0.558258	0.00195882	5.10035e-15	0.0105234	0.619958	0.0240802	0.662102	FALSE	FALSE	FALSE	TRUE	textfile	TRUE	igd	2	TRUE	0.000135632	437354	5.55727e-07	343663	TRUE	1.73426e-06	0.000112273	49.1082	102.223	59.3268
[truncated: 557 more rows]

## Sheet: Supplementary Table 3
Supplementary Table 3: Two-sample univariable Mendelian randomization to identify the causal associations of serum urate with stroke, post-stroke functional outcome and motor recovery.
[truncated: 38 more rows]

[truncated: 3 more sheets: Supplementary Table 4, Supplementary Table 5, Supplementary Table 6]
